# Supplementary material for: Human long noncoding RNA VILMIR is induced by major respiratory viral infections and modulates the host interferon response
Source: J Virol. 2025 Mar 25;99(4):e00141-25. doi: 10.1128/jvi.00141-25 (PMC11998520; doi:10.1128/jvi.00141-25)
Supplement: Table S1 — VILMIR single-cell analysis as seen in Fig. 5A and B. [file jvi.00141-25-s0002.xlsx]

## Sheet: Total cells
Table S1. Single-cell RNA-seq analysis as seen in Figure 5A-B showing the amount of total cells, VILMIR-expressing cells, and STAT1-expressing cells detected in the individual cell types and samples.
Sample	Patient group	T	Macrophages	Epithelial	B	NK	mDC	pDC	Neutrophil	Plasma	Mast
C51	Healthy control	272	7915	13	15	5	230	3	0	1	0
C52	Healthy control	53	7943	33	5	1	115	3	0	0	0
C100	Healthy control	367	1944	13	9	62	97	6	0	2	6
C141	COVID-19	981	2130	83	35	130	74	33	2	11	2
C142	COVID-19	1008	1927	94	24	139	49	24	1	2	2
C144	COVID-19	146	116	38	8	29	19	3	1	1	2
C145	COVID-19	703	9415	368	34	178	156	42	343	27	8
C143	COVID-19	2267	12086	309	28	357	111	32	688	162	13
C146	COVID-19	62	601	311	2	8	12	0	210	4	0
C148	COVID-19	155	1036	372	4	21	21	1	23	13	6
C149	COVID-19	638	940	185	28	80	13	0	35	4	8
C152	COVID-19	500	1088	327	6	42	6	1	24	616	4

## Sheet: VILMIR expressing cells
Table S1. Single-cell RNA-seq analysis as seen in Figure 5A-B showing the amount of total cells, VILMIR-expressing cells, and STAT1-expressing cells detected in the individual cell types and samples.
Sample	Patient group	T	Macrophages	Epithelial	B	NK	mDC	pDC	Neutrophil	Plasma
C51	Healthy control	10	127	0	0	0	6	0	0	0
C52	Healthy control	0	67	1	0	0	0	0	0	0
C100	Healthy control	30	109	1	2	5	6	0	0	1
C141	COVID-19	352	387	12	14	46	25	10	0	3
C142	COVID-19	296	298	9	8	37	11	8	0	0
C144	COVID-19	31	7	1	1	4	0	1	0	1
C145	COVID-19	84	567	29	4	24	7	0	10	3
C143	COVID-19	448	1205	54	5	60	19	5	40	40
C146	COVID-19	10	52	9	0	2	0	0	13	1
C148	COVID-19	35	164	104	1	5	1	0	4	8
C149	COVID-19	106	78	25	7	11	2	0	6	1
C152	COVID-19	51	64	28	1	3	0	0	1	39

## Sheet: STAT1 expressing cells
Table S1. Single-cell RNA-seq analysis as seen in Figure 5A-B showing the amount of total cells, VILMIR-expressing cells, and STAT1-expressing cells detected in the individual cell types and samples.
Sample	Patient group	T	Macrophages	Epithelial	B	NK	mDC	pDC	Neutrophil	Plasma
C51	Healthy control	131	4116	8	5	2	78	3	0	0
C52	Healthy control	15	2422	16	0	0	23	1	0	0
C100	Healthy control	229	1722	5	7	28	85	4	0	2
C141	COVID-19	904	2099	68	31	114	70	33	0	10
C142	COVID-19	901	1855	81	20	106	45	24	1	2
C144	COVID-19	98	95	17	6	18	6	2	1	1
C145	COVID-19	489	7535	300	19	90	113	33	208	19
C143	COVID-19	2010	11422	241	21	260	103	32	524	149
C146	COVID-19	49	498	134	1	6	6	0	134	3
C148	COVID-19	133	957	348	4	12	16	1	17	12
C149	COVID-19	519	810	165	21	67	10	0	21	1
C152	COVID-19	376	856	210	5	21	5	1	21	478
