# Supplementary material for: Human long noncoding RNA VILMIR is induced by major respiratory viral infections and modulates the host interferon response
Source: J Virol. 2025 Mar 25;99(4):e00141-25. doi: 10.1128/jvi.00141-25 (PMC11998520; doi:10.1128/jvi.00141-25)
Supplement: Table S2 — RNA-seq analysis of VILMIR knockdown after IFN-β as seen in Fig. 7A. [file jvi.00141-25-s0003.xlsx]

## Sheet: Table S2
Table S2. RNA-seq analysis of 2,325 genes impacted by VILMIR knockdown after IFN-β treatment in A549 cells as seen in Figure 7A.
gene_id	gene_name	gene_type	Ctrl_1ng_IFN_logFC	Ctrl_1ng_IFN_AveExpr	Ctrl_1ng_IFN_P.Value	Ctrl_1ng_IFN_adj.P.Val	VILMIRg1_1ng_ IFN_ logFC	VILMIRg1_1ng_ IFN_ AveExpr	VILMIRg1_1ng_ IFN_ P.Value	VILMIRg1_1ng_ IFN_ adj.P.Val	VILMIRg2_1ng_IFN_logFC	VILMIRg2_1ng_IFN_AveExpr	VILMIRg2_1ng_IFN_P.Value	VILMIRg2_1ng_IFN_adj.P.Val	STAT1g1_1ng_IFN_logFC	STAT1g1_1ng_IFN_AveExpr	STAT1g1_1ng_IFN_P.Value	STAT1g1_1ng_IFN_adj.P.Val	VILMIRg1vCtrl_1ng_IFN_logFC	VILMIRg1vCtrl_1ng_IFN_AveExpr	VILMIRg1vCtrl_1ng_IFN_P.Value	VILMIRg1vCtrl_1ng_IFN_adj.P.Val	VILMIRg2vCtrl_1ng_IFN_logFC	VILMIRg2vCtrl_1ng_IFN_AveExpr	VILMIRg2vCtrl_1ng_IFN_P.Value	VILMIRg2vCtrl_1ng_IFN_adj.P.Val	STAT1g1vCtrl_1ng_IFN_logFC	STAT1g1vCtrl_1ng_IFN_AveExpr	STAT1g1vCtrl_1ng_IFN_P.Value	STAT1g1vCtrl_1ng_IFN_adj.P.Val	Ctrl_10ng_IFN_logFC	Ctrl_10ng_IFN_AveExpr	Ctrl_10ng_IFN_P.Value	Ctrl_10ng_IFN_adj.P.Val	VILMIRg1_10ng_IFN_logFC	VILMIRg1_10ng_IFN_AveExpr	VILMIRg1_10ng_IFN_P.Value	VILMIRg1_10ng_IFN_adj.P.Val	VILMIRg2_10ng_IFN_logFC	VILMIRg2_10ng_IFN_AveExpr	VILMIRg2_10ng_IFN_P.Value	VILMIRg2_10ng_IFN_adj.P.Val	STAT1g1_10ng_IFN_logFC	STAT1g1_10ng_IFN_AveExpr	STAT1g1_10ng_IFN_P.Value	STAT1g1_10ng_IFN_adj.P.Val	VILMIRg1vCtrl_10ng_IFN_logFC	VILMIRg1vCtrl_10ng_IFN_AveExpr	VILMIRg1vCtrl_10ng_IFN_P.Value
ENSG00000119922.11	IFIT2	protein_coding	9.56743	6.85292	5.77683e-50	3.83174e-47	8.72717	6.85292	4.89265e-48	3.06497e-45	8.91784	6.85292	1.72439e-48	9.25914e-46	7.99708	6.85292	3.29413e-46	2.32154e-43	-0.840258	6.85292	0.000110136	0.206983	-0.649586	6.85292	0.0020777	0.659177	-1.57035	6.85292	3.16526e-10	1.42766e-07	10.0089	6.85292	6.51907e-51	4.9006e-48	8.98711	6.85292	1.187e-48	7.04456e-46	9.35665	6.85292	1.6954e-49	9.55867e-47	8.1617	6.85292	1.23519e-46	8.70498e-44	-1.02182	6.85292	5.22157e-06
ENSG00000185745.10	IFIT1	protein_coding	9.6794	7.4711	3.84744e-62	4.33837e-58	9.40407	7.4711	1.56767e-61	1.7677e-57	9.88305	7.4711	1.39611e-62	1.57425e-58	9.16827	7.4711	5.39503e-61	6.08343e-57	-0.275333	7.4711	0.0189206	0.997358	0.203649	7.4711	0.0787237	0.995878	-0.511127	7.4711	4.11507e-05	0.0033144	9.82807	7.4711	1.83177e-62	2.06551e-58	9.43007	7.4711	1.37053e-61	1.54541e-57	10.0305	7.4711	6.78669e-63	7.65268e-59	9.17099	7.4711	5.31765e-61	5.99618e-57	-0.398006	7.4711	0.000975179
ENSG00000137959.17	IFI44L	protein_coding	7.71102	4.51073	2.12466e-47	1.0454e-44	7.21796	4.51073	5.12041e-46	2.22068e-43	6.97886	4.51073	2.58726e-45	9.72464e-43	6.87227	4.51073	5.4201e-45	3.21669e-42	-0.493064	4.51073	0.00924815	0.997358	-0.73217	4.51073	0.000198036	0.319008	-0.838755	4.51073	2.91397e-05	0.00245208	7.95689	4.51073	4.67715e-48	2.19834e-45	7.40965	4.51073	1.45014e-46	6.54073e-44	7.1329	4.51073	9.05638e-46	3.29418e-43	6.98555	4.51073	2.4707e-45	1.4663e-42	-0.547234	4.51073	0.00414786
ENSG00000183486.14	MX2	protein_coding	7.54611	3.52485	4.40613e-50	3.10522e-47	7.04711	3.52485	1.20076e-48	7.96457e-46	7.61212	3.52485	2.89182e-50	1.91813e-47	5.94269	3.52485	4.41586e-45	2.76629e-42	-0.499005	3.52485	0.00251757	0.880582	0.0660115	3.52485	0.675307	0.995878	-1.60342	3.52485	9.57762e-14	1.34997e-10	7.82104	3.52485	7.80607e-51	5.50133e-48	7.25148	3.52485	3.01939e-49	2.00275e-46	7.93059	3.52485	3.98253e-51	2.9938e-48	6.23456	3.52485	4.40368e-46	2.75866e-43	-0.569567	3.52485	0.000665357
ENSG00000115267.9	IFIH1	protein_coding	6.90492	5.30329	1.95897e-38	3.8085e-36	6.46975	5.30329	4.24489e-37	7.59768e-35	7.3284	5.30329	1.16379e-39	2.67813e-37	5.50701	5.30329	8.0633e-34	1.56762e-31	-0.435172	5.30329	0.089039	0.997358	0.423484	5.30329	0.0977011	0.995878	-1.39791	5.30329	1.06412e-06	0.000153833	7.06174	5.30329	6.75967e-39	1.27037e-36	6.50039	5.30329	3.39695e-37	5.71702e-35	7.46559	5.30329	4.81924e-40	1.04503e-37	5.49207	5.30329	9.14947e-34	1.71949e-31	-0.561343	5.30329	0.0298071
ENSG00000168062.10	BATF2	protein_coding	6.29394	3.39959	3.70525e-40	9.28454e-38	5.61516	3.39959	8.29964e-38	1.61357e-35	5.81771	3.39959	1.55219e-38	3.07062e-36	4.67918	3.39959	4.33176e-34	8.72231e-32	-0.678788	3.39959	0.00222979	0.818168	-0.476239	3.39959	0.028002	0.91522	-1.61477	3.39959	6.05429e-10	2.6257e-07	6.56435	3.39959	4.9981e-41	1.19912e-38	5.98905	3.39959	3.92065e-39	8.18691e-37	6.19867	3.39959	7.6532e-40	1.56904e-37	4.63711	3.39959	6.59674e-34	1.26076e-31	-0.575294	3.39959	0.00865058
ENSG00000121858.11	TNFSF10	protein_coding	5.81919	3.51575	1.00456e-37	1.85696e-35	5.38156	3.51575	3.99804e-36	6.83059e-34	6.07226	3.51575	1.34065e-38	2.6995e-36	4.45889	3.51575	2.5635e-32	4.44708e-30	-0.437626	3.51575	0.0510722	0.997358	0.253073	3.51575	0.253063	0.995878	-1.3603	3.51575	1.09585e-07	2.16786e-05	6.43705	3.51575	8.41451e-40	1.75707e-37	5.85108	3.51575	7.75882e-38	1.38871e-35	6.48438	3.51575	5.93998e-40	1.26376e-37	4.43987	3.51575	3.12278e-32	5.4173e-30	-0.585969	3.51575	0.0100597
ENSG00000117228.11	GBP1	protein_coding	5.66371	5.05027	6.22653e-42	1.80027e-39	5.20734	5.05027	3.41751e-40	8.75814e-38	5.62829	5.05027	8.40244e-42	2.31087e-39	4.41014	5.05027	8.92419e-37	2.2362e-34	-0.456375	5.05027	0.011458	0.997358	-0.035428	5.05027	0.839218	0.99748	-1.25357	5.05027	3.10895e-09	9.47474e-07	5.99801	5.05027	4.00929e-43	1.2558e-40	5.26416	5.05027	2.03887e-40	4.78965e-38	5.89522	5.05027	9.17131e-43	2.58539e-40	4.49256	5.05027	3.72921e-37	9.14143e-35	-0.733849	5.05027	0.000103891
ENSG00000131203.13	IDO1	protein_coding	4.86545	1.45478	1.74211e-27	1.69346e-25	3.75774	1.45478	1.32714e-22	9.91049e-21	4.41495	1.45478	1.28446e-25	1.04198e-23	1.93914	1.45478	6.21854e-12	3.13037e-10	-1.10771	1.45478	0.000672727	0.474104	-0.450502	1.45478	0.146016	0.995878	-2.92631	1.45478	8.02948e-13	8.23094e-10	5.61989	1.45478	2.59263e-30	2.78423e-28	4.38754	1.45478	1.68744e-25	1.46366e-23	5.29367	1.45478	3.92678e-29	3.54227e-27	2.26655	1.45478	3.89824e-14	2.2313e-12	-1.23235	1.45478	0.000187866
ENSG00000182179.13	UBA7	protein_coding	4.9906	2.16428	1.2176e-28	1.27126e-26	4.33981	2.16428	6.159e-26	6.092e-24	4.7139	2.16428	1.575e-27	1.46774e-25	3.46956	2.16428	9.09449e-22	9.1562e-20	-0.650795	2.16428	0.0319936	0.997358	-0.276699	2.16428	0.352531	0.995878	-1.52104	2.16428	4.49277e-06	0.000522273	5.20132	2.16428	1.87604e-29	1.85564e-27	4.52244	2.16428	9.9715e-27	9.44862e-25	4.83669	2.16428	4.98148e-28	4.32086e-26	3.49677	2.16428	6.56488e-22	6.27336e-20	-0.678884	2.16428	0.0255801
ENSG00000226025.9	LGALS17A	transcribed_unprocessed_pseudogene	4.04923	1.24229	3.91201e-22	2.67344e-20	3.29812	1.24229	1.61233e-18	9.37148e-17	4.04917	1.24229	3.9142e-22	2.50776e-20	1.52316	1.24229	5.94419e-08	2.07513e-06	-0.751109	1.24229	0.0305359	0.997358	-5.41499e-05	1.24229	0.999873	0.999961	-2.52607	1.24229	1.17256e-09	4.1933e-07	5.37657	1.24229	1.78286e-27	1.53462e-25	4.49276	1.24229	4.72128e-24	3.5971e-22	5.18229	1.24229	9.17198e-27	7.03559e-25	2.02371	1.24229	3.54365e-11	1.57316e-09	-0.883806	1.24229	0.0116441
ENSG00000135899.19	SP110	protein_coding	4.2148	6.97765	4.24167e-54	5.97863e-51	4.23362	6.97765	3.41737e-54	5.5049e-51	4.09303	6.97765	1.75759e-53	2.47732e-50	3.79986	6.97765	6.43968e-52	1.03734e-48	0.0188188	6.97765	0.795688	0.997358	-0.121765	6.97765	0.0984516	0.995878	-0.414933	6.97765	5.91825e-07	9.19253e-05	4.32271	6.97765	1.24427e-54	1.7538e-51	4.25828	6.97765	2.57818e-54	4.15307e-51	4.1018	6.97765	1.58435e-53	1.81941e-50	3.80617	6.97765	5.94246e-52	9.57246e-49	-0.0644286	6.97765	0.377115
ENSG00000152689.18	RASGRP3	protein_coding	4.1814	4.4673	2.03921e-41	5.47479e-39	3.78834	4.4673	2.23966e-39	5.05089e-37	4.14487	4.4673	3.09948e-41	7.94311e-39	3.34101	4.4673	8.53314e-37	2.18681e-34	-0.393062	4.4673	0.00435904	0.940034	-0.0365361	4.4673	0.782234	0.995878	-0.840389	4.4673	5.85728e-08	1.24616e-05	4.33616	4.4673	3.59531e-42	9.88797e-40	3.78037	4.4673	2.47508e-39	5.26585e-37	4.14304	4.4673	3.16516e-41	7.43549e-39	3.32303	4.4673	1.1002e-36	2.48116e-34	-0.555787	4.4673	0.000102945
ENSG00000163644.15	PPM1K	protein_coding	4.02871	4.71804	1.4752e-38	2.97043e-36	3.82309	4.71804	1.75684e-37	3.19518e-35	3.96349	4.71804	3.19479e-38	6.00408e-36	3.15109	4.71804	1.51043e-33	2.83859e-31	-0.205618	4.71804	0.163841	0.997358	-0.0652229	4.71804	0.655863	0.995878	-0.877621	4.71804	2.10261e-07	3.88672e-05	4.34582	4.71804	4.04404e-40	8.94129e-38	3.9769	4.71804	2.72295e-38	5.11733e-36	4.12248	4.71804	4.95727e-39	9.16364e-37	3.23223	4.71804	4.62713e-34	8.99577e-32	-0.368928	4.71804	0.0144543
ENSG00000142089.17	IFITM3	protein_coding	3.86538	2.17595	1.30928e-21	8.43623e-20	3.17876	2.17595	3.42495e-18	1.90245e-16	3.81359	2.17595	2.29085e-21	1.35244e-19	2.26687	2.17595	6.13151e-13	3.38916e-11	-0.686625	2.17595	0.0435196	0.997358	-0.0517892	2.17595	0.876426	0.998765	-1.59851	2.17595	1.41452e-05	0.00137501	4.29301	2.17595	1.56702e-23	1.0155e-21	3.79471	2.17595	2.81309e-21	1.78204e-19	4.03413	2.17595	2.19274e-22	1.21203e-20	2.38002	2.17595	1.23219e-13	6.9125e-12	-0.498309	2.17595	0.139
ENSG00000120217.14	CD274	protein_coding	3.84486	5.01668	4.28043e-39	9.10681e-37	3.65021	5.01668	5.01418e-38	1.00964e-35	3.39636	5.01668	1.50334e-36	2.42167e-34	2.40573	5.01668	1.30062e-29	1.92971e-27	-0.194652	5.01668	0.15647	0.997358	-0.448506	5.01668	0.00172738	0.659177	-1.43913	5.01668	2.56237e-14	4.81554e-11	4.05682	5.01668	3.34398e-40	7.54134e-38	3.75093	5.01668	1.38255e-38	2.78387e-36	3.37967	5.01668	1.89532e-36	2.81206e-34	2.34475	5.01668	4.16458e-29	5.94427e-27	-0.305887	5.01668	0.0282052
ENSG00000138646.9	HERC5	protein_coding	3.81502	6.40072	2.15414e-42	6.74726e-40	3.53198	6.40072	8.53753e-41	2.34803e-38	3.7653	6.40072	4.03265e-42	1.16595e-39	3.31972	6.40072	1.62851e-39	5.24659e-37	-0.283045	6.40072	0.0168981	0.997358	-0.0497167	6.40072	0.665839	0.995878	-0.495301	6.40072	7.41201e-05	0.00521213	4.01593	6.40072	1.84688e-43	5.95013e-41	3.63988	6.40072	2.03309e-41	5.34655e-39	3.9885	6.40072	2.56442e-43	7.81525e-41	3.40901	6.40072	4.61281e-40	1.52982e-37	-0.376044	6.40072	0.00188325
ENSG00000181381.15	DDX60L	protein_coding	3.74852	8.16358	9.89799e-52	1.07905e-48	3.59257	8.16358	7.73927e-51	6.71293e-48	3.72677	8.16358	1.31193e-51	1.10739e-48	3.07125	8.16358	1.50453e-47	1.305e-44	-0.155947	8.16358	0.0350856	0.997358	-0.0217518	8.16358	0.763667	0.995878	-0.677266	8.16358	1.48237e-12	1.39294e-09	3.90044	8.16358	1.44501e-52	1.81044e-49	3.66149	8.16358	3.08595e-51	2.6767e-48	3.9085	8.16358	1.30755e-52	1.22866e-49	3.21497	8.16358	1.65706e-48	1.55709e-45	-0.238953	8.16358	0.00170073
ENSG00000128335.14	APOL2	protein_coding	3.54938	6.88024	2.80231e-49	1.6631e-46	3.27041	6.88024	1.4561e-47	8.20948e-45	3.46766	6.88024	8.63036e-49	5.09594e-46	2.83681	6.88024	1.3653e-44	7.69756e-42	-0.278973	6.88024	0.000649192	0.474104	-0.0817163	6.88024	0.291029	0.995878	-0.712565	6.88024	2.12384e-12	1.84219e-09	3.69885	6.88024	3.81754e-50	2.26561e-47	3.38992	6.88024	2.57834e-48	1.45367e-45	3.59914	6.88024	1.43018e-49	8.48772e-47	2.87735	6.88024	6.90842e-45	3.73956e-42	-0.308927	6.88024	0.000191366
ENSG00000277511.1	CTD-2095E4.5	lncRNA	3.40606	0.456339	1.81302e-15	7.19847e-14	0.813945	0.456339	0.00851561	0.0605817	0.480401	0.456339	0.112054	0.293297	2.84119	0.456339	8.74771e-13	4.74227e-11	-2.59211	0.456339	1.27561e-07	0.00143838	-2.92566	0.456339	7.53844e-09	8.50034e-05	-0.564863	0.456339	0.184698	0.734465	3.35915	0.456339	2.9765e-15	9.95935e-14	0.599472	0.456339	0.0489598	0.150287	0.305344	0.456339	0.30876	0.498222	2.85193	0.456339	7.74651e-13	4.04397e-11	-2.75968	0.456339	3.08304e-08
ENSG00000188313.13	PLSCR1	protein_coding	3.23639	7.45211	7.24934e-46	3.14398e-43	3.07043	7.45211	9.10131e-45	3.66523e-42	3.3438	7.45211	1.50634e-46	6.79418e-44	2.83617	7.45211	4.09125e-43	1.77434e-40	-0.165964	7.45211	0.0488905	0.997358	0.107408	7.45211	0.197241	0.995878	-0.400218	7.45211	1.20917e-05	0.0012218	3.41266	7.45211	5.64396e-47	2.44774e-44	3.11319	7.45211	4.68383e-45	1.8212e-42	3.4661	7.45211	2.66945e-47	1.15588e-44	2.87188	7.45211	2.24704e-43	1.0135e-40	-0.299468	7.45211	0.000647713
ENSG00000137752.24	CASP1	protein_coding	2.98014	0.945825	7.64299e-15	2.92144e-13	2.1177	0.945825	3.56408e-10	1.09506e-08	2.70624	0.945825	2.05246e-13	6.44667e-12	2.41607	0.945825	7.6559e-12	3.78631e-10	-0.862438	0.945825	0.0286806	0.997358	-0.273893	0.945825	0.477402	0.995878	-0.564068	0.945825	0.146748	0.687464	3.55732	0.945825	1.143e-17	4.7735e-16	2.5998	0.945825	7.62523e-13	2.50677e-11	3.67394	0.945825	3.29499e-18	1.34617e-16	2.52561	0.945825	1.92375e-12	9.68403e-11	-0.957511	0.945825	0.015706
ENSG00000122643.23	NT5C3A	protein_coding	3.09285	7.57811	6.19829e-45	2.40532e-42	2.84478	7.57811	3.41817e-43	1.16798e-40	3.30094	7.57811	2.70703e-46	1.17402e-43	2.2973	7.57811	9.07943e-39	2.6942e-36	-0.248065	7.57811	0.00399726	0.939022	0.208096	7.57811	0.0145139	0.848475	-0.79555	7.57811	5.86445e-13	6.61276e-10	3.26782	7.57811	4.39817e-46	1.71013e-43	2.86044	7.57811	2.62786e-43	8.4662e-41	3.46099	7.57811	2.76771e-47	1.15588e-44	2.25988	7.57811	1.97636e-38	5.86458e-36	-0.407377	7.57811	8.87317e-06
ENSG00000164308.17	ERAP2	protein_coding	2.94226	4.42307	5.63696e-31	6.98488e-29	2.70746	4.42307	2.49645e-29	2.93229e-27	2.64245	4.42307	7.49538e-29	7.47946e-27	1.89173	4.42307	1.69657e-22	1.80477e-20	-0.234803	4.42307	0.13481	0.997358	-0.299807	4.42307	0.0579706	0.995878	-1.05053	4.42307	1.35839e-08	3.5045e-06	3.01048	4.42307	1.96896e-31	2.31271e-29	2.64241	4.42307	7.50014e-29	8.05444e-27	2.66193	4.42307	5.37887e-29	4.77576e-27	1.99978	4.42307	1.60502e-23	1.74021e-21	-0.368062	4.42307	0.0210773
ENSG00000112343.11	TRIM38	protein_coding	2.80452	6.20711	7.93399e-37	1.37636e-34	2.59241	6.20711	3.1886e-35	5.13638e-33	2.78743	6.20711	1.05813e-36	1.75464e-34	2.24624	6.20711	2.50734e-32	4.41762e-30	-0.212109	6.20711	0.0600389	0.997358	-0.0170946	6.20711	0.877336	0.998765	-0.558282	6.20711	6.18155e-06	0.00069013	2.91614	6.20711	1.25896e-37	2.08765e-35	2.69265	6.20711	5.38269e-36	8.42989e-34	2.83346	6.20711	4.89143e-37	7.66052e-35	2.25266	6.20711	2.19747e-32	3.87167e-30	-0.223488	6.20711	0.0479827
ENSG00000185880.13	TRIM69	protein_coding	2.74875	5.32495	1.47933e-36	2.5274e-34	2.56781	5.32495	3.61497e-35	5.74119e-33	2.57283	5.32495	3.29884e-35	4.89443e-33	2.01022	5.32495	2.99177e-30	4.68545e-28	-0.180938	5.32495	0.104629	0.997358	-0.175913	5.32495	0.114358	0.995878	-0.738531	5.32495	1.64607e-08	4.03502e-06	2.80027	5.32495	6.16969e-37	9.66242e-35	2.52582	5.32495	7.81643e-35	1.10173e-32	2.76309	5.32495	1.15791e-36	1.7644e-34	2.13109	5.32495	2.06509e-31	3.42441e-29	-0.274445	5.32495	0.0155094
ENSG00000142677.4	IL22RA1	protein_coding	2.56859	2.28853	1.67693e-15	6.68166e-14	1.85192	2.28853	7.07098e-11	2.24598e-09	3.18959	2.28853	4.64855e-19	2.26914e-17	1.64507	2.28853	1.84667e-09	7.68378e-08	-0.716671	2.28853	0.0277537	0.997358	0.621002	2.28853	0.0550334	0.995878	-0.923519	2.28853	0.00523637	0.141967	2.91037	2.28853	1.6372e-17	6.7376e-16	2.09433	2.28853	1.6907e-12	5.44696e-11	3.30182	2.28853	1.1721e-19	5.37261e-18	1.7055	2.28853	7.08098e-10	2.73442e-08	-0.816042	2.28853	0.0128393
ENSG00000165731.21	RET	protein_coding	2.6239	2.83766	4.50734e-19	2.34215e-17	2.00697	2.83766	1.0119e-14	4.14916e-13	2.26249	2.83766	1.3397e-16	5.43397e-15	1.62662	2.83766	9.86765e-12	4.85885e-10	-0.616936	2.83766	0.0214853	0.997358	-0.361408	2.83766	0.17032	0.995878	-0.997281	2.83766	0.000354238	0.0193902	2.74406	2.83766	7.5424e-20	3.58853e-18	2.42537	2.83766	9.68856e-18	4.60963e-16	2.51343	2.83766	2.44076e-18	1.01184e-16	1.53192	2.83766	5.88754e-11	2.5052e-09	-0.318684	2.83766	0.225638
ENSG00000234745.13	HLA-B	protein_coding	2.53876	4.77538	1.74343e-29	2.02669e-27	2.30642	4.77538	1.31524e-27	1.43987e-25	2.86963	4.77538	6.42478e-32	8.04954e-30	1.78662	4.77538	8.97149e-23	9.63452e-21	-0.23234	4.77538	0.112237	0.997358	0.330873	4.77538	0.0255606	0.913533	-0.752133	4.77538	3.45466e-06	0.000423421	2.73146	4.77538	6.20285e-31	6.92508e-29	2.3425	4.77538	6.56522e-28	6.66932e-26	2.97568	4.77538	1.20261e-32	1.50674e-30	1.81751	4.77538	4.33752e-23	4.48714e-21	-0.388963	4.77538	0.00931183
ENSG00000204267.16	TAP2	protein_coding	2.37281	5.56897	2.46171e-34	3.51371e-32	2.28061	5.56897	1.5584e-33	2.16945e-31	2.42001	5.56897	9.81604e-35	1.40108e-32	1.76709	5.56897	1.84854e-28	2.67233e-26	-0.0922079	5.56897	0.385723	0.997358	0.0471937	5.56897	0.656157	0.995878	-0.605722	5.56897	5.7306e-07	9.10116e-05	2.63643	5.56897	1.76879e-36	2.69526e-34	2.38468	5.56897	1.95049e-34	2.71527e-32	2.59612	5.56897	3.64993e-36	5.34502e-34	1.87961	5.56897	1.13317e-29	1.65943e-27	-0.251743	5.56897	0.0207731
ENSG00000025708.14	TYMP	protein_coding	2.68063	1.37974	8.1027e-13	2.68724e-11	2.07272	1.37974	1.52652e-09	4.22925e-08	1.64846	1.37974	3.37671e-07	5.82199e-06	1.9313	1.37974	9.23182e-09	3.54075e-07	-0.607905	1.37974	0.130418	0.997358	-1.03217	1.37974	0.0119262	0.848475	-0.749324	1.37974	0.0638553	0.52328	2.25688	1.37974	1.4912e-10	3.25868e-09	2.3092	1.37974	7.74299e-11	2.11404e-09	1.72808	1.37974	1.22983e-07	1.79168e-06	1.48987	1.37974	2.47469e-06	6.31415e-05	0.0523145	1.37974	0.895224
ENSG00000060491.17	OGFR	protein_coding	2.47988	6.29691	5.72679e-37	1.00899e-34	2.2627	6.29691	4.23996e-35	6.64024e-33	2.20931	6.29691	1.29477e-34	1.82497e-32	2.03273	6.29691	6.24046e-33	1.13496e-30	-0.217179	6.29691	0.0293475	0.997358	-0.270571	6.29691	0.0073656	0.848099	-0.447151	6.29691	2.80664e-05	0.00237952	2.38977	6.29691	3.26958e-36	4.85103e-34	2.39871	6.29691	2.74284e-36	4.41832e-34	2.24855	6.29691	5.68606e-35	7.91555e-33	2.04064	6.29691	5.21192e-33	9.3285e-31	0.00894738	6.29691	0.926696
ENSG00000168310.11	IRF2	protein_coding	2.25223	5.41109	2.40973e-31	3.01912e-29	2.10285	5.41109	5.55871e-30	6.88791e-28	2.16953	5.41109	1.33783e-30	1.53932e-28	1.79277	5.41109	7.27876e-27	9.54363e-25	-0.149375	5.41109	0.204035	0.997358	-0.0826917	5.41109	0.479444	0.995878	-0.459457	5.41109	0.000243325	0.0144407	2.44579	5.41109	5.36655e-33	6.79924e-31	2.13227	5.41109	2.95121e-30	3.50293e-28	2.30975	5.41109	7.55427e-32	8.60423e-30	1.71735	5.41109	4.86967e-26	6.10115e-24	-0.313518	5.41109	0.00945073
ENSG00000002549.13	LAP3	protein_coding	2.09432	6.81066	2.01709e-36	3.27798e-34	1.93057	6.81066	9.17304e-35	1.37914e-32	1.99218	6.81066	2.10923e-35	3.17116e-33	1.49671	6.81066	1.15333e-29	1.73399e-27	-0.163745	6.81066	0.0567875	0.997358	-0.102137	6.81066	0.229438	0.995878	-0.597602	6.81066	4.383e-09	1.3006e-06	2.34554	6.81066	9.58102e-39	1.77107e-36	2.06908	6.81066	3.56629e-36	5.66388e-34	2.25828	6.81066	5.76587e-38	9.56117e-36	1.53565	6.81066	3.58436e-30	5.46179e-28	-0.276458	6.81066	0.00184114
ENSG00000287263.1	CTD-2201E18.8	lncRNA	2.13344	3.8256	6.2111e-20	3.59161e-18	1.56952	3.8256	6.96231e-15	2.91447e-13	1.70894	3.8256	3.26257e-16	1.29083e-14	0.980329	3.8256	9.62862e-09	3.68042e-07	-0.563922	3.8256	0.00717307	0.997358	-0.424507	3.8256	0.0397619	0.972168	-1.15311	3.8256	5.95118e-07	9.19253e-05	2.19183	3.8256	2.08072e-20	1.03815e-18	1.82085	3.8256	3.05882e-17	1.41939e-15	1.99043	3.8256	9.84003e-19	4.23497e-17	1.19239	3.8256	4.94896e-11	2.12994e-09	-0.370982	3.8256	0.0709103
ENSG00000172201.12	ID4	protein_coding	1.78677	2.17473	5.3758e-12	1.68505e-10	1.36115	2.17473	1.02221e-08	2.63762e-07	1.82537	2.17473	2.76236e-12	7.82622e-11	1.30353	2.17473	2.88663e-08	1.04999e-06	-0.425616	2.17473	0.134489	0.997358	0.0386017	2.17473	0.890786	0.998765	-0.483234	2.17473	0.0903253	0.603382	2.29851	2.17473	1.13644e-15	3.96733e-14	1.60495	2.17473	1.3003e-10	3.4827e-09	2.34523	2.17473	5.47308e-16	1.85887e-14	1.54276	2.17473	3.92932e-10	1.5492e-08	-0.693556	2.17473	0.0166373
ENSG00000196247.12	ZNF107	protein_coding	1.92328	6.38582	1.70567e-36	2.87061e-34	1.77153	6.38582	8.0529e-35	1.2439e-32	1.88405	6.38582	4.49467e-36	7.03915e-34	1.50876	6.38582	1.38167e-31	2.36056e-29	-0.151752	6.38582	0.0538087	0.997358	-0.0392329	6.38582	0.611735	0.995878	-0.414522	6.38582	1.96717e-06	0.000257928	2.08049	6.38582	4.18847e-38	7.15594e-36	1.82691	6.38582	1.90669e-35	2.86665e-33	2.00779	6.38582	2.24862e-37	3.57119e-35	1.50797	6.38582	1.4153e-31	2.38192e-29	-0.25358	6.38582	0.00179966
ENSG00000120549.18	KIAA1217	protein_coding	1.72247	6.16191	1.10028e-28	1.17044e-26	1.59659	6.16191	3.30223e-27	3.54628e-25	1.80397	6.16191	1.35799e-29	1.44459e-27	1.09674	6.16191	3.07832e-20	2.75485e-18	-0.125873	6.16191	0.220917	0.997358	0.0814995	6.16191	0.42596	0.995878	-0.625732	6.16191	1.32242e-07	2.52739e-05	1.92575	6.16191	6.90135e-31	7.62937e-29	1.68866	6.16191	2.6867e-28	2.80511e-26	1.93116	6.16191	6.06905e-31	6.45609e-29	1.13036	6.16191	8.99048e-21	7.7982e-19	-0.237098	6.16191	0.0236632
ENSG00000116514.17	RNF19B	protein_coding	1.80141	5.39249	8.47226e-28	8.38011e-26	1.43474	5.39249	1.81267e-23	1.48113e-21	1.79195	5.39249	1.0723e-27	1.00761e-25	0.902519	5.39249	1.73001e-15	1.19679e-13	-0.366673	5.39249	0.00180857	0.793048	-0.00945812	5.39249	0.932505	0.998765	-0.898891	5.39249	1.42013e-10	7.27881e-08	1.84357	5.39249	3.0013e-28	2.72924e-26	1.48673	5.39249	3.93493e-24	3.06002e-22	1.84065	5.39249	3.22282e-28	2.81709e-26	0.978971	5.39249	8.78282e-17	6.26804e-15	-0.356844	5.39249	0.00233498
ENSG00000155287.11	SLC25A28	protein_coding	1.77463	4.86897	1.20964e-23	8.91499e-22	1.46311	4.86897	3.7954e-20	2.51746e-18	1.46555	4.86897	3.54774e-20	1.87814e-18	1.30969	4.86897	3.0793e-18	2.48016e-16	-0.311527	4.86897	0.0264749	0.997358	-0.309087	4.86897	0.0276202	0.913533	-0.464948	4.86897	0.00129022	0.0514081	1.75078	4.86897	2.15719e-23	1.35891e-21	1.72656	4.86897	3.90597e-23	2.73584e-21	1.64582	4.86897	2.956e-22	1.61805e-20	1.1533	4.86897	3.76162e-16	2.58634e-14	-0.0242264	4.86897	0.859485
ENSG00000196954.14	CASP4	protein_coding	1.56638	4.38219	1.69163e-19	9.25962e-18	1.28234	4.38219	3.66603e-16	1.71528e-14	1.33273	4.38219	8.79356e-17	3.6589e-15	0.884576	4.38219	7.56309e-11	3.49514e-09	-0.284038	4.38219	0.066371	0.997358	-0.233651	4.38219	0.128857	0.995878	-0.681802	4.38219	4.10568e-05	0.0033144	1.95416	4.38219	1.77702e-23	1.13207e-21	1.61375	4.38219	5.11045e-20	2.94007e-18	1.65296	4.38219	1.93074e-20	9.42467e-19	1.15958	4.38219	1.339e-14	7.98866e-13	-0.340408	4.38219	0.0289481
ENSG00000168404.13	MLKL	protein_coding	1.63717	5.88148	3.23425e-27	3.03911e-25	1.4305	5.88148	1.22206e-24	1.10239e-22	1.51233	5.88148	1.07923e-25	8.88274e-24	1.15256	5.88148	1.11142e-20	1.03573e-18	-0.206677	5.88148	0.0526156	0.997358	-0.124846	5.88148	0.235961	0.995878	-0.484616	5.88148	2.48756e-05	0.00217439	1.83366	5.88148	1.97967e-29	1.94111e-27	1.51083	5.88148	1.12726e-25	9.93047e-24	1.60298	5.88148	8.26725e-27	6.38503e-25	1.13264	5.88148	2.26294e-20	1.89014e-18	-0.322832	5.88148	0.00318376
ENSG00000234127.9	TRIM26	protein_coding	1.67182	6.14929	7.93715e-31	9.72819e-29	1.62704	6.14929	2.74488e-30	3.43903e-28	1.75447	6.14929	8.65594e-32	1.07258e-29	1.27846	6.14929	1.34448e-25	1.64786e-23	-0.0447757	6.14929	0.614769	0.997358	0.082657	6.14929	0.354361	0.995878	-0.393358	6.14929	4.97395e-05	0.0037452	1.78505	6.14929	3.9038e-32	4.73326e-30	1.5742	6.14929	1.23387e-29	1.40537e-27	1.76302	6.14929	6.92083e-32	7.96319e-30	1.25574	6.14929	2.94662e-25	3.53469e-23	-0.210848	6.14929	0.0209946
ENSG00000104213.13	PDGFRL	protein_coding	1.6019	3.63824	1.63106e-13	5.60728e-12	1.07558	3.63824	1.56026e-08	3.92711e-07	1.64126	3.63824	7.22606e-14	2.35494e-12	1.01503	3.63824	6.05772e-08	2.10824e-06	-0.526314	3.63824	0.0233852	0.997358	0.0393647	3.63824	0.86176	0.998765	-0.586867	3.63824	0.0119925	0.230371	1.8411	3.63824	1.30459e-15	4.52634e-14	1.2971	3.63824	1.1239e-10	3.03184e-09	1.88418	3.63824	5.63766e-16	1.90901e-14	0.927549	3.63824	4.26404e-07	1.21385e-05	-0.543994	3.63824	0.0193275
ENSG00000099968.18	BCL2L13	protein_coding	1.68327	6.71133	8.31173e-34	1.14296e-31	1.55471	6.71133	3.30323e-32	4.33107e-30	1.69756	6.71133	5.60722e-34	7.8058e-32	1.20319	6.71133	3.73533e-27	4.95525e-25	-0.128561	6.71133	0.100156	0.997358	0.0142934	6.71133	0.852964	0.998437	-0.480079	6.71133	9.46454e-08	1.90575e-05	1.71894	6.71133	3.1294e-34	4.25146e-32	1.53126	6.71133	6.65816e-32	8.43566e-30	1.77187	6.71133	7.59626e-35	1.04458e-32	1.22248	6.71133	1.83807e-27	2.43836e-25	-0.187687	6.71133	0.0180676
ENSG00000135148.12	TRAFD1	protein_coding	1.57329	6.04963	5.06017e-28	5.09451e-26	1.21389	6.04963	4.29625e-23	3.41158e-21	1.6142	6.04963	1.59582e-28	1.56474e-26	0.762628	6.04963	3.72985e-15	2.47399e-13	-0.359398	6.04963	0.000473672	0.410856	0.0409136	6.04963	0.671597	0.995878	-0.810662	6.04963	4.03252e-11	2.27354e-08	1.67938	6.04963	2.66936e-29	2.59481e-27	1.28212	6.04963	4.13603e-24	3.19437e-22	1.7939	6.04963	1.32526e-30	1.37097e-28	0.675263	6.04963	2.41661e-13	1.3228e-11	-0.397251	6.04963	0.000136229
ENSG00000142408.7	CACNG8	protein_coding	1.50353	5.44255	1.12255e-24	9.10635e-23	1.38679	5.44255	3.61955e-23	2.89462e-21	1.39851	5.44255	2.52922e-23	1.76046e-21	0.951845	5.44255	1.29105e-16	9.64099e-15	-0.116735	5.44255	0.29008	0.997358	-0.105016	5.44255	0.340699	0.995878	-0.551681	5.44255	6.45497e-06	0.000713591	1.59187	5.44255	9.28589e-26	6.88866e-24	1.37939	5.44255	4.54385e-23	3.16274e-21	1.34276	5.44255	1.42042e-22	8.04858e-21	1.09281	5.44255	6.45769e-19	5.02185e-17	-0.212473	5.44255	0.0573315
ENSG00000004468.13	CD38	protein_coding	1.43974	4.84859	3.14061e-19	1.65226e-17	0.895794	4.84859	6.6776e-12	2.28172e-10	1.89319	4.84859	3.61795e-24	2.632e-22	0.958037	4.84859	8.04596e-13	4.38291e-11	-0.543947	4.84859	0.000341169	0.349729	0.453447	4.84859	0.00233834	0.659177	-0.481703	4.84859	0.00130564	0.0518396	1.64538	4.84859	1.37769e-21	7.50476e-20	1.23482	4.84859	1.16456e-16	5.14965e-15	2.04083	4.84859	1.38163e-25	9.98669e-24	0.912662	4.84859	3.7476e-12	1.84533e-10	-0.410562	4.84859	0.00546349
ENSG00000117475.14	BLZF1	protein_coding	1.45992	6.2251	3.69526e-29	4.12552e-27	1.28822	6.2251	1.00686e-26	1.04159e-24	1.4757	6.2251	2.27094e-29	2.34928e-27	0.951366	6.2251	4.44791e-21	4.32368e-19	-0.1717	6.2251	0.0463321	0.997358	0.0157757	6.2251	0.851787	0.998434	-0.508558	6.2251	1.94597e-07	3.65713e-05	1.62515	6.2251	2.78307e-31	3.23524e-29	1.32265	6.2251	3.11852e-27	3.11189e-25	1.62451	6.2251	2.83395e-31	3.10249e-29	0.88173	6.2251	9.79679e-20	8.00497e-18	-0.3025	6.2251	0.000738596
ENSG00000106100.11	NOD1	protein_coding	1.4837	3.86575	1.36566e-16	5.83302e-15	1.05983	3.86575	1.21979e-11	4.08142e-10	1.31911	3.86575	9.5182e-15	3.32282e-13	0.871029	3.86575	2.97806e-09	1.19931e-07	-0.423862	3.86575	0.0163216	0.997358	-0.164583	3.86575	0.338834	0.995878	-0.612667	3.86575	0.000752009	0.0341922	1.55727	3.86575	2.21387e-17	9.01211e-16	1.28311	3.86575	2.48659e-14	9.31522e-13	1.40157	3.86575	1.10157e-15	3.65334e-14	0.828643	3.86575	1.04167e-08	3.64301e-07	-0.274155	3.86575	0.114058
ENSG00000120539.15	MASTL	protein_coding	1.43066	6.87188	1.22632e-31	1.57136e-29	1.30619	6.87188	7.89193e-30	9.56875e-28	1.38623	6.87188	5.22104e-31	6.19711e-29	1.10799	6.87188	1.28044e-26	1.64071e-24	-0.12447	6.87188	0.0929167	0.997358	-0.0444276	6.87188	0.543579	0.995878	-0.322671	6.87188	5.09401e-05	0.00377895	1.5484	6.87188	3.17272e-33	4.06541e-31	1.30541	6.87188	8.11065e-30	9.42842e-28	1.4416	6.87188	8.63709e-32	9.73918e-30	1.1211	6.87188	7.60129e-27	9.85196e-25	-0.242997	6.87188	0.00158474
ENSG00000134986.14	NREP	protein_coding	1.3542	3.9699	4.17176e-13	1.39587e-11	0.972088	3.9699	6.08584e-09	1.61089e-07	1.20621	3.9699	1.58084e-11	4.25431e-10	0.526534	3.9699	0.00039285	0.00764599	-0.382114	3.9699	0.0564827	0.997358	-0.147993	3.9699	0.452896	0.995878	-0.827667	3.9699	0.000101728	0.00659241	1.42116	3.9699	8.40827e-14	2.58342e-12	0.980899	3.9699	4.85109e-09	1.08749e-07	1.52756	3.9699	7.00155e-15	2.19304e-13	0.555869	3.9699	0.000201479	0.00353324	-0.44026	3.9699	0.0289246
ENSG00000096968.14	JAK2	protein_coding	1.22445	5.36579	1.74383e-19	9.40835e-18	1.05065	5.36579	6.592e-17	3.31836e-15	1.40891	5.36579	5.60556e-22	3.55103e-20	0.54691	5.36579	3.51281e-08	1.26148e-06	-0.173801	5.36579	0.148289	0.997358	0.184453	5.36579	0.125487	0.995878	-0.677545	5.36579	6.22478e-07	9.48522e-05	1.53134	5.36579	1.65281e-23	1.06498e-21	1.13044	5.36579	4.04386e-18	2.03565e-16	1.60598	5.36579	2.13585e-24	1.4167e-22	0.562303	5.36579	1.82378e-08	6.15717e-07	-0.400901	5.36579	0.00139894
ENSG00000166801.17	FAM111A	protein_coding	1.29444	7.04167	1.56549e-32	2.10148e-30	0.956745	7.04167	1.40392e-26	1.43915e-24	1.3165	7.04167	7.16141e-33	9.61334e-31	0.646978	7.04167	2.14574e-19	1.84698e-17	-0.337693	7.04167	2.14275e-06	0.0120808	0.0220611	7.04167	0.727076	0.995878	-0.64746	7.04167	7.70877e-14	1.24177e-10	1.45036	7.04167	7.90331e-35	1.0868e-32	1.09185	7.04167	3.78556e-29	4.14427e-27	1.49401	7.04167	1.9727e-35	2.81572e-33	0.769782	7.04167	1.71048e-22	1.67717e-20	-0.358516	7.04167	6.71426e-07
ENSG00000137200.13	CMTR1	protein_coding	1.30214	5.98307	3.26056e-25	2.76436e-23	1.14934	5.98307	7.01724e-23	5.49489e-21	1.44512	5.98307	3.29222e-27	3.01814e-25	0.943019	5.98307	2.41655e-19	2.06432e-17	-0.152796	5.98307	0.102709	0.997358	0.142982	5.98307	0.126112	0.995878	-0.359121	5.98307	0.000285867	0.0163056	1.43985	5.98307	3.87432e-27	3.21227e-25	1.19208	5.98307	1.48296e-23	1.08583e-21	1.50107	5.98307	6.03035e-28	5.15138e-26	0.99254	5.98307	3.08824e-20	2.56051e-18	-0.247773	5.98307	0.00958043
ENSG00000159450.12	TCHH	protein_coding	0.615165	1.70858	0.0134514	0.0675757	-0.239813	1.70858	0.32233	0.630131	0.335913	1.70858	0.167695	0.379629	0.170343	1.70858	0.48097	0.835014	-0.854978	1.70858	0.0150365	0.997358	-0.279252	1.70858	0.414373	0.995878	-0.444823	1.70858	0.195872	0.748854	2.12193	1.70858	1.02723e-11	2.50174e-10	1.13224	1.70858	2.01406e-05	0.000257782	1.09243	1.70858	3.51355e-05	0.000315436	1.36072	1.70858	7.5032e-07	2.04857e-05	-0.989687	1.70858	0.00531754
ENSG00000013374.17	NUB1	protein_coding	1.22506	6.48409	1.08368e-23	8.03919e-22	1.04772	6.48409	7.6734e-21	5.27593e-19	1.22879	6.48409	9.51173e-24	6.70339e-22	0.481643	6.48409	2.60652e-09	1.06877e-07	-0.177337	6.48409	0.0644282	0.997358	0.00373264	6.48409	0.968397	0.99981	-0.743416	6.48409	2.48547e-10	1.16776e-07	1.45226	6.48409	6.42677e-27	5.21355e-25	1.19718	6.48409	2.89785e-23	2.05511e-21	1.45494	6.48409	5.92166e-27	4.73565e-25	0.570167	6.48409	2.38376e-11	1.07517e-09	-0.255081	6.48409	0.00898263
ENSG00000204138.13	PHACTR4	protein_coding	1.28515	7.15516	2.24697e-29	2.58539e-27	0.967871	7.15516	6.31234e-24	5.39227e-22	1.24611	7.15516	9.06762e-29	8.96899e-27	0.726618	7.15516	8.72086e-19	7.23062e-17	-0.317274	7.15516	7.17221e-05	0.161748	-0.0390331	7.15516	0.595917	0.995878	-0.558528	7.15516	7.00064e-10	2.92368e-07	1.3309	7.15516	4.58304e-30	4.74113e-28	1.03839	7.15516	2.99694e-25	2.54086e-23	1.29311	7.15516	1.69768e-29	1.60866e-27	0.749372	7.15516	2.57361e-19	2.04366e-17	-0.292509	7.15516	0.000214131
ENSG00000114127.11	XRN1	protein_coding	1.13904	6.46408	7.94706e-24	6.01416e-22	0.914215	6.46408	7.55179e-20	4.9222e-18	1.20009	6.46408	8.33112e-25	6.39059e-23	0.407481	6.46408	2.25981e-08	8.27326e-07	-0.224822	6.46408	0.0123451	0.997358	0.0610569	6.46408	0.483734	0.995878	-0.731556	6.46408	3.97686e-11	2.27354e-08	1.42382	6.46408	4.35942e-28	3.90134e-26	1.05746	6.46408	1.87372e-22	1.27278e-20	1.39378	6.46408	1.13319e-27	9.46508e-26	0.540855	6.46408	1.04908e-11	4.97035e-10	-0.366351	6.46408	0.000100871
ENSG00000126778.12	SIX1	protein_coding	1.21085	4.29816	3.32039e-16	1.3765e-14	1.13124	4.29816	3.87277e-15	1.6479e-13	1.10178	4.29816	9.80734e-15	3.4132e-13	0.998133	4.29816	2.80997e-13	1.62488e-11	-0.0796159	4.29816	0.578744	0.997358	-0.10907	4.29816	0.44751	0.995878	-0.212721	4.29816	0.141753	0.682495	1.34327	4.29816	6.67067e-18	2.86002e-16	1.0177	4.29816	1.4765e-13	5.23553e-12	1.32113	4.29816	1.26263e-17	4.90947e-16	0.995451	4.29816	3.07016e-13	1.66438e-11	-0.325563	4.29816	0.0266516
ENSG00000169660.17	HEXD	protein_coding	1.20184	3.42457	8.71213e-11	2.42563e-09	0.732809	3.42457	7.31066e-06	0.000124902	1.13501	3.42457	4.34817e-10	1.04765e-08	0.181512	3.42457	0.219796	0.635171	-0.46903	3.42457	0.0275785	0.997358	-0.0668267	3.42457	0.747624	0.995878	-1.02033	3.42457	9.53424e-06	0.00101423	1.3182	3.42457	5.5272e-12	1.39118e-10	1.10139	3.42457	9.81291e-10	2.42123e-08	1.24616	3.42457	3.02707e-11	6.82666e-10	0.116536	3.42457	0.428705	0.754332	-0.216813	3.42457	0.298938
ENSG00000087299.12	L2HGDH	protein_coding	1.10535	5.80907	5.30724e-23	3.7638e-21	0.881679	5.80907	5.70289e-19	3.51398e-17	1.35183	5.80907	8.41789e-27	7.35815e-25	0.494103	5.80907	2.24483e-10	9.96565e-09	-0.22367	5.80907	0.0140294	0.997358	0.246485	5.80907	0.00714603	0.848099	-0.611246	5.80907	7.68007e-09	2.11221e-06	1.3478	5.80907	9.60991e-27	7.57771e-25	0.938665	5.80907	4.66594e-20	2.69811e-18	1.54362	5.80907	2.18656e-29	2.03766e-27	0.5318	5.80907	2.69132e-11	1.20426e-09	-0.409139	5.80907	2.46073e-05
ENSG00000140332.17	TLE3	protein_coding	1.19943	5.38297	1.24038e-19	6.88992e-18	0.929893	5.38297	1.99433e-15	8.68264e-14	0.936998	5.38297	1.51743e-15	5.59168e-14	0.914608	5.38297	3.60229e-15	2.41782e-13	-0.269541	5.38297	0.0231153	0.997358	-0.262436	5.38297	0.0267867	0.913533	-0.284826	5.38297	0.0167027	0.264523	1.25147	5.38297	2.23357e-20	1.1095e-18	1.03975	5.38297	3.25559e-17	1.49837e-15	0.992407	5.38297	1.86313e-16	6.48417e-15	0.964487	5.38297	5.32058e-16	3.5925e-14	-0.21172	5.38297	0.0715151
ENSG00000095637.23	SORBS1	protein_coding	1.06226	1.85694	3.23825e-05	0.000408898	0.359612	1.85694	0.127566	0.385285	0.464883	1.85694	0.0506424	0.170386	-0.187582	1.85694	0.422675	0.80184	-0.702649	1.85694	0.0372318	0.997358	-0.597378	1.85694	0.0747619	0.995878	-1.24984	1.85694	0.000389862	0.0208345	1.33284	1.85694	5.81758e-07	7.87503e-06	1.10849	1.85694	1.65707e-05	0.000217522	1.08135	1.85694	2.45833e-05	0.000229281	0.23929	1.85694	0.307399	0.654995	-0.224355	1.85694	0.497306
ENSG00000114450.11	GNB4	protein_coding	1.06025	7.02816	1.35923e-24	1.087e-22	0.956686	7.02816	1.10762e-22	8.38222e-21	1.20271	7.02816	5.35393e-27	4.79134e-25	0.714565	7.02816	1.4401e-17	1.11223e-15	-0.103562	7.02816	0.186561	0.997358	0.142465	7.02816	0.071421	0.995878	-0.345683	7.02816	4.62787e-05	0.00360333	1.30971	7.02816	1.17807e-28	1.08885e-26	1.05359	7.02816	1.78533e-24	1.4177e-22	1.34817	7.02816	3.18634e-29	2.89751e-27	0.825887	7.02816	4.84451e-20	3.98735e-18	-0.256121	7.02816	0.00174283
ENSG00000168779.20	SHOX2	protein_coding	1.08867	3.08311	6.08749e-09	1.37836e-07	0.698401	3.08311	4.0885e-05	0.000613058	1.3912	3.08311	6.45844e-12	1.78932e-10	0.886051	3.08311	6.34969e-07	1.9944e-05	-0.390271	3.08311	0.0810235	0.997358	0.302523	3.08311	0.173544	0.995878	-0.202621	3.08311	0.359513	0.859665	1.25774	3.08311	1.28114e-10	2.81053e-09	0.779102	3.08311	7.02483e-06	0.000100395	1.39827	3.08311	5.52351e-12	1.32236e-10	0.770139	3.08311	8.56549e-06	0.000200383	-0.478641	3.08311	0.03371
ENSG00000113441.16	LNPEP	protein_coding	1.13208	7.79028	1.73527e-28	1.77881e-26	1.05216	7.79028	4.5976e-27	4.8908e-25	1.18668	7.79028	2.06511e-29	2.17627e-27	0.797398	7.79028	7.31936e-22	7.43541e-20	-0.0799183	7.79028	0.24145	0.997358	0.0545997	7.79028	0.421806	0.995878	-0.334682	7.79028	8.75322e-06	0.000949051	1.20048	7.79028	1.2218e-29	1.2192e-27	1.05306	7.79028	4.42553e-27	4.30192e-25	1.19996	7.79028	1.246e-29	1.19067e-27	0.856802	7.79028	3.54116e-23	3.73179e-21	-0.147419	7.79028	0.0335383
ENSG00000125848.10	FLRT3	protein_coding	1.19752	4.23448	1.30146e-14	4.79585e-13	0.586345	4.23448	2.64275e-06	4.86923e-05	1.04439	4.23448	1.25484e-12	3.73341e-11	1.02857	4.23448	2.03763e-12	1.07366e-10	-0.611171	4.23448	0.000279432	0.315088	-0.153128	4.23448	0.331366	0.995878	-0.168942	4.23448	0.284365	0.820917	1.12137	4.23448	1.22575e-13	3.70552e-12	0.800603	4.23448	2.72619e-09	6.24806e-08	1.14193	4.23448	6.65035e-14	1.87473e-12	0.874917	4.23448	2.51718e-10	1.0101e-08	-0.320768	4.23448	0.0452236
ENSG00000014914.21	MTMR11	protein_coding	1.08719	4.30156	3.37481e-14	1.21192e-12	0.935665	4.30156	4.54481e-12	1.56719e-10	0.904574	4.30156	1.28053e-11	3.48774e-10	0.579244	4.30156	8.91625e-07	2.76208e-05	-0.151521	4.30156	0.303348	0.997358	-0.182612	4.30156	0.215919	0.995878	-0.507942	4.30156	0.00104261	0.0437045	1.21431	4.30156	6.78137e-16	2.45874e-14	0.79988	4.30156	4.45054e-10	1.14576e-08	1.07741	4.30156	4.594e-14	1.31812e-12	0.719077	4.30156	7.19728e-09	2.53614e-07	-0.414426	4.30156	0.00646857
ENSG00000180628.15	PCGF5	protein_coding	0.998014	7.477	7.73094e-22	5.06826e-20	0.930642	7.477	1.38391e-20	9.40062e-19	1.19959	7.477	2.97624e-25	2.36338e-23	0.580219	7.477	5.39308e-13	2.99568e-11	-0.0673719	7.477	0.428945	0.997358	0.201576	7.477	0.0209285	0.898101	-0.417795	7.477	9.35358e-06	0.00100449	1.25041	7.477	4.82379e-26	3.6262e-24	0.972071	7.477	2.30964e-21	1.47974e-19	1.30921	7.477	6.31736e-27	5.01652e-25	0.56732	7.477	1.11397e-12	5.70962e-11	-0.278337	7.477	0.00183544
ENSG00000123240.17	OPTN	protein_coding	1.06918	6.87144	6.29689e-25	5.18275e-23	0.88439	6.87144	2.00923e-21	1.416e-19	1.10901	6.87144	1.27434e-25	1.04126e-23	0.645134	6.87144	4.64757e-16	3.33796e-14	-0.184792	6.87144	0.01963	0.997358	0.0398291	6.87144	0.605383	0.995878	-0.424048	6.87144	1.21057e-06	0.000168524	1.17688	6.87144	9.28018e-27	7.42151e-25	0.902662	6.87144	8.58927e-22	5.63097e-20	1.24088	6.87144	8.76251e-28	7.42902e-26	0.580402	6.87144	2.00075e-14	1.16894e-12	-0.274216	6.87144	0.000787797
ENSG00000272886.6	DCP1A	protein_coding	1.07848	5.82703	9.10036e-20	5.15657e-18	0.851367	5.82703	7.86533e-16	3.57619e-14	1.12067	5.82703	1.92668e-20	1.04448e-18	0.705841	5.82703	5.04361e-13	2.81543e-11	-0.227109	5.82703	0.0314693	0.997358	0.042197	5.82703	0.682497	0.995878	-0.372634	5.82703	0.000669481	0.0318526	1.15901	5.82703	4.86164e-21	2.52626e-19	0.865278	5.82703	4.35554e-16	1.87454e-14	1.13153	5.82703	1.30041e-20	6.40325e-19	0.75716	5.82703	4.87398e-14	2.77571e-12	-0.293731	5.82703	0.00614046
ENSG00000120690.16	ELF1	protein_coding	1.05487	6.44541	7.92339e-25	6.47422e-23	0.99485	6.44541	9.93722e-24	8.17899e-22	1.12155	6.44541	5.42617e-26	4.53226e-24	0.722862	6.44541	4.71246e-18	3.7421e-16	-0.0600197	6.44541	0.43328	0.997358	0.0666771	6.44541	0.384374	0.995878	-0.332008	6.44541	6.45862e-05	0.00466842	1.17462	6.44541	7.02601e-27	5.65895e-25	0.993489	6.44541	1.05376e-23	7.76616e-22	1.17095	6.44541	8.07251e-27	6.32122e-25	0.706407	6.44541	1.14317e-17	8.59362e-16	-0.181127	6.44541	0.0210353
ENSG00000171714.13	ANO5	protein_coding	1.01311	4.61045	1.86449e-14	6.80389e-13	0.578265	4.61045	1.49359e-07	3.3481e-06	1.11912	4.61045	5.41545e-16	2.10568e-14	0.649342	4.61045	1.0221e-08	3.89366e-07	-0.434849	4.61045	0.00203676	0.808063	0.106004	4.61045	0.430723	0.995878	-0.363771	4.61045	0.00886135	0.194774	1.20844	4.61045	3.11446e-17	1.23657e-15	0.629921	4.61045	2.1284e-08	4.39557e-07	1.19748	4.61045	4.3947e-17	1.63547e-15	0.764002	4.61045	1.38213e-10	5.68793e-09	-0.57852	4.61045	7.23074e-05
ENSG00000106829.20	TLE4	protein_coding	1.0736	5.76941	1.91014e-22	1.33781e-20	0.77372	5.76941	9.06291e-17	4.52183e-15	1.19409	5.76941	2.03599e-24	1.50051e-22	0.52141	5.76941	4.97819e-11	2.3487e-09	-0.299879	5.76941	0.00130248	0.638557	0.120493	5.76941	0.176615	0.995878	-0.552189	5.76941	8.65177e-08	1.77377e-05	1.14189	5.76941	1.39338e-23	9.08194e-22	0.57967	5.76941	1.98235e-12	6.35029e-11	1.22283	5.76941	7.25789e-25	4.99024e-23	0.523225	5.76941	4.49707e-11	1.95034e-09	-0.562216	5.76941	5.76515e-08
ENSG00000128203.7	ASPHD2	protein_coding	0.946814	2.22224	1.11888e-05	0.000155759	0.390266	2.22224	0.0491888	0.214069	0.594018	2.22224	0.00348737	0.0222923	0.118556	2.22224	0.542858	0.863752	-0.556548	2.22224	0.0473898	0.997358	-0.352796	2.22224	0.203323	0.995878	-0.828258	2.22224	0.00393361	0.119316	1.25196	2.22224	4.43571e-08	7.29111e-07	0.594147	2.22224	0.00348086	0.0208667	0.858367	2.22224	5.19484e-05	0.000447153	-0.243094	2.22224	0.214913	0.560186	-0.657814	2.22224	0.0200453
ENSG00000145016.16	RUBCN	protein_coding	1.07898	5.00181	1.188e-16	5.09349e-15	0.829662	5.00181	1.09182e-12	3.98425e-11	1.17456	5.00181	4.73572e-18	2.136e-16	0.706149	5.00181	1.42535e-10	6.3779e-09	-0.249322	5.00181	0.0489209	0.997358	0.0955744	5.00181	0.442533	0.995878	-0.372834	5.00181	0.00401036	0.119316	1.10456	5.00181	4.94092e-17	1.94804e-15	0.949011	5.00181	1.21665e-14	4.68225e-13	1.2704	5.00181	2.17429e-19	9.84629e-18	0.860687	5.00181	3.31934e-13	1.79086e-11	-0.15555	5.00181	0.213635
ENSG00000130962.18	PRRG1	protein_coding	1.04005	4.69497	8.3491e-15	3.15864e-13	0.902756	4.69497	9.72729e-13	3.5728e-11	1.04674	4.69497	6.66684e-15	2.35659e-13	0.656555	4.69497	8.42049e-09	3.25169e-07	-0.137299	4.69497	0.310016	0.997358	0.00668599	4.69497	0.960362	0.99981	-0.3835	4.69497	0.00612624	0.156993	1.1192	4.69497	6.06442e-16	2.20589e-14	0.74573	4.69497	2.98109e-10	7.76323e-09	1.07815	4.69497	2.33658e-15	7.50635e-14	0.675186	4.69497	4.17817e-09	1.51003e-07	-0.373467	4.69497	0.00748771
ENSG00000163131.12	CTSS	protein_coding	0.915854	5.71398	1.17087e-17	5.38888e-16	0.650116	5.71398	1.97375e-12	7.04304e-11	0.77426	5.71398	5.67559e-15	2.01251e-13	0.388417	5.71398	1.06235e-06	3.22885e-05	-0.265738	5.71398	0.00958619	0.997358	-0.141593	5.71398	0.157149	0.995878	-0.527437	5.71398	2.30675e-06	0.000298976	1.22878	5.71398	8.05511e-23	4.8833e-21	0.927326	5.71398	7.26049e-18	3.5137e-16	1.00406	5.71398	3.23939e-19	1.44377e-17	0.371947	5.71398	2.42573e-06	6.21648e-05	-0.301451	5.71398	0.00360045
ENSG00000140105.18	WARS1	protein_coding	0.888809	7.50716	9.5049e-27	8.7136e-25	0.71826	7.50716	9.80513e-23	7.47045e-21	0.687438	7.50716	6.19686e-22	3.88199e-20	0.170455	7.50716	0.000126088	0.00276072	-0.170549	7.50716	0.00490789	0.988239	-0.20137	7.50716	0.00106671	0.546737	-0.718353	7.50716	1.01676e-16	2.86624e-13	1.25121	7.50716	1.65401e-33	2.16868e-31	0.910252	7.50716	3.29438e-27	3.23021e-25	1.13588	7.50716	1.44624e-31	1.61463e-29	0.254833	7.50716	1.05607e-07	3.27149e-06	-0.340954	7.50716	3.47301e-07
ENSG00000196141.14	SPATS2L	protein_coding	0.983846	7.28215	8.29767e-27	7.66922e-25	0.931005	7.28215	9.49179e-26	9.07029e-24	1.06942	7.28215	1.99512e-28	1.93939e-26	0.674923	7.28215	7.50652e-20	6.56151e-18	-0.0528413	7.28215	0.412039	0.997358	0.0855713	7.28215	0.186485	0.995878	-0.308924	7.28215	1.35695e-05	0.00133052	1.10915	7.28215	3.84552e-29	3.67475e-27	0.901749	7.28215	3.83877e-25	3.20637e-23	1.14424	7.28215	9.36198e-30	9.26014e-28	0.632683	7.28215	9.81804e-19	7.48028e-17	-0.207399	7.28215	0.00210792
ENSG00000120526.12	NUDCD1	protein_coding	0.983194	6.76825	4.22264e-20	2.47992e-18	0.813052	6.76825	7.01312e-17	3.51466e-15	0.882284	6.76825	3.09766e-18	1.41989e-16	0.433266	6.76825	2.10316e-08	7.72482e-07	-0.170142	6.76825	0.0696291	0.997358	-0.10091	6.76825	0.27663	0.995878	-0.549929	6.76825	2.40043e-07	4.36569e-05	1.0921	6.76825	5.60433e-22	3.12844e-20	0.775692	6.76825	4.01148e-16	1.73308e-14	1.06544	6.76825	1.56909e-21	8.11606e-20	0.489487	6.76825	9.63981e-10	3.68469e-08	-0.316404	6.76825	0.00116574
ENSG00000124226.11	RNF114	protein_coding	0.983608	6.89986	1.24211e-25	1.11159e-23	0.708843	6.89986	1.21829e-19	7.80534e-18	1.0445	6.89986	8.77812e-27	7.614e-25	0.472932	6.89986	3.41164e-13	1.95277e-11	-0.274765	6.89986	0.000184206	0.259638	0.060892	6.89986	0.374148	0.995878	-0.510676	6.89986	1.0538e-09	3.96089e-07	1.088	6.89986	1.42694e-27	1.2377e-25	0.634871	6.89986	9.21638e-18	4.44119e-16	1.09917	6.89986	9.03481e-28	7.60272e-26	0.449297	6.89986	1.78286e-12	9.01504e-11	-0.453126	6.89986	2.14841e-08
ENSG00000163512.14	AZI2	protein_coding	0.950826	6.57019	9.80182e-22	6.38875e-20	0.886146	6.57019	1.78578e-20	1.1986e-18	1.09576	6.57019	2.3731e-24	1.7376e-22	0.975783	6.57019	3.31848e-22	3.43295e-20	-0.0646801	6.57019	0.428043	0.997358	0.144938	6.57019	0.0795101	0.995878	0.0249578	6.57019	0.759102	0.971163	1.10054	6.57019	1.96614e-24	1.40318e-22	0.823869	6.57019	3.35019e-19	1.84277e-17	1.16383	6.57019	1.72458e-25	1.23863e-23	0.931172	6.57019	2.33293e-21	2.10449e-19	-0.276673	6.57019	0.00127841
ENSG00000184014.9	DENND5A	protein_coding	0.960055	6.92876	7.02254e-22	4.65801e-20	0.674188	6.92876	7.40206e-16	3.37917e-14	0.836474	6.92876	1.9557e-19	9.71474e-18	0.360906	6.92876	8.26762e-08	2.808e-06	-0.285867	6.92876	0.000927154	0.554341	-0.123582	6.92876	0.133842	0.995878	-0.599149	6.92876	1.67908e-09	5.56861e-07	1.07991	6.92876	4.78115e-24	3.3075e-22	0.791668	6.92876	1.7206e-18	9.06613e-17	1.05967	6.92876	1.07749e-23	6.60312e-22	0.423464	6.92876	1.69981e-09	6.3467e-08	-0.288237	6.92876	0.000849064
ENSG00000166741.8	NNMT	protein_coding	0.787855	6.4638	1.25599e-18	6.29449e-17	0.700117	6.4638	1.1492e-16	5.65871e-15	0.625712	6.4638	6.73651e-15	2.37378e-13	0.726381	6.4638	2.88001e-17	2.19426e-15	-0.0877374	6.4638	0.278314	0.997358	-0.162143	6.4638	0.0482392	0.995878	-0.0614734	6.4638	0.446102	0.893163	1.24624	6.4638	5.13648e-27	4.19702e-25	1.14436	6.4638	2.20964e-25	1.90198e-23	1.20487	6.4638	2.2935e-26	1.70142e-24	1.13319	6.4638	3.3917e-25	4.02577e-23	-0.101879	6.4638	0.209033
ENSG00000159399.10	HK2	protein_coding	0.879064	1.99378	0.000811609	0.00698603	0.439572	1.99378	0.0804	0.290481	0.623496	1.99378	0.01459	0.0686059	0.0854563	1.99378	0.730005	0.932752	-0.439492	1.99378	0.212847	0.997358	-0.255567	1.99378	0.466448	0.995878	-0.793608	1.99378	0.0270548	0.347065	1.12648	1.99378	3.27569e-05	0.000322309	0.398657	1.99378	0.111832	0.265358	0.840126	1.99378	0.0013022	0.00737128	0.459733	1.99378	0.0678625	0.311707	-0.727824	1.99378	0.0418105
ENSG00000008086.13	CDKL5	protein_coding	0.979274	6.0152	1.76556e-20	1.06462e-18	0.73828	6.0152	9.60248e-16	4.27975e-14	1.11452	6.0152	8.15876e-23	5.38001e-21	0.384988	6.0152	1.72335e-07	5.69868e-06	-0.240994	6.0152	0.00961607	0.997358	0.135245	6.0152	0.136821	0.995878	-0.594286	6.0152	2.37329e-08	5.46146e-06	1.02537	6.0152	2.673e-21	1.42847e-19	0.728621	6.0152	1.54451e-15	6.33304e-14	1.09213	6.0152	1.92179e-22	1.07278e-20	0.251428	6.0152	0.000230513	0.00396835	-0.296745	6.0152	0.00171368
ENSG00000173221.14	GLRX	protein_coding	0.878114	5.00463	2.97914e-13	1.00277e-11	0.692074	5.00463	3.99432e-10	1.2206e-08	1.0001	5.00463	3.46631e-15	1.24876e-13	0.385731	5.00463	7.01316e-05	0.00161719	-0.18604	5.00463	0.14476	0.997358	0.121987	5.00463	0.335956	0.995878	-0.492383	5.00463	0.000273815	0.0157527	1.07727	5.00463	2.34562e-16	8.78709e-15	0.806665	5.00463	4.49431e-12	1.39994e-10	1.23327	5.00463	1.36172e-18	5.75086e-17	0.378592	5.00463	9.12248e-05	0.00173174	-0.270601	5.00463	0.0360662
ENSG00000221869.5	CEBPD	protein_coding	0.943922	3.29304	8.99077e-08	1.80713e-06	0.503162	3.29304	0.00159424	0.0155508	0.97996	3.29304	3.83404e-08	7.41555e-07	0.518787	3.29304	0.00117374	0.0199324	-0.44076	3.29304	0.0436572	0.997358	0.0360379	3.29304	0.866231	0.998765	-0.425135	3.29304	0.0513399	0.474515	1.00114	3.29304	2.32236e-08	4.00411e-07	0.725319	3.29304	1.43883e-05	0.000192916	1.12699	3.29304	1.18541e-09	2.23897e-08	0.762921	3.29304	6.12776e-06	0.000146391	-0.275818	3.29304	0.201055
ENSG00000131979.20	GCH1	protein_coding	0.790758	4.06566	3.48779e-10	8.87773e-09	0.657889	4.06566	3.74423e-08	8.88841e-07	0.885431	4.06566	1.32224e-11	3.59268e-10	0.449502	4.06566	4.90793e-05	0.00116264	-0.132869	4.06566	0.356471	0.997358	0.0946729	4.06566	0.51025	0.995878	-0.341256	4.06566	0.0207032	0.300064	1.1521	4.06566	2.17198e-15	7.35474e-14	0.693456	4.06566	1.06674e-08	2.28679e-07	1.09747	4.06566	1.20763e-14	3.66055e-13	0.416194	4.06566	0.00014414	0.00260469	-0.458645	4.06566	0.00232469
ENSG00000118507.18	AKAP7	protein_coding	0.948732	3.54395	5.14783e-10	1.28911e-08	0.567643	3.54395	2.80469e-05	0.000436217	0.904448	3.54395	1.84555e-09	4.15378e-08	0.48959	3.54395	0.000223631	0.00461842	-0.381089	3.54395	0.0330151	0.997358	-0.0442839	3.54395	0.799822	0.995878	-0.459142	3.54395	0.0109989	0.224274	0.974181	3.54395	2.47978e-10	5.26592e-09	0.648643	3.54395	2.94889e-06	4.53639e-05	1.17891	3.54395	7.94904e-13	2.0279e-11	0.573016	3.54395	2.42187e-05	0.000518198	-0.325539	3.54395	0.0668794
ENSG00000164136.17	IL15	protein_coding	0.909248	4.71185	1.39036e-15	5.57924e-14	0.708585	4.71185	5.9132e-12	2.03284e-10	0.932509	4.71185	5.56378e-16	2.15592e-14	0.644479	4.71185	9.9418e-11	4.52031e-09	-0.200663	4.71185	0.0774486	0.997358	0.0232611	4.71185	0.83525	0.996914	-0.264769	4.71185	0.0212653	0.303144	1.01223	4.71185	2.62627e-17	1.05387e-15	0.673871	4.71185	2.70548e-11	7.84241e-10	0.985908	4.71185	7.09243e-17	2.54695e-15	0.740632	4.71185	1.47854e-12	7.50993e-11	-0.338357	4.71185	0.00378113
ENSG00000136436.15	CALCOCO2	protein_coding	0.870857	6.33184	2.60561e-17	1.16591e-15	0.747149	6.33184	7.07323e-15	2.93227e-13	0.838462	6.33184	1.08432e-16	4.44611e-15	0.456748	6.33184	1.64172e-08	6.08947e-07	-0.123708	6.33184	0.202178	0.997358	-0.0323952	6.33184	0.736414	0.995878	-0.414109	6.33184	7.44193e-05	0.00521213	1.03606	6.33184	2.82199e-20	1.38351e-18	0.761209	6.33184	3.66109e-15	1.45361e-13	0.960872	6.33184	5.76987e-19	2.51201e-17	0.53832	6.33184	2.28284e-10	9.22626e-09	-0.274854	6.33184	0.00601396
ENSG00000163872.16	YEATS2	protein_coding	0.92134	6.1432	7.6484e-21	4.71275e-19	0.781595	6.1432	5.38049e-18	2.94516e-16	0.82373	6.1432	6.93158e-19	3.35453e-17	0.536005	6.1432	3.09205e-12	1.60673e-10	-0.139744	6.1432	0.0963352	0.997358	-0.0976097	6.1432	0.242013	0.995878	-0.385334	6.1432	2.344e-05	0.00208118	0.966572	6.1432	1.05554e-21	5.77779e-20	0.731266	6.1432	6.77947e-17	3.03354e-15	0.926106	6.1432	6.18835e-21	3.08761e-19	0.56418	6.1432	6.04085e-13	3.21305e-11	-0.235306	6.1432	0.00629927
ENSG00000082074.19	FYB1	protein_coding	0.903568	5.47969	3.45121e-15	1.33273e-13	0.78195	5.47969	4.76712e-13	1.78585e-11	1.07601	5.47969	5.26887e-18	2.35761e-16	0.70758	5.47969	1.10964e-11	5.44013e-10	-0.121618	5.47969	0.288785	0.997358	0.17244	5.47969	0.134804	0.995878	-0.195988	5.47969	0.0902579	0.603382	0.969724	5.47969	2.67306e-16	9.81804e-15	0.69627	5.47969	1.80504e-11	5.35622e-10	1.18988	5.47969	1.00072e-19	4.62464e-18	0.676336	5.47969	4.27416e-11	1.86804e-09	-0.273454	5.47969	0.0196977
ENSG00000248323.7	LUCAT1	lncRNA	0.832282	6.22867	3.31626e-18	1.61182e-16	0.628507	6.22867	8.99204e-14	3.50845e-12	0.735378	6.22867	3.56513e-16	1.39585e-14	0.53178	6.22867	1.84387e-11	8.88525e-10	-0.203775	6.22867	0.0227987	0.997358	-0.0969045	6.22867	0.269012	0.995878	-0.300502	6.22867	0.00110701	0.045892	1.03634	6.22867	4.70514e-22	2.65276e-20	0.927989	6.22867	4.43262e-20	2.5764e-18	0.931478	6.22867	3.8082e-20	1.81187e-18	0.702246	6.22867	1.89923e-15	1.22376e-13	-0.108348	6.22867	0.217224
ENSG00000026103.22	FAS	protein_coding	0.892331	5.28102	2.70552e-15	1.05929e-13	0.59247	5.28102	1.01465e-09	2.89649e-08	0.907079	5.28102	1.50388e-15	5.55993e-14	0.357902	5.28102	3.55987e-05	0.000866978	-0.299861	5.28102	0.00960181	0.997358	0.0147478	5.28102	0.895062	0.998765	-0.534429	5.28102	1.51426e-05	0.00144701	0.953448	5.28102	2.4444e-16	9.09672e-15	0.577128	5.28102	2.02655e-09	4.72135e-08	0.973051	5.28102	1.14936e-16	4.06276e-15	0.43534	5.28102	1.21728e-06	3.26034e-05	-0.37632	5.28102	0.00141879
ENSG00000043143.22	JADE2	protein_coding	0.883191	6.38982	1.8353e-20	1.10079e-18	0.685659	6.38982	3.41119e-16	1.60269e-14	0.894715	6.38982	1.08124e-20	5.94734e-19	0.574308	6.38982	1.6965e-13	9.91177e-12	-0.197533	6.38982	0.0180374	0.997358	0.0115231	6.38982	0.887065	0.998765	-0.308883	6.38982	0.000369449	0.0199326	0.950677	6.38982	8.82816e-22	4.85592e-20	0.860727	6.38982	5.21779e-20	2.98659e-18	0.924842	6.38982	2.77011e-21	1.41338e-19	0.491165	6.38982	2.35925e-11	1.06839e-09	-0.0899498	6.38982	0.270557
ENSG00000179331.3	RAB39A	protein_coding	0.932081	2.05523	7.92164e-05	0.000925641	0.280468	2.05523	0.200926	0.499752	0.796053	2.05523	0.000582399	0.00491468	-0.176429	2.05523	0.41874	0.799049	-0.651613	2.05523	0.0382542	0.997358	-0.136028	2.05523	0.65857	0.995878	-1.10851	2.05523	0.000692008	0.032378	0.88734	2.05523	0.000154842	0.00126529	0.611318	2.05523	0.00681523	0.0355287	0.930751	2.05523	8.08251e-05	0.000660902	0.040325	2.05523	0.852907	0.958214	-0.276021	2.05523	0.371395
ENSG00000119669.5	IRF2BPL	protein_coding	0.952007	6.11257	1.17101e-16	5.03983e-15	0.67366	6.11257	1.43146e-11	4.76139e-10	0.746922	6.11257	5.63016e-13	1.70203e-11	0.604877	6.11257	3.23196e-10	1.41804e-08	-0.278346	6.11257	0.0137325	0.997358	-0.205085	6.11257	0.065574	0.995878	-0.34713	6.11257	0.00249819	0.0864099	0.858727	6.11257	4.95137e-15	1.63729e-13	0.753268	6.11257	4.27421e-13	1.44733e-11	0.782431	6.11257	1.21728e-13	3.33158e-12	0.506547	6.11257	3.01386e-08	9.90795e-07	-0.10546	6.11257	0.33751
ENSG00000161692.18	DBF4B	protein_coding	0.871254	5.30809	1.24163e-14	4.59036e-13	0.642725	5.30809	1.84894e-10	5.74344e-09	0.766681	5.30809	9.01844e-13	2.70457e-11	0.528202	5.30809	2.93186e-08	1.06301e-06	-0.22853	5.30809	0.0493947	0.997358	-0.104574	5.30809	0.360966	0.995878	-0.343053	5.30809	0.00395512	0.119316	0.938535	5.30809	8.82154e-16	3.15783e-14	0.730198	5.30809	4.21512e-12	1.32027e-10	0.811511	5.30809	1.40042e-13	3.8051e-12	0.43946	5.30809	1.47327e-06	3.89054e-05	-0.208337	5.30809	0.0722647
ENSG00000108984.15	MAP2K6	protein_coding	0.814175	4.90228	1.99387e-10	5.20436e-09	0.442379	4.90228	7.05913e-05	0.00101014	1.05705	4.90228	6.00011e-14	1.97251e-12	0.580454	4.90228	6.84121e-07	2.14282e-05	-0.371796	4.90228	0.0128961	0.997358	0.242874	4.90228	0.0981287	0.995878	-0.233721	4.90228	0.111094	0.647532	0.991729	4.90228	4.99834e-13	1.39854e-11	0.528801	4.90228	4.01851e-06	6.01762e-05	1.07408	4.90228	3.48097e-14	1.01163e-12	0.687328	4.90228	1.65029e-08	5.5882e-07	-0.462928	4.90228	0.00232067
ENSG00000101236.17	RNF24	protein_coding	0.857488	5.63941	2.74452e-16	1.14619e-14	0.654107	5.63941	2.87859e-12	1.00804e-10	0.972477	5.63941	2.32202e-18	1.07749e-16	0.364512	5.63941	4.8592e-06	0.000136981	-0.203381	5.63941	0.0481649	0.997358	0.114989	5.63941	0.25742	0.995878	-0.492976	5.63941	1.04941e-05	0.00107897	0.943448	5.63941	7.507e-18	3.18229e-16	0.790475	5.63941	5.17392e-15	2.03279e-13	1.03188	5.63941	2.24376e-19	1.01203e-17	0.350733	5.63941	9.46467e-06	0.000220049	-0.152973	5.63941	0.133852
ENSG00000256043.5	CTSO	protein_coding	0.706018	2.71661	0.000122133	0.00135415	0.103052	2.71661	0.545065	0.798201	0.668673	2.71661	0.000247492	0.00233924	0.480402	2.71661	0.00654167	0.0789763	-0.602965	2.71661	0.0150022	0.997358	-0.0373441	2.71661	0.87655	0.998765	-0.225615	2.71661	0.350095	0.855382	1.06244	2.71661	8.66109e-08	1.37166e-06	0.810263	2.71661	1.58299e-05	0.000209014	0.953472	2.71661	8.46759e-07	1.05854e-05	0.415124	2.71661	0.0176993	0.129422	-0.25218	2.71661	0.296827
ENSG00000104973.19	MED25	protein_coding	0.825522	5.68888	2.61246e-16	1.0951e-14	0.627763	5.68888	3.04364e-12	1.06254e-10	0.742158	5.68888	1.19007e-14	4.11633e-13	0.522672	5.68888	6.43843e-10	2.77098e-08	-0.197759	5.68888	0.0457746	0.997358	-0.0833635	5.68888	0.391774	0.995878	-0.30285	5.68888	0.00287363	0.0967345	0.90729	5.68888	7.43492e-18	3.16363e-16	0.778767	5.68888	2.17251e-15	8.78038e-14	0.758379	5.68888	5.57616e-15	1.75144e-13	0.486877	5.68888	4.14125e-09	1.5015e-07	-0.128523	5.68888	0.188993
ENSG00000047365.12	ARAP2	protein_coding	0.770417	2.47162	0.000285853	0.00287536	0.346434	2.47162	0.0850762	0.302041	0.686255	2.47162	0.00105984	0.00823623	0.0171028	2.47162	0.931208	0.980781	-0.423983	2.47162	0.134697	0.997358	-0.0841623	2.47162	0.763985	0.995878	-0.753315	2.47162	0.00943792	0.202055	0.940852	2.47162	1.68418e-05	0.000176167	0.201266	2.47162	0.312227	0.511578	0.726476	2.47162	0.000571489	0.00367186	-0.233	2.47162	0.24288	0.594741	-0.739586	2.47162	0.0107252
ENSG00000067082.15	KLF6	protein_coding	0.820471	6.85176	2.53946e-21	1.59972e-19	0.712836	6.85176	7.46271e-19	4.57334e-17	0.827222	6.85176	1.80874e-21	1.08486e-19	0.521981	6.85176	7.02089e-14	4.34987e-12	-0.107635	6.85176	0.138427	0.997358	0.00675063	6.85176	0.92512	0.998765	-0.29849	6.85176	0.000121334	0.00769691	0.876804	6.85176	1.58575e-22	9.36174e-21	0.729263	6.85176	3.02886e-19	1.68243e-17	0.877638	6.85176	1.52349e-22	8.54668e-21	0.542024	6.85176	1.93607e-14	1.13704e-12	-0.147541	6.85176	0.0442736
ENSG00000198604.11	BAZ1A	protein_coding	0.808424	7.80962	2.50452e-22	1.73257e-20	0.790946	7.80962	6.25902e-22	4.46688e-20	0.81112	7.80962	2.17731e-22	1.40293e-20	0.539053	7.80962	1.97397e-15	1.35723e-13	-0.017478	7.80962	0.794098	0.997358	0.00269593	7.80962	0.967877	0.99981	-0.269371	7.80962	0.000185894	0.0112093	0.87661	7.80962	8.02562e-24	5.38672e-22	0.635927	7.80962	4.13539e-18	2.07247e-16	0.902756	7.80962	2.26279e-24	1.48345e-22	0.478143	7.80962	1.25955e-13	6.9964e-12	-0.240683	7.80962	0.000712071
ENSG00000196776.17	CD47	protein_coding	0.760721	6.9664	1.01744e-18	5.12171e-17	0.636947	6.9664	8.417e-16	3.78128e-14	0.798525	6.9664	1.48709e-19	7.48591e-18	0.412562	6.9664	8.25805e-10	3.51388e-08	-0.123774	6.9664	0.113754	0.997358	0.037804	6.9664	0.625021	0.995878	-0.348159	6.9664	3.81428e-05	0.0031394	0.922295	6.9664	4.05045e-22	2.30671e-20	0.674611	6.9664	1.01605e-16	4.51061e-15	0.904361	6.9664	9.20055e-22	4.80303e-20	0.523014	6.9664	7.32161e-13	3.83993e-11	-0.247684	6.9664	0.00226449
ENSG00000266173.7	STRADA	protein_coding	0.736464	3.09079	6.84105e-05	0.000816292	0.225579	3.09079	0.188598	0.482805	0.493055	3.09079	0.00536471	0.031441	0.392615	3.09079	0.0245227	0.206357	-0.510885	3.09079	0.0377777	0.997358	-0.24341	3.09079	0.313998	0.995878	-0.343849	3.09079	0.15705	0.703837	0.906371	3.09079	2.26442e-06	2.78751e-05	0.331884	3.09079	0.0555078	0.164108	0.604254	3.09079	0.000808922	0.00495863	0.695064	3.09079	0.000151472	0.00271974	-0.574486	3.09079	0.0201973
ENSG00000160753.16	RUSC1	protein_coding	0.844778	4.77376	5.39659e-11	1.54447e-09	0.569091	4.77376	8.52022e-07	1.71561e-05	0.557202	4.77376	1.28771e-06	2.0451e-05	0.392173	4.77376	0.000308468	0.00617817	-0.275687	4.77376	0.0593121	0.997358	-0.287576	4.77376	0.0495178	0.995878	-0.452605	4.77376	0.00263188	0.0902038	0.768831	4.77376	7.5827e-10	1.52411e-08	0.644313	4.77376	6.09262e-08	1.17517e-06	0.525679	4.77376	3.81861e-06	4.17235e-05	0.332068	4.77376	0.00186852	0.0238073	-0.124517	4.77376	0.387416
ENSG00000145623.13	OSMR	protein_coding	0.745326	7.94816	2.5365e-24	1.95901e-22	0.619636	7.94816	6.13972e-21	4.24733e-19	0.733152	7.94816	5.15947e-24	3.68216e-22	0.548101	7.94816	8.55268e-19	7.14371e-17	-0.125689	7.94816	0.0270282	0.997358	-0.0121738	7.94816	0.826163	0.996112	-0.197225	7.94816	0.000795367	0.0357313	0.860501	7.94816	4.644e-27	3.82232e-25	0.738931	7.94816	3.6789e-24	2.88078e-22	0.859557	7.94816	4.87649e-27	3.95592e-25	0.684138	7.94816	9.87958e-23	9.85859e-21	-0.12157	7.94816	0.0321921
ENSG00000138760.11	SCARB2	protein_coding	0.757766	7.47222	6.0003e-22	4.00351e-20	0.607768	7.47222	4.37008e-18	2.40376e-16	0.811661	7.47222	3.30611e-23	2.25937e-21	0.403531	7.47222	7.1346e-12	3.55972e-10	-0.149998	7.47222	0.0226871	0.997358	0.053895	7.47222	0.401959	0.995878	-0.354234	7.47222	1.12703e-06	0.000158855	0.84646	7.47222	5.48278e-24	3.7469e-22	0.697099	7.47222	1.87779e-20	1.12032e-18	0.924358	7.47222	1.19615e-25	8.70181e-24	0.377493	7.47222	5.25819e-11	2.25155e-09	-0.149362	7.47222	0.0232382
ENSG00000267680.5	ZNF224	protein_coding	0.723829	5.41835	3.29292e-11	9.69477e-10	0.583221	5.41835	1.12357e-08	2.87941e-07	0.831045	5.41835	4.48267e-13	1.36612e-11	0.433184	5.41835	5.66377e-06	0.000158867	-0.140608	5.41835	0.248128	0.997358	0.107216	5.41835	0.377147	0.995878	-0.290645	5.41835	0.0194711	0.290034	0.829816	5.41835	4.70427e-13	1.32283e-11	0.552192	5.41835	4.12115e-08	8.20589e-07	0.709946	5.41835	5.81029e-11	1.28717e-09	0.50619	5.41835	2.81425e-07	8.19987e-06	-0.277624	5.41835	0.0252833
ENSG00000204516.10	MICB	protein_coding	0.81076	3.66679	1.12996e-07	2.22753e-06	0.524691	3.66679	0.000202439	0.0026088	0.423247	3.66679	0.00214799	0.0149696	0.370716	3.66679	0.00658227	0.0792591	-0.286069	3.66679	0.127854	0.997358	-0.387512	3.66679	0.0410831	0.974884	-0.440043	3.66679	0.0211262	0.302153	0.73677	3.66679	8.37727e-07	1.10096e-05	0.461105	3.66679	0.000914846	0.00699376	0.536299	3.66679	0.000152354	0.0011655	0.224216	3.66679	0.0923355	0.369211	-0.275665	3.66679	0.141975
ENSG00000106346.11	USP42	protein_coding	0.710619	5.21535	4.22115e-12	1.33327e-10	0.535905	5.21535	1.08151e-08	2.77792e-07	0.777917	5.21535	2.31607e-13	7.23434e-12	0.507275	5.21535	3.99657e-08	1.41271e-06	-0.174714	5.21535	0.119854	0.997358	0.0672977	5.21535	0.544828	0.995878	-0.203344	5.21535	0.0714745	0.551031	0.813108	5.21535	5.25563e-14	1.64618e-12	0.482562	5.21535	1.23293e-07	2.27165e-06	0.773508	5.21535	2.79392e-13	7.39535e-12	0.480737	5.21535	1.33974e-07	4.08295e-06	-0.330546	5.21535	0.00429927
ENSG00000136153.20	LMO7	protein_coding	0.732195	6.58261	6.86682e-18	3.22626e-16	0.714316	6.58261	1.77046e-17	9.24245e-16	0.71378	6.58261	1.82178e-17	7.93143e-16	0.318143	6.58261	4.95845e-07	1.58389e-05	-0.0178792	6.58261	0.818967	0.997358	-0.0184147	6.58261	0.813646	0.996054	-0.414052	6.58261	2.50006e-06	0.000316749	0.789964	6.58261	3.5224e-19	1.60156e-17	0.627227	6.58261	2.16654e-15	8.78038e-14	0.728313	6.58261	8.42529e-18	3.3452e-16	0.285945	6.58261	3.84893e-06	9.55959e-05	-0.162737	6.58261	0.0414285
ENSG00000269352.1	PTOV1-AS2	lncRNA	0.596387	2.42204	0.00232694	0.0164815	0.031159	2.42204	0.867377	0.951981	0.558248	2.42204	0.00415296	0.0255981	0.186096	2.42204	0.320992	0.732802	-0.565228	2.42204	0.0362599	0.997358	-0.0381393	2.42204	0.885075	0.998765	-0.410292	2.42204	0.124498	0.663125	0.913449	2.42204	1.01897e-05	0.000111229	0.0864595	2.42204	0.643423	0.790132	0.453077	2.42204	0.0183187	0.0644701	0.179559	2.42204	0.338114	0.680529	-0.82699	2.42204	0.0027819
ENSG00000137275.16	RIPK1	protein_coding	0.698139	5.66881	1.56278e-13	5.40549e-12	0.558172	5.66881	1.55466e-10	4.86955e-09	0.667897	5.66881	6.69037e-13	2.01713e-11	0.388305	5.66881	9.34389e-07	2.88662e-05	-0.139967	5.66881	0.159076	0.997358	-0.0302414	5.66881	0.758656	0.995878	-0.309833	5.66881	0.00266554	0.0910808	0.808727	5.66881	9.37142e-16	3.32302e-14	0.533315	5.66881	5.50605e-10	1.40643e-08	0.747002	5.66881	1.56587e-14	4.68335e-13	0.404367	5.66881	4.12689e-07	1.18318e-05	-0.275412	5.66881	0.00703458
ENSG00000171560.16	FGA	protein_coding	0.10049	2.13873	0.636334	0.816582	-0.012162	2.13873	0.954314	0.985245	0.152019	2.13873	0.475083	0.696513	-0.0417806	2.13873	0.844003	0.961796	-0.112652	2.13873	0.707685	0.997358	0.0515298	2.13873	0.863738	0.998765	-0.14227	2.13873	0.635964	0.942381	1.40206	2.13873	2.44272e-08	4.19241e-07	0.979941	2.13873	2.6407e-05	0.000329387	0.587724	2.13873	0.00764072	0.0320285	0.996966	2.13873	2.01365e-05	0.000435815	-0.422118	2.13873	0.163916
ENSG00000155313.16	USP25	protein_coding	0.765102	6.47146	3.34315e-17	1.49001e-15	0.586603	6.47146	4.0191e-13	1.5157e-11	0.840718	6.47146	8.79593e-19	4.23858e-17	0.411626	6.47146	1.03823e-08	3.94179e-07	-0.178499	6.47146	0.0400745	0.997358	0.0756164	6.47146	0.375961	0.995878	-0.353476	6.47146	0.000121501	0.00769691	0.731014	6.47146	1.84109e-16	6.96647e-15	0.597905	6.47146	2.14495e-13	7.48807e-12	0.920427	6.47146	2.34637e-20	1.13552e-18	0.432564	6.47146	2.98853e-09	1.09411e-07	-0.13311	6.47146	0.1222
ENSG00000184378.3	ACTRT3	protein_coding	0.810455	2.51243	6.03861e-05	0.00072903	0.229423	2.51243	0.219793	0.525922	0.429146	2.51243	0.0242637	0.10055	0.0805782	2.51243	0.664343	0.913329	-0.581031	2.51243	0.0306601	0.997358	-0.381308	2.51243	0.150462	0.995878	-0.729876	2.51243	0.00737239	0.173914	0.665757	2.51243	0.000726565	0.00493539	0.10801	2.51243	0.561106	0.729578	0.489508	2.51243	0.0107554	0.0423752	0.205014	2.51243	0.272104	0.623098	-0.557747	2.51243	0.0376486
ENSG00000104154.7	SLC30A4	protein_coding	0.783979	4.04418	1.22548e-08	2.68321e-07	0.44118	4.04418	0.000349331	0.0042129	0.66657	4.04418	4.64783e-07	7.91677e-06	0.212843	4.04418	0.0696565	0.379259	-0.342799	4.04418	0.0397884	0.997358	-0.117409	4.04418	0.472822	0.995878	-0.571136	4.04418	0.000946568	0.0410519	0.691385	4.04418	2.16323e-07	3.18858e-06	0.450899	4.04418	0.000267761	0.00250147	0.639152	4.04418	1.07725e-06	1.32033e-05	0.28919	4.04418	0.0150471	0.115266	-0.240485	4.04418	0.144783
ENSG00000104320.14	NBN	protein_coding	0.650456	7.83636	4.4758e-20	2.61498e-18	0.589733	7.83636	2.19533e-18	1.25023e-16	0.710562	7.83636	1.19225e-21	7.26693e-20	0.404598	7.83636	1.47151e-12	7.82678e-11	-0.0607233	7.83636	0.322574	0.997358	0.0601061	7.83636	0.327468	0.995878	-0.245858	7.83636	0.000184984	0.0112093	0.82017	7.83636	2.71635e-24	1.92639e-22	0.634955	7.83636	1.18195e-19	6.63071e-18	0.831583	7.83636	1.49419e-24	1.00889e-22	0.427142	7.83636	2.53728e-13	1.38214e-11	-0.185215	7.83636	0.00371194
ENSG00000146409.12	SLC18B1	protein_coding	0.717243	4.07069	2.18261e-07	4.17846e-06	0.401873	4.07069	0.00145596	0.0144902	0.475557	4.07069	0.000218803	0.00209665	0.512122	4.07069	8.13341e-05	0.00185652	-0.31537	4.07069	0.0671248	0.997358	-0.241686	4.07069	0.157651	0.995878	-0.205121	4.07069	0.229104	0.78573	0.743537	4.07069	9.96877e-08	1.55906e-06	0.337139	4.07069	0.00671991	0.0351292	0.704837	4.07069	3.15609e-07	4.28772e-06	0.593588	4.07069	8.21343e-06	0.000192546	-0.406398	4.07069	0.0196193
ENSG00000062194.16	GPBP1	protein_coding	0.640439	7.3467	8.87409e-19	4.5074e-17	0.5237	7.3467	1.74339e-15	7.6791e-14	0.682545	7.3467	7.03324e-20	3.63793e-18	0.421102	7.3467	2.71507e-12	1.41737e-10	-0.116739	7.3467	0.0763853	0.997358	0.0421061	7.3467	0.516823	0.995878	-0.219337	7.3467	0.00134464	0.0530144	0.816604	7.3467	4.16654e-23	2.58142e-21	0.609835	7.3467	5.97895e-18	2.94405e-16	0.777666	7.3467	3.28131e-22	1.78744e-20	0.402823	7.3467	1.07005e-11	5.02747e-10	-0.206769	7.3467	0.00237047
ENSG00000221914.11	PPP2R2A	protein_coding	0.69022	7.36007	9.61235e-20	5.41944e-18	0.555766	7.36007	4.01444e-16	1.87053e-14	0.778966	7.36007	6.76317e-22	4.19019e-20	0.367406	7.36007	2.71147e-10	1.19432e-08	-0.134455	7.36007	0.0461586	0.997358	0.0887454	7.36007	0.183095	0.995878	-0.322814	7.36007	1.05068e-05	0.00107897	0.755425	7.36007	2.42146e-21	1.30021e-19	0.646795	7.36007	1.26733e-18	6.77273e-17	0.82455	7.36007	6.17524e-23	3.60788e-21	0.404011	7.36007	1.73573e-11	8.05438e-10	-0.10863	7.36007	0.104736
ENSG00000165997.5	ARL5B	protein_coding	0.630404	6.91443	2.42531e-13	8.21256e-12	0.552973	6.91443	1.5253e-11	5.0586e-10	0.697134	6.91443	7.87059e-15	2.75617e-13	0.24402	6.91443	0.000340175	0.00670631	-0.0774309	6.91443	0.3915	0.997358	0.0667301	6.91443	0.459787	0.995878	-0.386384	6.91443	7.77038e-05	0.00532884	0.796167	6.91443	6.30705e-17	2.45235e-15	0.487629	6.91443	5.61972e-10	1.43043e-08	0.776229	6.91443	1.62492e-16	5.67263e-15	0.270702	6.91443	8.84556e-05	0.00168769	-0.308538	6.91443	0.0011821
ENSG00000118707.11	TGIF2	protein_coding	0.773923	4.21923	3.47713e-09	8.10085e-08	0.456275	4.21923	0.000100107	0.00138674	0.377264	4.21923	0.000994624	0.00779387	0.345989	4.21923	0.00233045	0.0354153	-0.317648	4.21923	0.0422663	0.997358	-0.396659	4.21923	0.0121624	0.848475	-0.427934	4.21923	0.00711411	0.170678	0.651773	4.21923	1.96864e-07	2.93242e-06	0.569065	4.21923	2.92425e-06	4.50462e-05	0.43274	4.21923	0.000202215	0.0014816	0.271712	4.21923	0.0149464	0.114728	-0.0827082	4.21923	0.589579
ENSG00000151466.12	SCLT1	protein_coding	0.682014	4.87123	3.79057e-09	8.81288e-08	0.419454	4.87123	5.77493e-05	0.000838939	0.610045	4.87123	5.59279e-08	1.05459e-06	0.362519	4.87123	0.000393284	0.00764599	-0.26256	4.87123	0.0569814	0.997358	-0.0719698	4.87123	0.595495	0.995878	-0.319496	4.87123	0.0216601	0.306833	0.731664	4.87123	5.96634e-10	1.22099e-08	0.394192	4.87123	0.000137126	0.00140951	0.874119	4.87123	3.29182e-12	8.05176e-11	0.41173	4.87123	7.5387e-05	0.0014631	-0.337472	4.87123	0.0155995
ENSG00000166889.14	PATL1	protein_coding	0.685939	7.29613	7.39264e-22	4.87482e-20	0.520901	7.29613	4.26942e-17	2.17837e-15	0.645355	7.29613	9.20344e-21	5.11222e-19	0.266992	7.29613	3.8468e-08	1.36834e-06	-0.165038	7.29613	0.00645549	0.997358	-0.0405844	7.29613	0.487346	0.995878	-0.418947	7.29613	3.03389e-09	9.47474e-07	0.727118	7.29613	6.36218e-23	3.87784e-21	0.558119	7.29613	3.03911e-18	1.55136e-16	0.66465	7.29613	2.73832e-21	1.40351e-19	0.26614	7.29613	4.14248e-08	1.34226e-06	-0.168999	7.29613	0.00536671
ENSG00000138640.15	FAM13A	protein_coding	0.62336	4.00668	4.11198e-06	6.20002e-05	0.268848	4.00668	0.0299236	0.151309	0.607959	4.00668	6.3947e-06	8.67709e-05	0.161036	4.00668	0.186579	0.592856	-0.354512	4.00668	0.042292	0.997358	-0.0154005	4.00668	0.928191	0.998765	-0.462324	4.00668	0.0090295	0.196037	0.779494	4.00668	4.23241e-08	6.99466e-07	0.521952	4.00668	7.09809e-05	0.000788552	0.805826	4.00668	1.93946e-08	3.17407e-07	0.202249	4.00668	0.0988707	0.382458	-0.257542	4.00668	0.136245
ENSG00000143390.18	RFX5	protein_coding	0.609815	6.26615	7.92462e-14	2.81e-12	0.49885	6.26615	4.48517e-11	1.44088e-09	0.646396	6.26615	1.07283e-14	3.72221e-13	0.332006	6.26615	9.55162e-07	2.93472e-05	-0.110965	6.26615	0.191507	0.997358	0.0365814	6.26615	0.664298	0.995878	-0.277809	6.26615	0.0017284	0.0649647	0.785659	6.26615	8.28547e-18	3.49914e-16	0.58908	6.26615	2.5137e-13	8.72139e-12	0.737761	6.26615	8.99375e-17	3.20929e-15	0.366419	6.26615	1.22631e-07	3.74739e-06	-0.196578	6.26615	0.0230591
ENSG00000106366.9	SERPINE1	protein_coding	0.691067	9.04948	7.17484e-24	5.46645e-22	0.550763	9.04948	9.11583e-20	5.90748e-18	0.6222	9.04948	6.13829e-22	3.86678e-20	0.207213	9.04948	9.84187e-07	3.0075e-05	-0.140305	9.04948	0.010029	0.997358	-0.0688678	9.04948	0.19463	0.995878	-0.483855	9.04948	2.67996e-12	2.01461e-09	0.703958	9.04948	3.23821e-24	2.28213e-22	0.614503	9.04948	1.03158e-21	6.68512e-20	0.787719	9.04948	2.38702e-26	1.75922e-24	0.2671	9.04948	3.15827e-09	1.15251e-07	-0.0894548	9.04948	0.093952
ENSG00000101596.16	SMCHD1	protein_coding	0.638357	7.46248	1.70653e-19	9.29607e-18	0.447101	7.46248	8.98467e-14	3.50845e-12	0.70191	7.46248	3.61349e-21	2.05786e-19	0.234286	7.46248	2.13743e-06	6.34256e-05	-0.191255	7.46248	0.00319032	0.888355	0.0635536	7.46248	0.307711	0.995878	-0.40407	7.46248	3.30418e-08	7.2487e-06	0.748312	7.46248	2.51228e-22	1.46779e-20	0.509421	7.46248	9.37874e-16	3.91684e-14	0.836397	7.46248	2.18174e-24	1.43867e-22	0.306183	7.46248	6.20718e-09	2.20101e-07	-0.238891	7.46248	0.000318114
ENSG00000086061.16	DNAJA1	protein_coding	0.6515	9.91021	7.46226e-17	3.23632e-15	0.567298	9.91021	1.11857e-14	4.56991e-13	0.642924	9.91021	1.22399e-16	5.00061e-15	0.453265	9.91021	1.65884e-11	8.02795e-10	-0.084202	9.91021	0.25828	0.997358	-0.00857599	9.91021	0.907737	0.998765	-0.198236	9.91021	0.00967902	0.205152	0.730184	9.91021	9.35204e-19	4.16813e-17	0.506865	9.91021	5.00146e-13	1.66853e-11	0.730707	9.91021	9.09271e-19	3.94344e-17	0.460117	9.91021	1.05372e-11	4.97142e-10	-0.223319	9.91021	0.0038642
ENSG00000140548.10	ZNF710	protein_coding	0.683603	4.13496	4.95995e-07	8.84943e-06	0.343561	4.13496	0.00542626	0.0423143	0.458595	4.13496	0.000308367	0.00284313	0.406839	4.13496	0.00117814	0.019977	-0.340042	4.13496	0.0471169	0.997358	-0.225008	4.13496	0.183968	0.995878	-0.276764	4.13496	0.103785	0.633334	0.693207	4.13496	3.72184e-07	5.2525e-06	0.392916	4.13496	0.00166747	0.0113885	0.486483	4.13496	0.000145557	0.00111805	0.25938	4.13496	0.0327867	0.197214	-0.30029	4.13496	0.0782581
ENSG00000133639.6	BTG1	protein_coding	0.600652	6.88459	2.12162e-13	7.2276e-12	0.509962	6.88459	3.57598e-11	1.16204e-09	0.633262	6.88459	3.57829e-14	1.18673e-12	0.315145	6.88459	3.35741e-06	9.79792e-05	-0.0906895	6.88459	0.291181	0.997358	0.0326098	6.88459	0.702868	0.995878	-0.285507	6.88459	0.00152229	0.059139	0.771918	6.88459	2.8071e-17	1.12244e-15	0.428998	6.88459	4.11612e-09	9.26415e-08	0.758079	6.88459	5.55719e-17	2.02792e-15	0.319148	6.88459	2.66447e-06	6.78206e-05	-0.34292	6.88459	0.000191651
ENSG00000082497.12	SERTAD4	protein_coding	0.642403	3.03973	0.000580174	0.00528436	0.611469	3.03973	0.000992678	0.0104997	0.545982	3.03973	0.00296185	0.0194901	0.595491	3.03973	0.00130349	0.0218074	-0.0309343	3.03973	0.900774	0.997358	-0.096421	3.03973	0.697748	0.995878	-0.0469116	3.03973	0.850045	0.982252	0.728957	3.03973	0.000121517	0.00102485	0.171909	3.03973	0.329475	0.526994	0.586197	3.03973	0.0015248	0.00843655	0.472301	3.03973	0.00934756	0.0824106	-0.557048	3.03973	0.0285201
ENSG00000125398.8	SOX9	protein_coding	0.709558	5.63197	6.36813e-14	2.27237e-12	0.676416	5.63197	3.14161e-13	1.19678e-11	0.675933	5.63197	3.21624e-13	9.99074e-12	0.628789	5.63197	3.26675e-12	1.68972e-10	-0.0331417	5.63197	0.733682	0.997358	-0.033625	5.63197	0.729955	0.995878	-0.0807688	5.63197	0.408385	0.879878	0.66095	5.63197	6.67999e-13	1.83716e-11	0.677058	5.63197	3.04516e-13	1.04368e-11	0.453726	5.63197	2.56308e-08	4.15249e-07	0.564357	5.63197	8.4094e-11	3.53822e-09	0.0161082	5.63197	0.868596
ENSG00000151702.17	FLI1	protein_coding	0.795081	2.05208	0.00177532	0.0132573	0.416755	2.05208	0.0893541	0.311937	0.673677	2.05208	0.00726386	0.0397223	0.336811	2.05208	0.167595	0.570249	-0.378325	2.05208	0.271326	0.997358	-0.121404	2.05208	0.722606	0.995878	-0.458269	2.05208	0.183971	0.734062	0.565427	2.05208	0.0227703	0.0847376	-0.354741	2.05208	0.146531	0.318421	0.664188	2.05208	0.00806552	0.0334979	0.259485	2.05208	0.2858	0.636147	-0.920168	2.05208	0.00935042
ENSG00000069493.15	CLEC2D	protein_coding	0.539008	2.21807	0.00880406	0.0483089	0.306856	2.21807	0.126722	0.383747	0.0487055	2.21807	0.806248	0.909021	0.222937	2.21807	0.264509	0.689939	-0.232152	2.21807	0.409933	0.997358	-0.490303	2.21807	0.0854645	0.995878	-0.316071	2.21807	0.26333	0.808651	0.802044	2.21807	0.000176397	0.00142177	0.0532866	2.21807	0.788452	0.882697	0.487281	2.21807	0.0171721	0.0614123	0.108657	2.21807	0.584725	0.84487	-0.748757	2.21807	0.00998959
ENSG00000213463.5	SYNJ2BP	protein_coding	0.580662	6.27221	2.3693e-13	8.04707e-12	0.538599	6.27221	2.67507e-12	9.42627e-11	0.68057	6.27221	9.65595e-16	3.65371e-14	0.480981	6.27221	8.09069e-11	3.7237e-09	-0.0420637	6.27221	0.612162	0.997358	0.0999073	6.27221	0.231359	0.995878	-0.0996818	6.27221	0.232399	0.788603	0.750359	6.27221	2.58419e-17	1.04069e-15	0.579284	6.27221	2.56278e-13	8.8644e-12	0.747734	6.27221	2.95142e-17	1.10934e-15	0.525074	6.27221	5.9038e-12	2.86945e-10	-0.171076	6.27221	0.043248
ENSG00000138378.19	STAT4	protein_coding	0.563229	3.89111	8.50574e-05	0.000987753	0.249002	3.89111	0.0640066	0.252621	0.0977495	3.89111	0.460473	0.684999	0.695349	3.89111	2.84144e-06	8.34377e-05	-0.314227	3.89111	0.0971998	0.997358	-0.46548	3.89111	0.0156295	0.852798	0.13212	3.89111	0.480454	0.897616	0.76551	3.89111	4.37504e-07	6.05312e-06	0.675552	3.89111	4.78673e-06	7.05557e-05	0.574856	3.89111	6.3649e-05	0.000532423	0.930552	3.89111	5.03021e-09	1.80066e-07	-0.0899575	3.89111	0.630467
ENSG00000205730.7	ITPRIPL2	protein_coding	0.606877	6.69364	9.62909e-14	3.37197e-12	0.521388	6.69364	1.23662e-11	4.12548e-10	0.433183	6.69364	2.27626e-09	5.05258e-08	0.307473	6.69364	4.11515e-06	0.000117475	-0.0854888	6.69364	0.313024	0.997358	-0.173693	6.69364	0.0436413	0.975549	-0.299403	6.69364	0.000812271	0.0362023	0.686964	6.69364	1.27947e-15	4.45286e-14	0.445189	6.69364	1.10989e-09	2.69723e-08	0.670266	6.69364	3.08994e-15	9.84243e-14	0.327398	6.69364	1.27806e-06	3.41501e-05	-0.241775	6.69364	0.00584013
ENSG00000075399.14	VPS9D1	protein_coding	0.65639	2.56087	0.000693753	0.00611631	0.0864599	2.56087	0.635397	0.852728	0.0671024	2.56087	0.712755	0.858015	-0.0403944	2.56087	0.824529	0.958692	-0.56993	2.56087	0.0308058	0.997358	-0.589287	2.56087	0.0257915	0.913533	-0.696784	2.56087	0.00904036	0.196037	0.6239	2.56087	0.00118929	0.00754241	0.554569	2.56087	0.00358566	0.0213587	0.424189	2.56087	0.0233645	0.0777947	0.0108187	2.56087	0.952635	0.986813	-0.0693311	2.56087	0.787883
ENSG00000101966.13	XIAP	protein_coding	0.567928	7.69854	4.90159e-18	2.34196e-16	0.563008	7.69854	6.85704e-18	3.69952e-16	0.686148	7.69854	2.51318e-21	1.46075e-19	0.380484	7.69854	5.92776e-12	2.99737e-10	-0.00491998	7.69854	0.934702	0.998351	0.11822	7.69854	0.0534884	0.995878	-0.187443	7.69854	0.00288621	0.0968597	0.711365	7.69854	5.60235e-22	3.12844e-20	0.57888	7.69854	2.33572e-18	1.20815e-16	0.681157	7.69854	3.39793e-21	1.70289e-19	0.381786	7.69854	5.33438e-12	2.60392e-10	-0.132485	7.69854	0.0312662
ENSG00000105339.11	DENND3	protein_coding	0.618074	5.36578	9.34039e-11	2.58143e-09	0.313053	5.36578	0.000128894	0.00174479	0.800056	5.36578	2.67036e-14	8.93499e-13	0.29213	5.36578	0.000312241	0.00622054	-0.305021	5.36578	0.00613095	0.997358	0.181982	5.36578	0.0937279	0.995878	-0.325944	5.36578	0.00357341	0.112207	0.623863	5.36578	7.13933e-11	1.60685e-09	0.409155	5.36578	1.72689e-06	2.71961e-05	0.573105	5.36578	7.64291e-10	1.47824e-08	0.406173	5.36578	1.98278e-06	5.12795e-05	-0.214708	5.36578	0.0492336
ENSG00000108375.13	RNF43	protein_coding	0.493283	3.10135	0.00186301	0.0137843	0.0386934	3.10135	0.797428	0.921102	0.430613	3.10135	0.00601528	0.0344443	0.351428	3.10135	0.0231914	0.198412	-0.454589	3.10135	0.037037	0.997358	-0.0626697	3.10135	0.76881	0.995878	-0.141855	3.10135	0.506621	0.909299	0.742045	3.10135	9.25786e-06	0.000102647	0.341994	3.10135	0.0269434	0.0987676	0.752232	3.10135	7.3366e-06	7.61763e-05	0.518409	3.10135	0.00113832	0.0156749	-0.400051	3.10135	0.0651412
ENSG00000185158.12	LRRC37B	protein_coding	0.561268	2.97602	0.000329108	0.00324107	0.264106	2.97602	0.0751799	0.278794	-0.207155	2.97602	0.160208	0.367549	0.294968	2.97602	0.0477599	0.304734	-0.297163	2.97602	0.154417	0.997358	-0.768423	2.97602	0.000482894	0.388937	-0.266301	2.97602	0.200966	0.754044	0.665746	2.97602	3.19407e-05	0.000314828	0.155463	2.97602	0.289781	0.489377	0.0131634	2.97602	0.928167	0.961242	0.304626	2.97602	0.0411874	0.229121	-0.510284	2.97602	0.0164724
ENSG00000188610.12	FAM72B	protein_coding	0.585657	3.23277	0.000319373	0.00316733	0.314582	3.23277	0.0427393	0.192926	0.303632	3.23277	0.0501733	0.169286	0.25993	3.23277	0.0919251	0.433542	-0.271074	3.23277	0.210908	0.997358	-0.282024	3.23277	0.193343	0.995878	-0.325727	3.23277	0.13413	0.672199	0.638687	3.23277	0.000104237	0.00089861	0.1426	3.23277	0.350257	0.547705	0.17139	3.23277	0.262521	0.449095	0.29827	3.23277	0.0542045	0.27532	-0.496087	3.23277	0.0245616
ENSG00000148926.10	ADM	protein_coding	0.534563	4.89964	1.52463e-06	2.48076e-05	0.317984	4.89964	0.00206675	0.0194548	0.335327	4.89964	0.00122952	0.00928604	0.22081	4.89964	0.0283284	0.225906	-0.216579	4.89964	0.123499	0.997358	-0.199236	4.89964	0.155739	0.995878	-0.313754	4.89964	0.0276223	0.351943	0.684969	4.89964	6.50223e-09	1.19412e-07	0.310517	4.89964	0.00257338	0.0163111	0.535555	4.89964	1.4715e-06	1.74659e-05	0.388799	4.89964	0.000228909	0.00395281	-0.374451	4.89964	0.00926073
ENSG00000120647.10	CCDC77	protein_coding	0.49028	4.42157	2.04446e-05	0.000271216	0.327339	4.42157	0.00279638	0.0249858	0.177455	4.42157	0.0941848	0.25952	0.292976	4.42157	0.00695462	0.0830723	-0.162941	4.42157	0.273173	0.997358	-0.312826	4.42157	0.0384322	0.961002	-0.197304	4.42157	0.185803	0.734612	0.718872	4.42157	9.12848e-09	1.64956e-07	0.468123	4.42157	4.17208e-05	0.000494164	0.421102	4.42157	0.000182301	0.00136315	0.327334	4.42157	0.00279677	0.0328504	-0.250749	4.42157	0.0944523
ENSG00000100600.15	LGMN	protein_coding	0.497774	5.88433	1.22952e-10	3.31675e-09	0.391942	5.88433	5.65337e-08	1.31438e-06	0.564916	5.88433	2.77904e-12	7.85374e-11	0.338341	5.88433	1.25118e-06	3.78237e-05	-0.105832	5.88433	0.227371	0.997358	0.0671418	5.88433	0.441726	0.995878	-0.159433	5.88433	0.0715937	0.551031	0.707199	5.88433	1.41273e-15	4.8865e-14	0.462478	5.88433	9.37683e-10	2.31871e-08	0.733268	5.88433	3.78986e-16	1.30687e-14	0.301332	5.88433	1.01407e-05	0.000233837	-0.244721	5.88433	0.00679287
ENSG00000175643.10	RMI2	protein_coding	0.555471	5.34652	1.04733e-09	2.5452e-08	0.351932	5.34652	1.72082e-05	0.000279193	0.542979	5.34652	1.90844e-09	4.27824e-08	0.45748	5.34652	1.1771e-07	3.97396e-06	-0.203539	5.34652	0.05699	0.997358	-0.0124917	5.34652	0.905255	0.998765	-0.0979908	5.34652	0.352576	0.856636	0.646905	5.34652	1.37195e-11	3.30559e-10	0.330155	5.34652	4.62113e-05	0.000540997	0.634619	5.34652	2.43872e-11	5.53301e-10	0.385314	5.34652	3.65882e-06	9.12762e-05	-0.316751	5.34652	0.00386132
ENSG00000113594.10	LIFR	protein_coding	0.50504	5.44673	1.3056e-08	2.84208e-07	0.431463	5.44673	4.44474e-07	9.36801e-06	0.370318	5.44673	7.87659e-06	0.000104984	0.186249	5.44673	0.015321	0.14678	-0.0735767	5.44673	0.486022	0.997358	-0.134723	5.44673	0.204727	0.995878	-0.318791	5.44673	0.00377958	0.116127	0.693235	5.44673	1.81887e-12	4.80318e-11	0.404279	5.44673	1.61218e-06	2.57857e-05	0.549105	5.44673	1.57509e-09	2.92117e-08	0.424898	5.44673	6.07429e-07	1.6912e-05	-0.288956	5.44673	0.00818328
ENSG00000132792.19	CTNNBL1	protein_coding	0.561198	5.9588	2.3795e-12	7.57944e-11	0.332355	5.9588	1.41315e-06	2.74264e-05	0.422684	5.9588	7.10188e-09	1.49964e-07	0.224502	5.9588	0.00053028	0.00983461	-0.228843	5.9588	0.0101595	0.997358	-0.138515	5.9588	0.111964	0.995878	-0.336696	5.9588	0.000263506	0.015316	0.631356	5.9588	5.0134e-14	1.57908e-12	0.320065	5.9588	2.86824e-06	4.43122e-05	0.545425	5.9588	5.78765e-12	1.38266e-10	0.281837	5.9588	2.4878e-05	0.000530293	-0.311291	5.9588	0.00066205
ENSG00000196517.13	SLC6A9	protein_coding	0.736902	2.79783	0.000245261	0.00251873	0.160739	2.79783	0.392255	0.693511	0.624267	2.79783	0.00155377	0.0113147	0.185104	2.79783	0.325108	0.734638	-0.576163	2.79783	0.0334966	0.997358	-0.112635	2.79783	0.670748	0.995878	-0.551798	2.79783	0.0413504	0.429343	0.440486	2.79783	0.0220227	0.0825285	0.532008	2.79783	0.00626712	0.0332645	0.840478	2.79783	4.02782e-05	0.000358184	0.379602	2.79783	0.0469319	0.250106	0.091522	2.79783	0.729685
ENSG00000023445.16	BIRC3	protein_coding	0.658912	7.56453	1.57745e-17	7.1723e-16	0.638445	7.56453	5.21468e-17	2.6368e-15	0.737443	7.56453	1.94171e-19	9.68793e-18	0.296518	7.56453	3.76575e-07	1.22019e-05	-0.0204668	7.56453	0.775762	0.997358	0.078531	7.56453	0.277145	0.995878	-0.362394	7.56453	6.08863e-06	0.000686554	0.518151	7.56453	8.99767e-14	2.757e-12	0.256729	7.56453	5.89361e-06	8.55247e-05	0.600078	7.56453	5.1913e-16	1.77385e-14	0.0107565	7.56453	0.8323	0.949516	-0.261422	7.56453	0.000621181
ENSG00000119737.6	GPR75	protein_coding	0.540571	2.16065	0.00869766	0.0478895	-0.0135543	2.16065	0.945632	0.981945	0.0113499	2.16065	0.954463	0.979086	-0.116709	2.16065	0.557773	0.870869	-0.554126	2.16065	0.0531787	0.997358	-0.529221	2.16065	0.0643664	0.995878	-0.65728	2.16065	0.0228385	0.316332	0.620488	2.16065	0.00288342	0.0159223	-0.281549	2.16065	0.160856	0.338272	-0.14087	2.16065	0.479612	0.660476	-0.146896	2.16065	0.461121	0.774137	-0.902037	2.16065	0.0022449
ENSG00000109046.15	WSB1	protein_coding	0.551461	6.36234	1.8532e-12	5.95347e-11	0.362836	6.36234	1.38647e-07	3.12053e-06	0.607774	6.36234	7.6953e-14	2.49345e-12	0.276259	6.36234	2.28453e-05	0.000576294	-0.188625	6.36234	0.0282512	0.997358	0.0563137	6.36234	0.502854	0.995878	-0.275201	6.36234	0.00181725	0.0671845	0.606778	6.36234	8.1331e-14	2.50571e-12	0.346282	6.36234	3.74658e-07	6.56001e-06	0.584765	6.36234	2.78703e-13	7.39448e-12	0.327298	6.36234	1.16282e-06	3.12189e-05	-0.260497	6.36234	0.00301182
ENSG00000136643.12	RPS6KC1	protein_coding	0.468857	5.80464	1.02177e-08	2.25028e-07	0.342884	5.80464	6.93322e-06	0.000119175	0.395176	5.80464	4.77209e-07	8.10394e-06	0.131116	5.80464	0.0600775	0.347224	-0.125973	5.80464	0.197094	0.997358	-0.073681	5.80464	0.448027	0.995878	-0.33774	5.80464	0.00098546	0.0419322	0.672451	5.80464	3.18959e-13	9.10527e-12	0.334444	5.80464	1.05937e-05	0.000145677	0.477927	5.80464	6.35902e-09	1.10826e-07	0.103091	5.80464	0.136609	0.451013	-0.338007	5.80464	0.000977311
ENSG00000048028.11	USP28	protein_coding	0.553787	5.42069	1.85602e-10	4.87843e-09	0.113135	5.42069	0.107993	0.348819	0.584606	5.42069	3.90469e-11	1.0192e-09	0.274305	5.42069	0.000235718	0.00482389	-0.440652	5.42069	4.0833e-05	0.153478	0.0308191	5.42069	0.753815	0.995878	-0.279482	5.42069	0.00621505	0.157516	0.581832	5.42069	4.48982e-11	1.03744e-09	0.19143	5.42069	0.00789576	0.0395876	0.497305	5.42069	3.34292e-09	5.96435e-08	0.277192	5.42069	0.000206444	0.0036091	-0.390402	5.42069	0.000217514
ENSG00000132357.14	CARD6	protein_coding	0.492371	4.10484	1.6214e-05	0.000219483	0.270966	4.10484	0.0112965	0.0749734	0.547663	4.10484	2.56192e-06	3.77131e-05	0.0762931	4.10484	0.462013	0.824883	-0.221405	4.10484	0.134621	0.997358	0.0552921	4.10484	0.705644	0.995878	-0.416078	4.10484	0.0062323	0.157516	0.600819	4.10484	4.18808e-07	5.83022e-06	0.249485	4.10484	0.0190816	0.0774942	0.469556	4.10484	3.41611e-05	0.000307422	0.0534915	4.10484	0.605548	0.85325	-0.351334	4.10484	0.0195662
ENSG00000146350.14	TBC1D32	protein_coding	0.518048	2.95444	0.0104086	0.0549475	0.126691	2.95444	0.51765	0.78211	-0.0114806	2.95444	0.953148	0.978723	0.29128	2.95444	0.140478	0.52261	-0.391357	2.95444	0.160944	0.997358	-0.529529	2.95444	0.0599231	0.995878	-0.226768	2.95444	0.413472	0.881907	0.574282	2.95444	0.00481259	0.0243022	0.339935	2.95444	0.0866369	0.222634	-0.0256146	2.95444	0.895714	0.946497	0.281326	2.95444	0.154244	0.477817	-0.234347	2.95444	0.398148
ENSG00000143384.14	MCL1	protein_coding	0.510855	8.71058	3.54013e-18	1.70592e-16	0.453973	8.71058	3.07146e-16	1.44911e-14	0.510015	8.71058	3.7733e-18	1.71564e-16	0.310039	8.71058	8.78356e-11	4.00985e-09	-0.0568819	8.71058	0.291029	0.997358	-0.000839673	8.71058	0.987492	0.99981	-0.200816	8.71058	0.000442979	0.0230465	0.5718	8.71058	4.06001e-20	1.96483e-18	0.424503	8.71058	3.47983e-15	1.38652e-13	0.545277	8.71058	2.7304e-19	1.22175e-17	0.325482	8.71058	2.11108e-11	9.67666e-10	-0.147297	8.71058	0.0080283
ENSG00000110917.8	MLEC	protein_coding	0.480974	8.8092	2.29366e-18	1.12449e-16	0.380114	8.8092	1.37134e-14	5.54237e-13	0.504136	8.8092	3.60775e-19	1.77646e-17	0.268045	8.8092	6.9409e-10	2.97588e-08	-0.10086	8.8092	0.047522	0.997358	0.0231618	8.8092	0.642698	0.995878	-0.212928	8.8092	8.36777e-05	0.00565	0.597177	8.8092	3.56785e-22	2.06313e-20	0.528339	8.8092	5.5229e-20	3.14526e-18	0.67535	8.8092	1.88508e-24	1.26525e-22	0.335703	8.8092	8.79958e-13	4.55156e-11	-0.0688381	8.8092	0.171605
ENSG00000197265.9	GTF2E2	protein_coding	0.510225	5.7294	1.07603e-09	2.60372e-08	0.349637	5.7294	4.63661e-06	8.15639e-05	0.496536	5.7294	2.20036e-09	4.9034e-08	0.218026	5.7294	0.00233514	0.0354389	-0.160589	5.7294	0.100757	0.997358	-0.0136889	5.7294	0.887197	0.998765	-0.292199	5.7294	0.00375597	0.115864	0.562315	5.7294	7.22773e-11	1.6235e-09	0.2586	5.7294	0.000389836	0.00339705	0.665928	5.7294	3.92069e-13	1.02337e-11	0.209461	5.7294	0.00334042	0.0376666	-0.303715	5.7294	0.00267922
ENSG00000076685.19	NT5C2	protein_coding	0.473806	7.53458	1.04891e-15	4.22413e-14	0.437357	7.53458	1.78433e-14	7.16017e-13	0.516026	7.53458	4.48006e-17	1.89203e-15	0.42406	7.53458	5.1462e-14	3.24182e-12	-0.0364491	7.53458	0.52926	0.997358	0.0422203	7.53458	0.466464	0.995878	-0.0497459	7.53458	0.391365	0.872044	0.595469	7.53458	1.7177e-19	8.00364e-18	0.468331	7.53458	1.59493e-15	6.51609e-14	0.625344	7.53458	2.38836e-20	1.1509e-18	0.482905	7.53458	5.25423e-16	3.56908e-14	-0.127137	7.53458	0.0318042
ENSG00000030419.17	IKZF2	protein_coding	0.289648	1.86354	0.242123	0.490775	-0.118654	1.86354	0.629813	0.849901	-0.0555484	1.86354	0.821312	0.917033	0.022894	1.86354	0.925819	0.97834	-0.408302	1.86354	0.243625	0.997358	-0.345196	1.86354	0.323286	0.995878	-0.266754	1.86354	0.444377	0.893163	0.764325	1.86354	0.00299466	0.01644	0.0295834	1.86354	0.904239	0.949654	0.556651	1.86354	0.0272979	0.0873967	0.451329	1.86354	0.071107	0.319779	-0.734741	1.86354	0.0387736
ENSG00000130066.17	SAT1	protein_coding	0.462025	8.15674	3.08936e-11	9.16727e-10	0.360304	8.15674	2.34191e-08	5.74073e-07	0.507108	8.15674	1.77978e-12	5.18575e-11	0.348994	8.15674	4.92609e-08	1.73042e-06	-0.101721	8.15674	0.190474	0.997358	0.0450822	8.15674	0.558979	0.995878	-0.113031	8.15674	0.146567	0.687464	0.585542	8.15674	1.49491e-14	4.78881e-13	0.425236	8.15674	3.32355e-10	8.61527e-09	0.560162	8.15674	6.8267e-14	1.91487e-12	0.307522	8.15674	7.421e-07	2.03105e-05	-0.160306	8.15674	0.0416358
ENSG00000186063.13	AIDA	protein_coding	0.443019	6.59491	1.20064e-10	3.25442e-09	0.417531	6.59491	6.23931e-10	1.84657e-08	0.50819	6.59491	1.9314e-12	5.59858e-11	0.250976	6.59491	2.91239e-05	0.000720178	-0.0254882	6.59491	0.741987	0.997358	0.065171	6.59491	0.401355	0.995878	-0.192043	6.59491	0.0160386	0.259844	0.596888	6.59491	9.02433e-15	2.93252e-13	0.419437	6.59491	5.51298e-10	1.40643e-08	0.566205	6.59491	5.56759e-14	1.58536e-12	0.321386	6.59491	3.32071e-07	9.65059e-06	-0.17745	6.59491	0.02545
ENSG00000100567.13	PSMA3	protein_coding	0.46713	7.47126	8.42902e-13	2.78726e-11	0.3636	7.47126	1.32352e-09	3.70323e-08	0.527302	7.47126	1.45696e-14	4.97838e-13	0.331264	7.47126	1.40024e-08	5.22819e-07	-0.10353	7.47126	0.139642	0.997358	0.0601718	7.47126	0.387083	0.995878	-0.135866	7.47126	0.054453	0.490362	0.555004	7.47126	2.3981e-15	8.0961e-14	0.390407	7.47126	1.89971e-10	5.02843e-09	0.622457	7.47126	3.5267e-17	1.32116e-15	0.305373	7.47126	9.27841e-08	2.92244e-06	-0.164596	7.47126	0.0208889
ENSG00000225697.13	SLC26A6	protein_coding	0.600668	3.35124	0.000247024	0.00252992	0.467666	3.35124	0.00340124	0.0290027	0.0760083	3.35124	0.618997	0.798653	-0.16014	3.35124	0.296883	0.716075	-0.133001	3.35124	0.538644	0.997358	-0.524659	3.35124	0.0182413	0.867886	-0.760807	3.35124	0.000884128	0.0389162	0.415542	3.35124	0.00864426	0.0395427	0.270834	3.35124	0.0807591	0.212369	0.0686276	3.35124	0.653366	0.793911	-0.10117	3.35124	0.508459	0.799809	-0.144708	3.35124	0.503656
ENSG00000198087.7	CD2AP	protein_coding	0.425942	7.35989	1.73258e-09	4.12165e-08	0.465381	7.35989	1.55111e-10	4.86955e-09	0.458847	7.35989	2.30888e-10	5.6721e-09	0.276471	7.35989	1.58371e-05	0.000407715	0.0394396	7.35989	0.631019	0.997358	0.0329054	7.35989	0.68852	0.995878	-0.14947	7.35989	0.0730886	0.55648	0.585686	7.35989	1.26828e-13	3.80348e-12	0.362021	7.35989	8.93584e-08	1.68778e-06	0.564548	7.35989	4.27396e-13	1.10789e-11	0.217477	7.35989	0.00044199	0.00711983	-0.223664	7.35989	0.00853264
ENSG00000173960.14	UBXN2A	protein_coding	0.493258	6.3464	5.58331e-11	1.58983e-09	0.431459	6.3464	2.2326e-09	6.09559e-08	0.459932	6.3464	4.04577e-10	9.76876e-09	0.337631	6.3464	6.34099e-07	1.9944e-05	-0.0617986	6.3464	0.462587	0.997358	-0.0333254	6.3464	0.691428	0.995878	-0.155626	6.3464	0.0682526	0.53857	0.51686	6.3464	1.39512e-11	3.35425e-10	0.347472	6.3464	3.5211e-07	6.19406e-06	0.485689	6.3464	8.73588e-11	1.89434e-09	0.294931	6.3464	7.85715e-06	0.000184886	-0.169389	6.3464	0.0478755
ENSG00000244754.9	N4BP2L2	protein_coding	0.447554	6.31058	1.98272e-08	4.24235e-07	0.257293	6.31058	0.000343562	0.00416112	0.469001	6.31058	6.32059e-09	1.3422e-07	0.347597	6.31058	3.8916e-06	0.000112229	-0.190261	6.31058	0.0496264	0.997358	0.0214467	6.31058	0.821427	0.996054	-0.0999567	6.31058	0.29542	0.826328	0.561256	6.31058	4.84426e-11	1.10799e-09	0.307694	6.31058	2.97533e-05	0.000365865	0.525551	6.31058	3.14837e-10	6.37361e-09	0.340032	6.31058	5.7513e-06	0.000138572	-0.253562	6.31058	0.00993137
ENSG00000135655.16	USP15	protein_coding	0.41022	6.68261	5.21003e-10	1.29974e-08	0.321844	6.68261	1.92608e-07	4.22538e-06	0.385364	6.68261	2.73426e-09	5.9867e-08	0.127587	6.68261	0.0201768	0.178722	-0.0883758	6.68261	0.245195	0.997358	-0.0248554	6.68261	0.742197	0.995878	-0.282632	6.68261	0.000452228	0.0232846	0.593806	6.68261	4.60435e-15	1.52702e-13	0.246557	6.68261	2.63193e-05	0.000329387	0.527768	6.68261	2.59615e-13	6.92062e-12	0.194447	6.68261	0.000618385	0.00947406	-0.347249	6.68261	2.80609e-05
ENSG00000137496.18	IL18BP	protein_coding	0.518019	3.9518	0.000296375	0.00296827	0.0500751	3.9518	0.708006	0.886194	0.251572	3.9518	0.0643377	0.200179	-0.00284196	3.9518	0.983029	0.995543	-0.467944	3.9518	0.0162524	0.997358	-0.266447	3.9518	0.162702	0.995878	-0.520861	3.9518	0.00788613	0.180373	0.481594	3.9518	0.000691916	0.00474	0.38329	3.9518	0.00583188	0.0312995	0.470569	3.9518	0.000889312	0.005374	0.128863	3.9518	0.337086	0.679111	-0.0983035	3.9518	0.603372
ENSG00000124222.22	STX16	protein_coding	0.456233	6.44717	9.65284e-11	2.66126e-09	0.367869	6.44717	2.67933e-08	6.48329e-07	0.517233	6.44717	2.20024e-12	6.34524e-11	0.260725	6.44717	2.25685e-05	0.000570589	-0.0883638	6.44717	0.266863	0.997358	0.0609997	6.44717	0.441876	0.995878	-0.195508	6.44717	0.0164289	0.263143	0.535542	6.44717	7.24555e-13	1.98786e-11	0.33666	6.44717	1.97007e-07	3.54864e-06	0.574854	6.44717	6.96313e-14	1.9483e-12	0.362045	6.44717	3.89046e-08	1.26789e-06	-0.198882	6.44717	0.0147594
ENSG00000215301.11	DDX3X	protein_coding	0.505465	9.9984	1.93152e-17	8.67723e-16	0.472516	9.9984	2.41802e-16	1.15045e-14	0.534793	9.9984	2.19841e-18	1.0286e-16	0.401878	9.9984	7.42979e-14	4.53062e-12	-0.0329487	9.9984	0.552665	0.997358	0.029328	9.9984	0.596999	0.995878	-0.103587	9.9984	0.066114	0.531742	0.480711	9.9984	1.27864e-16	4.90407e-15	0.333492	9.9984	2.77903e-11	8.03496e-10	0.505808	9.9984	1.88226e-17	7.24379e-16	0.331802	9.9984	3.23028e-11	1.43971e-09	-0.147219	9.9984	0.0102303
ENSG00000088451.11	TGDS	protein_coding	0.518409	3.65814	0.000645937	0.0057669	-0.0528816	3.65814	0.711581	0.88798	-0.258816	3.65814	0.0748686	0.222631	0.181247	3.65814	0.208471	0.62148	-0.571291	3.65814	0.00654334	0.997358	-0.777225	3.65814	0.000327939	0.336167	-0.337162	3.65814	0.100005	0.626284	0.460418	3.65814	0.00216673	0.0125293	-0.189285	3.65814	0.189318	0.37544	0.203586	3.65814	0.15859	0.318366	0.204229	3.65814	0.157305	0.482396	-0.649703	3.65814	0.00221142
ENSG00000135047.16	CTSL	protein_coding	0.337358	7.82268	6.54462e-10	1.61129e-08	0.33621	7.82268	7.17572e-10	2.09343e-08	0.293309	7.82268	2.28617e-08	4.56262e-07	0.344425	7.82268	3.71479e-10	1.6173e-08	-0.00114708	7.82268	0.985387	0.999947	-0.0440484	7.82268	0.482967	0.995878	0.0070673	7.82268	0.91016	0.993061	0.639354	7.82268	2.4436e-19	1.13391e-17	0.510186	7.82268	1.30121e-15	5.37451e-14	0.611475	7.82268	1.42149e-18	5.95862e-17	0.527024	7.82268	3.99629e-16	2.73104e-14	-0.129168	7.82268	0.0434677
ENSG00000176102.13	CSTF3	protein_coding	0.456687	6.40709	1.84078e-10	4.84968e-09	0.25697	6.40709	4.06172e-05	0.000610666	0.437097	6.40709	6.18372e-10	1.46487e-08	0.302175	6.40709	2.72216e-06	8.01437e-05	-0.199717	6.40709	0.0166745	0.997358	-0.0195895	6.40709	0.808899	0.996054	-0.154512	6.40709	0.0609764	0.514026	0.519839	6.40709	3.95122e-12	1.01954e-10	0.246753	6.40709	7.34186e-05	0.00081084	0.636915	6.40709	4.55241e-15	1.43388e-13	0.350589	6.40709	1.36826e-07	4.15862e-06	-0.273086	6.40709	0.00139217
ENSG00000165810.17	BTNL9	protein_coding	0.553937	3.00277	0.000423662	0.00401446	0.0385096	3.00277	0.793672	0.91947	0.28679	3.00277	0.0558977	0.182587	0.146741	3.00277	0.32124	0.732802	-0.515428	3.00277	0.0162713	0.997358	-0.267147	3.00277	0.203126	0.995878	-0.407196	3.00277	0.0549649	0.491622	0.422452	3.00277	0.00581155	0.0285406	0.187547	3.00277	0.20633	0.39752	0.0909109	3.00277	0.537601	0.706463	0.304163	3.00277	0.0430725	0.235199	-0.234904	3.00277	0.262204
ENSG00000131873.7	CHSY1	protein_coding	0.469099	6.7082	1.64944e-11	4.94655e-10	0.336445	6.7082	9.86731e-08	2.24322e-06	0.554982	6.7082	7.67121e-14	2.49281e-12	0.212646	6.7082	0.00025258	0.00513169	-0.132653	6.7082	0.0878958	0.997358	0.0858833	6.7082	0.26505	0.995878	-0.256452	6.7082	0.00148985	0.0585351	0.505243	6.7082	1.66225e-12	4.41025e-11	0.258871	6.7082	1.50745e-05	0.000200212	0.53988	6.7082	1.93118e-13	5.19713e-12	0.178809	6.7082	0.0017094	0.022054	-0.246372	6.7082	0.00218896
ENSG00000229180.7	GS1-124K5.12	transcribed_unprocessed_pseudogene	0.392759	3.37686	0.00808195	0.0454071	0.0406588	3.37686	0.776177	0.913683	-0.271445	3.37686	0.0621988	0.195472	0.0100877	3.37686	0.943744	0.98416	-0.3521	3.37686	0.0862958	0.997358	-0.664204	3.37686	0.00179829	0.659177	-0.382671	3.37686	0.0629987	0.521547	0.576857	3.37686	0.000179152	0.00144088	0.0753184	3.37686	0.5988	0.75651	-0.0828307	3.37686	0.562973	0.724502	0.15632	3.37686	0.277101	0.628059	-0.501538	3.37686	0.0160827
ENSG00000159256.13	MORC3	protein_coding	0.395051	5.47985	2.29246e-06	3.61031e-05	0.272818	5.47985	0.00055156	0.0063334	0.505128	5.47985	1.16777e-08	2.4161e-07	0.134241	5.47985	0.075	0.395116	-0.122232	5.47985	0.24714	0.997358	0.110077	5.47985	0.296675	0.995878	-0.26081	5.47985	0.0158534	0.258761	0.569406	5.47985	5.29608e-10	1.09375e-08	0.207313	5.47985	0.00711518	0.0366587	0.530913	5.47985	3.36581e-09	5.99571e-08	0.0946887	5.47985	0.205457	0.548304	-0.362093	5.47985	0.00109773
ENSG00000181619.11	GPR135	protein_coding	0.371731	3.42338	0.00426183	0.0273047	-0.0840256	3.42338	0.501145	0.771006	0.348232	3.42338	0.00713146	0.0392265	0.187542	3.42338	0.136812	0.51751	-0.455757	3.42338	0.0123185	0.997358	-0.0234987	3.42338	0.893937	0.998765	-0.184189	3.42338	0.298665	0.829411	0.590133	3.42338	1.76336e-05	0.000183767	0.258578	3.42338	0.0422611	0.135611	0.370313	3.42338	0.00439855	0.0205262	0.211245	3.42338	0.0947673	0.372593	-0.331555	3.42338	0.064569
ENSG00000197555.10	SIPA1L1	protein_coding	0.449897	5.69018	6.48557e-09	1.46263e-07	0.253808	5.69018	0.000246919	0.00311438	0.533822	5.69018	6.40035e-11	1.63652e-09	0.309909	5.69018	1.39332e-05	0.000362842	-0.19609	5.69018	0.0356511	0.997358	0.0839244	5.69018	0.359638	0.995878	-0.139988	5.69018	0.129402	0.667184	0.51046	5.69018	2.29115e-10	4.88375e-09	0.418417	5.69018	3.72331e-08	7.48379e-07	0.571976	5.69018	8.17026e-12	1.90741e-10	0.229261	5.69018	0.000806591	0.0116904	-0.0920426	5.69018	0.315479
ENSG00000154889.17	MPPE1	protein_coding	0.415559	4.0907	0.00120779	0.009618	0.0874549	4.0907	0.472829	0.752583	0.41569	4.0907	0.00120393	0.0091233	0.0650672	4.0907	0.592826	0.884824	-0.328104	4.0907	0.0607971	0.997358	0.000130688	4.0907	0.999393	0.99981	-0.350492	4.0907	0.0457249	0.453868	0.534623	4.0907	5.43907e-05	0.000504383	0.114625	4.0907	0.347664	0.545921	0.236923	4.0907	0.0557141	0.148438	0.215532	4.0907	0.0807956	0.341932	-0.419998	4.0907	0.0176161
ENSG00000180592.17	SKIDA1	protein_coding	0.360758	3.6112	0.0136337	0.0681748	0.251868	3.6112	0.0801662	0.289915	0.405418	3.6112	0.0059496	0.0341587	0.04276	3.6112	0.762905	0.94219	-0.108891	3.6112	0.587379	0.997358	0.0446597	3.6112	0.823663	0.996054	-0.317998	3.6112	0.117107	0.655988	0.588945	3.6112	0.00012095	0.00102083	0.105034	3.6112	0.459745	0.645992	0.512894	3.6112	0.000659964	0.00415276	0.312187	3.6112	0.0314705	0.192232	-0.483911	3.6112	0.0189337
ENSG00000262001.1	DLGAP1-AS2	lncRNA	0.506658	2.76247	0.00431015	0.0275281	-0.143585	2.76247	0.400276	0.698812	-0.0998386	2.76247	0.557901	0.758338	0.0733674	2.76247	0.666505	0.91474	-0.650243	2.76247	0.00908229	0.997358	-0.606496	2.76247	0.0145201	0.848475	-0.43329	2.76247	0.0763528	0.563362	0.442808	2.76247	0.0117782	0.0507882	0.0524898	2.76247	0.757731	0.864182	0.158552	2.76247	0.353373	0.544208	0.432533	2.76247	0.0137463	0.108546	-0.390319	2.76247	0.109312
ENSG00000162927.14	PUS10	protein_coding	0.495299	2.84548	0.00367321	0.024137	-0.161518	2.84548	0.32455	0.632606	0.061533	2.84548	0.706232	0.8539	0.196044	2.84548	0.232896	0.652149	-0.656817	2.84548	0.00618851	0.997358	-0.433766	2.84548	0.064722	0.995878	-0.299255	2.84548	0.198414	0.75128	0.448169	2.84548	0.00808657	0.0374627	-0.0226521	2.84548	0.889574	0.942836	-0.151182	2.84548	0.356175	0.547021	0.145003	2.84548	0.376007	0.713246	-0.470821	2.84548	0.0456231
ENSG00000102221.14	JADE3	protein_coding	0.472745	5.87514	1.70092e-09	4.05488e-08	0.263076	5.87514	0.000150257	0.00200747	0.511445	5.87514	2.00854e-10	4.95585e-09	0.206356	5.87514	0.00225143	0.0343999	-0.209669	5.87514	0.0247553	0.997358	0.0386998	5.87514	0.670812	0.995878	-0.266389	5.87514	0.00495511	0.13762	0.468614	5.87514	2.13895e-09	4.12288e-08	0.242716	5.87514	0.000410763	0.00356016	0.576276	5.87514	5.96187e-12	1.40935e-10	0.22996	5.87514	0.00075731	0.0111335	-0.225898	5.87514	0.0159833
ENSG00000024048.11	UBR2	protein_coding	0.427336	6.09618	1.44789e-07	2.8149e-06	0.146471	6.09618	0.0405526	0.185505	0.347763	6.09618	7.90895e-06	0.000105167	-0.0142962	6.09618	0.838147	0.960128	-0.280865	6.09618	0.0063376	0.997358	-0.079573	6.09618	0.422875	0.995878	-0.441633	6.09618	4.4164e-05	0.00350051	0.497061	6.09618	4.09553e-09	7.68406e-08	0.267739	6.09618	0.000348087	0.00312254	0.378901	6.09618	1.6821e-06	1.96962e-05	0.112414	6.09618	0.112805	0.409841	-0.229322	6.09618	0.0240252
ENSG00000164647.9	STEAP1	protein_coding	0.448363	4.99273	9.49502e-06	0.000133374	0.19679	4.99273	0.034974	0.168317	0.471262	4.99273	3.98724e-06	5.66249e-05	0.403562	4.99273	5.00152e-05	0.00117986	-0.251573	4.99273	0.0556248	0.997358	0.0228984	4.99273	0.859094	0.998765	-0.0448009	4.99273	0.728459	0.968302	0.473996	4.99273	3.59233e-06	4.30012e-05	0.213316	4.99273	0.0227918	0.0873556	0.626208	4.99273	9.54748e-09	1.62379e-07	0.378689	4.99273	0.000122617	0.00226947	-0.26068	4.99273	0.0476405
ENSG00000001629.10	ANKIB1	protein_coding	0.436452	7.00015	2.00179e-12	6.41254e-11	0.357129	7.00015	7.1848e-10	2.09343e-08	0.494932	7.00015	3.17012e-14	1.05758e-12	0.230749	7.00015	9.88274e-06	0.0002659	-0.0793232	7.00015	0.23653	0.997358	0.0584797	7.00015	0.38128	0.995878	-0.205703	7.00015	0.00313894	0.101609	0.484459	7.00015	6.56856e-14	2.03481e-12	0.302811	7.00015	4.45382e-08	8.74936e-07	0.546174	7.00015	9.83274e-16	3.29003e-14	0.256152	7.00015	1.51289e-06	3.97655e-05	-0.181648	7.00015	0.00845695
ENSG00000221968.9	FADS3	protein_coding	0.43817	3.86561	0.00157222	0.0120274	0.135987	3.86561	0.303844	0.610284	0.00552411	3.86561	0.966501	0.986	0.0316533	3.86561	0.809882	0.95385	-0.302184	3.86561	0.108932	0.997358	-0.432646	3.86561	0.0235389	0.913533	-0.406517	3.86561	0.0328248	0.388145	0.470773	3.86561	0.000748043	0.00506298	0.355822	3.86561	0.00903805	0.0439849	0.012525	3.86561	0.924141	0.959251	0.0308536	3.86561	0.814595	0.940965	-0.114951	3.86561	0.537399
ENSG00000003147.19	ICA1	protein_coding	0.329428	2.4305	0.090511	0.267103	-0.201281	2.4305	0.29656	0.604376	-0.0574177	2.4305	0.764703	0.886116	0.191953	2.4305	0.319266	0.731419	-0.530709	2.4305	0.0548575	0.997358	-0.386845	2.4305	0.157969	0.995878	-0.137474	2.4305	0.612645	0.941353	0.576834	2.4305	0.00397082	0.0207869	-0.370861	2.4305	0.0576592	0.168132	-0.103961	2.4305	0.588255	0.745048	0.153173	2.4305	0.425902	0.752847	-0.947696	2.4305	0.000965702
ENSG00000151338.19	MIPOL1	protein_coding	0.374465	3.61127	0.00539123	0.0331469	0.0104786	3.61127	0.935376	0.976724	0.204169	3.61127	0.118738	0.304154	0.215076	3.61127	0.100752	0.454248	-0.363986	3.61127	0.0508698	0.997358	-0.170296	3.61127	0.353573	0.995878	-0.159389	3.61127	0.38499	0.869861	0.527372	3.61127	0.000154694	0.00126529	0.127405	3.61127	0.326595	0.524708	0.498161	3.61127	0.000318121	0.00220475	0.0325267	3.61127	0.801338	0.936134	-0.399967	3.61127	0.0325874
ENSG00000204681.11	GABBR1	protein_coding	0.519715	3.43573	0.000470723	0.00439757	0.415998	3.43573	0.00423361	0.0343687	-0.00382164	3.43573	0.978121	0.99141	-0.00781502	3.43573	0.955276	0.987042	-0.103716	3.43573	0.599199	0.997358	-0.523536	3.43573	0.0102632	0.848475	-0.52753	3.43573	0.00973435	0.205694	0.381248	3.43573	0.00833287	0.0383829	0.362831	3.43573	0.0117689	0.0540336	-0.0109958	3.43573	0.937106	0.966418	0.0881567	3.43573	0.527817	0.813625	-0.0184167	3.43573	0.925546
ENSG00000183137.15	CEP57L1	protein_coding	0.310883	4.81435	0.00062019	0.00557677	0.23806	4.81435	0.0072616	0.0538342	0.36118	4.81435	9.55027e-05	0.00100176	0.270957	4.81435	0.00249205	0.0374396	-0.072823	4.81435	0.547271	0.997358	0.0502977	4.81435	0.677338	0.995878	-0.0399256	4.81435	0.741096	0.968516	0.589681	4.81435	8.33074e-09	1.51268e-07	0.2496	4.81435	0.00503296	0.0279979	0.38813	4.81435	3.35593e-05	0.00030249	0.386099	4.81435	3.63438e-05	0.000741152	-0.340081	4.81435	0.00673086
ENSG00000231503.4	PTMAP4	processed_pseudogene	0.554288	2.35696	0.00714025	0.0413526	0.0578091	2.35696	0.77085	0.912052	0.0252405	2.35696	0.89877	0.954662	0.557426	2.35696	0.00684339	0.0820044	-0.496478	2.35696	0.0815226	0.997358	-0.529047	2.35696	0.0639761	0.995878	0.00313812	2.35696	0.991076	0.999296	0.33891	2.35696	0.0923029	0.23662	-0.43448	2.35696	0.0324731	0.113119	0.186494	2.35696	0.349382	0.540165	0.54701	2.35696	0.00787511	0.072727	-0.773389	2.35696	0.00789004
ENSG00000147852.17	VLDLR	protein_coding	0.357713	6.17161	2.59189e-08	5.49533e-07	0.264628	6.17161	1.10037e-05	0.000183005	0.454691	6.17161	4.53999e-11	1.17956e-09	0.367495	6.17161	1.35953e-08	5.09303e-07	-0.0930849	6.17161	0.228899	0.997358	0.0969779	6.17161	0.210304	0.995878	0.00978226	6.17161	0.898636	0.990914	0.534787	6.17161	2.90783e-13	8.36447e-12	0.257752	6.17161	1.69527e-05	0.000222019	0.677088	6.17161	7.06341e-17	2.54463e-15	0.424233	6.17161	3.27175e-10	1.30361e-08	-0.277035	6.17161	0.000685244
ENSG00000116667.15	C1orf21	protein_coding	0.556178	2.35504	0.00217503	0.0156189	-0.167635	2.35504	0.334108	0.64105	0.159327	2.35504	0.358393	0.597993	0.084932	2.35504	0.623347	0.897339	-0.723813	2.35504	0.00450176	0.940034	-0.396851	2.35504	0.1089	0.995878	-0.471246	2.35504	0.0582739	0.506238	0.327232	2.35504	0.0627735	0.180248	0.0491007	2.35504	0.77629	0.875824	0.0999844	2.35504	0.563349	0.724807	0.181833	2.35504	0.295194	0.642961	-0.278131	2.35504	0.258002
ENSG00000229124.7	VIM-AS1	lncRNA	0.670764	2.54521	0.00133837	0.0104934	0.424484	2.54521	0.0362332	0.171738	0.0440006	2.54521	0.824282	0.918212	0.0313209	2.54521	0.874398	0.965537	-0.24628	2.54521	0.381277	0.997358	-0.626763	2.54521	0.029089	0.923299	-0.639443	2.54521	0.0261305	0.339346	0.201823	2.54521	0.310903	0.527497	0.295454	2.54521	0.140313	0.309192	-0.00247289	2.54521	0.990041	0.995369	0.184785	2.54521	0.35311	0.693067	0.0936306	2.54521	0.738385
ENSG00000100644.17	HIF1A	protein_coding	0.354324	9.84741	1.0301e-12	3.35705e-11	0.318524	9.84741	2.76543e-11	9.06482e-10	0.446816	9.84741	3.47321e-16	1.3646e-14	0.25871	9.84741	7.98299e-09	3.10401e-07	-0.0358008	9.84741	0.499524	0.997358	0.0924917	9.84741	0.0850864	0.995878	-0.095614	9.84741	0.0753699	0.562088	0.511092	9.84741	2.13442e-18	9.40145e-17	0.381667	9.84741	8.94667e-14	3.25428e-12	0.564339	9.84741	4.15767e-20	1.96983e-18	0.342896	9.84741	2.91369e-12	1.44735e-10	-0.129424	9.84741	0.0175066
ENSG00000280206.1	CTB-193M12.5	lncRNA	0.456345	3.31253	0.00228462	0.0162533	0.322651	3.31253	0.0272496	0.141597	0.0359264	3.31253	0.800977	0.906445	0.287195	3.31253	0.0482296	0.30605	-0.133694	3.31253	0.507946	0.997358	-0.420418	3.31253	0.0411662	0.974884	-0.16915	3.31253	0.402883	0.878027	0.408724	3.31253	0.00583312	0.02861	0.338661	3.31253	0.0207899	0.0819389	-0.0553059	3.31253	0.6981	0.827501	0.320423	3.31253	0.0282774	0.178956	-0.0700629	3.31253	0.728205
ENSG00000198900.7	TOP1	protein_coding	0.379245	8.30562	1.31215e-11	3.95609e-10	0.287275	8.30562	2.36749e-08	5.79086e-07	0.380672	8.30562	1.17103e-11	3.19722e-10	0.206409	8.30562	1.66856e-05	0.000427606	-0.0919708	8.30562	0.138809	0.997358	0.00142706	8.30562	0.981467	0.99981	-0.172837	8.30562	0.00677435	0.1657	0.483826	8.30562	4.34448e-15	1.44508e-13	0.290395	8.30562	1.8304e-08	3.81509e-07	0.43106	8.30562	2.27035e-13	6.08088e-12	0.17725	8.30562	0.0001549	0.00276369	-0.193431	8.30562	0.00267029
ENSG00000153933.10	DGKE	protein_coding	0.336433	4.2462	0.00111011	0.008999	0.112299	4.2462	0.252908	0.559455	0.320564	4.2462	0.00179645	0.012886	0.132624	4.2462	0.178074	0.58439	-0.224134	4.2462	0.108932	0.997358	-0.0158692	4.2462	0.908437	0.998765	-0.203809	4.2462	0.14403	0.685268	0.524573	4.2462	1.92165e-06	2.39962e-05	0.159118	4.2462	0.107568	0.257961	0.496285	4.2462	5.27866e-06	5.69046e-05	0.113973	4.2462	0.245996	0.596528	-0.365455	4.2462	0.0104753
ENSG00000158470.5	B4GALT5	protein_coding	0.347737	7.29698	5.71932e-10	1.42051e-08	0.327119	7.29698	2.88211e-09	7.77481e-08	0.350605	7.29698	4.57109e-10	1.09667e-08	0.165871	7.29698	0.000598797	0.0109611	-0.0206183	7.29698	0.748356	0.997358	0.0028678	7.29698	0.964391	0.99981	-0.181867	7.29698	0.00645844	0.161521	0.512335	7.29698	2.77599e-15	9.31611e-14	0.368483	7.29698	1.13735e-10	3.06081e-09	0.463001	7.29698	9.2772e-14	2.54525e-12	0.244095	7.29698	1.94163e-06	5.03306e-05	-0.143852	7.29698	0.0289251
ENSG00000160190.14	SLC37A1	protein_coding	0.36934	3.21623	0.0191653	0.088664	-0.151583	3.21623	0.324993	0.632922	0.198909	3.21623	0.198111	0.419676	0.0866325	3.21623	0.572473	0.877561	-0.520923	3.21623	0.019473	0.997358	-0.170431	3.21623	0.433072	0.995878	-0.282708	3.21623	0.195913	0.748854	0.485144	3.21623	0.00254213	0.0142968	0.123737	3.21623	0.420949	0.612309	0.236279	3.21623	0.127642	0.272181	0.0112403	3.21623	0.941528	0.984435	-0.361407	3.21623	0.100082
ENSG00000118503.15	TNFAIP3	protein_coding	0.506118	4.34294	2.74576e-06	4.28825e-05	0.204261	4.34294	0.0373927	0.174941	0.388393	4.34294	0.000172022	0.00168379	0.239597	4.34294	0.015438	0.147775	-0.301857	4.34294	0.0299531	0.997358	-0.117725	4.34294	0.387448	0.995878	-0.266522	4.34294	0.0540207	0.489971	0.339532	4.34294	0.000845831	0.00563354	0.318274	4.34294	0.00163885	0.0112338	0.450317	4.34294	2.03467e-05	0.000193612	-0.0538036	4.34294	0.575581	0.839075	-0.0212586	4.34294	0.875521
ENSG00000101084.18	RAB5IF	protein_coding	0.501059	2.17994	0.0405698	0.153357	0.187169	2.17994	0.435745	0.72767	-0.289272	2.17994	0.230373	0.457823	-0.349319	2.17994	0.148873	0.536495	-0.31389	2.17994	0.355966	0.997358	-0.790331	2.17994	0.0230563	0.913533	-0.850378	2.17994	0.0148787	0.253073	0.344415	2.17994	0.15454	0.334985	0.470018	2.17994	0.0541155	0.161183	-0.197103	2.17994	0.411939	0.600763	-0.183975	2.17994	0.443568	0.76525	0.125603	2.17994	0.710832
ENSG00000115520.8	COQ10B	protein_coding	0.379065	4.58763	0.000159067	0.00170823	0.210889	4.58763	0.0271913	0.141484	0.195806	4.58763	0.0396156	0.1429	0.305317	4.58763	0.00182722	0.0285766	-0.168176	4.58763	0.205168	0.997358	-0.183258	4.58763	0.168057	0.995878	-0.0737481	4.58763	0.575946	0.932901	0.46458	4.58763	7.35553e-06	8.24463e-05	0.11813	4.58763	0.208138	0.400051	0.243158	4.58763	0.0115157	0.0448073	0.324548	4.58763	0.000990028	0.0139196	-0.34645	4.58763	0.0109484
ENSG00000241506.1	PSMC1P1	processed_pseudogene	0.370889	2.38768	0.0498786	0.177591	-0.112455	2.38768	0.544888	0.798124	-0.147044	2.38768	0.429177	0.659319	0.433807	2.38768	0.0227509	0.195235	-0.483344	2.38768	0.069928	0.997358	-0.517933	2.38768	0.0527055	0.995878	0.0629178	2.38768	0.810403	0.97612	0.471101	2.38768	0.0138147	0.0577586	-0.225512	2.38768	0.227327	0.422644	-0.220862	2.38768	0.236913	0.419377	0.165037	2.38768	0.375293	0.713246	-0.696613	2.38768	0.0102544
ENSG00000180817.12	PPA1	protein_coding	0.344212	7.77141	1.65307e-09	3.94917e-08	0.21383	7.77141	3.07839e-05	0.000472914	0.313208	7.77141	1.76859e-08	3.56117e-07	0.191623	7.77141	0.000147363	0.00317111	-0.130382	7.77141	0.0532637	0.997358	-0.0310043	7.77141	0.639724	0.995878	-0.152589	7.77141	0.0246724	0.329238	0.495078	7.77141	2.5953e-14	8.24354e-13	0.245177	7.77141	3.09435e-06	4.7279e-05	0.459109	7.77141	3.27848e-13	8.63741e-12	0.214821	7.77141	2.86681e-05	0.000606494	-0.249902	7.77141	0.000406005
ENSG00000232472.1	EEF1B2P3	processed_pseudogene	0.386201	2.32203	0.0713617	0.226861	-0.158389	2.32203	0.453303	0.737823	-0.0201016	2.32203	0.92396	0.965011	-0.0320677	2.32203	0.878987	0.967069	-0.54459	2.32203	0.072158	0.997358	-0.406303	2.32203	0.176571	0.995878	-0.418269	2.32203	0.164403	0.711296	0.452822	2.32203	0.0356071	0.119409	-0.334463	2.32203	0.116865	0.273813	0.229187	2.32203	0.279378	0.469099	-0.235271	2.32203	0.266966	0.617627	-0.787286	2.32203	0.010622
ENSG00000188761.13	BCL2L15	protein_coding	0.225159	3.13854	0.131874	0.342157	0.162756	3.13854	0.273415	0.579517	0.247971	3.13854	0.0978522	0.266582	-0.0859681	3.13854	0.56118	0.87329	-0.0624023	3.13854	0.765214	0.997358	0.0228124	3.13854	0.91303	0.998765	-0.311127	3.13854	0.140751	0.68087	0.609491	3.13854	0.000133298	0.00110846	0.290167	3.13854	0.0539524	0.160906	0.180862	3.13854	0.224245	0.404574	0.32672	3.13854	0.0308307	0.189247	-0.319324	3.13854	0.130809
ENSG00000237004.4	ZNRF2P1	transcribed_processed_pseudogene	0.576488	2.21154	0.00972552	0.0520726	-0.133423	2.21154	0.536309	0.793	-0.0675781	2.21154	0.753764	0.879041	-0.0310187	2.21154	0.88547	0.967985	-0.70991	2.21154	0.0232347	0.997358	-0.644066	2.21154	0.0385937	0.961002	-0.607506	2.21154	0.0504984	0.470595	0.252747	2.21154	0.243792	0.453555	0.100889	2.21154	0.639777	0.787482	0.0200906	2.21154	0.925667	0.959887	-0.378902	2.21154	0.0831907	0.348091	-0.151858	2.21154	0.618453
ENSG00000176953.12	NFATC2IP	protein_coding	0.370068	6.29288	1.24562e-07	2.44272e-06	0.361371	6.29288	2.08556e-07	4.54871e-06	0.233946	6.29288	0.000287103	0.00266451	0.248776	6.29288	0.000130376	0.00284357	-0.00869728	6.29288	0.91861	0.998351	-0.136122	6.29288	0.114371	0.995878	-0.121292	6.29288	0.158383	0.707019	0.455795	6.29288	7.65496e-10	1.5359e-08	0.420902	6.29288	6.06137e-09	1.33753e-07	0.285513	6.29288	1.71196e-05	0.0001657	0.30979	6.29288	4.2774e-06	0.00010554	-0.0348938	6.29288	0.682073
ENSG00000149932.17	TMEM219	protein_coding	0.315587	4.34352	0.00640462	0.0379897	0.21116	4.34352	0.062519	0.248665	0.319845	4.34352	0.00577369	0.0333868	0.192443	4.34352	0.0886507	0.426825	-0.104427	4.34352	0.508176	0.997358	0.00425784	4.34352	0.978428	0.99981	-0.123144	4.34352	0.435631	0.890068	0.509403	4.34352	3.03345e-05	0.000300837	0.107376	4.34352	0.33717	0.533978	0.432315	4.34352	0.000291398	0.00204087	0.0546077	4.34352	0.624253	0.863161	-0.402027	4.34352	0.0133996
ENSG00000107290.14	SETX	protein_coding	0.335502	7.60993	1.93219e-10	5.05509e-09	0.138264	7.60993	0.00182027	0.0174078	0.35878	7.60993	2.78047e-11	7.35977e-10	0.0571934	7.60993	0.178731	0.58496	-0.197238	7.60993	0.0016742	0.786594	0.0232776	7.60993	0.696301	0.995878	-0.278309	7.60993	2.19944e-05	0.00199336	0.488024	7.60993	1.07393e-15	3.76076e-14	0.282566	7.60993	1.69998e-08	3.56964e-07	0.453509	7.60993	1.4468e-14	4.33886e-13	0.143241	7.60993	0.00128515	0.0172311	-0.205458	7.60993	0.00111226
ENSG00000111802.14	TDP2	protein_coding	0.390851	6.16404	6.50629e-09	1.46437e-07	0.252026	6.16404	3.94002e-05	0.000593953	0.395902	6.16404	4.713e-09	1.01226e-07	0.307538	6.16404	1.30311e-06	3.90795e-05	-0.138825	6.16404	0.0845714	0.997358	0.00505097	6.16404	0.949187	0.99981	-0.083313	6.16404	0.295905	0.826397	0.432585	6.16404	4.57273e-10	9.46093e-09	0.171476	6.16404	0.00343807	0.0206761	0.525338	6.16404	1.44362e-12	3.60938e-11	0.454984	6.16404	1.11369e-10	4.65109e-09	-0.261109	6.16404	0.00175154
ENSG00000264112.1	RP11-159D12.2	lncRNA	0.295538	4.94416	0.00429888	0.0274885	0.248283	4.94416	0.0151983	0.0931131	-0.0124599	4.94416	0.900033	0.955268	0.155288	4.94416	0.121997	0.492142	-0.0472554	4.94416	0.736332	0.997358	-0.307998	4.94416	0.0320325	0.931094	-0.14025	4.94416	0.319824	0.839176	0.524865	4.94416	2.58604e-06	3.16271e-05	0.307571	4.94416	0.00305794	0.0188319	0.205578	4.94416	0.0424679	0.12184	0.289237	4.94416	0.00512313	0.0521578	-0.217294	4.94416	0.125889
ENSG00000114861.23	FOXP1	protein_coding	0.424343	5.69829	4.13397e-08	8.6164e-07	0.367923	5.69829	8.79374e-07	1.75501e-05	0.167098	5.69829	0.0137515	0.0657042	0.225396	5.69829	0.00117274	0.0199324	-0.0564198	5.69829	0.54453	0.997358	-0.257245	5.69829	0.00764897	0.848099	-0.198947	5.69829	0.0363814	0.406175	0.387786	5.69829	3.01247e-07	4.32721e-06	0.356972	5.69829	1.5814e-06	2.53654e-05	0.235496	5.69829	0.000737409	0.00457623	0.249094	5.69829	0.000389066	0.00634893	-0.0308142	5.69829	0.740342
ENSG00000242071.3	RPL7AP6	processed_pseudogene	0.480608	2.74463	0.00623076	0.0371147	-0.188314	2.74463	0.268078	0.575232	-0.210255	2.74463	0.216969	0.44178	0.133461	2.74463	0.431064	0.806674	-0.668923	2.74463	0.00703482	0.997358	-0.690863	2.74463	0.00548625	0.843421	-0.347147	2.74463	0.150615	0.694483	0.322204	2.74463	0.0611271	0.177054	-0.0964055	2.74463	0.568931	0.73558	-0.00310766	2.74463	0.985325	0.992632	0.00981427	2.74463	0.953681	0.98685	-0.41861	2.74463	0.084516
ENSG00000123473.17	STIL	protein_coding	0.341847	6.26275	2.47178e-06	3.88186e-05	0.208238	6.26275	0.00210371	0.019735	0.242566	6.26275	0.00042259	0.0037025	0.174222	6.26275	0.00907395	0.101246	-0.133609	6.26275	0.146988	0.997358	-0.0992809	6.26275	0.278871	0.995878	-0.167625	6.26275	0.0705365	0.548153	0.458299	6.26275	3.97044e-09	7.47423e-08	0.193369	6.26275	0.00405494	0.0235567	0.331307	6.26275	4.37018e-06	4.74741e-05	0.202049	6.26275	0.00277304	0.0326397	-0.26493	6.26275	0.00525304
ENSG00000196998.19	WDR45	protein_coding	0.422625	3.03394	0.0137598	0.0685619	-0.0847688	3.03394	0.610526	0.838202	0.0917915	3.03394	0.581365	0.774147	0.171545	3.03394	0.304665	0.721191	-0.507394	3.03394	0.0349265	0.997358	-0.330833	3.03394	0.163508	0.995878	-0.25108	3.03394	0.288259	0.823849	0.375016	3.03394	0.0277981	0.0988181	0.0780613	3.03394	0.638986	0.786852	0.157345	3.03394	0.34603	0.536763	0.109228	3.03394	0.512015	0.801649	-0.296955	3.03394	0.210171
ENSG00000165288.11	BRWD3	protein_coding	0.380704	6.06563	1.28605e-07	2.51325e-06	0.189705	6.06563	0.00343812	0.029259	0.352369	6.06563	6.53134e-07	1.08305e-05	0.112995	6.06563	0.0730798	0.389252	-0.190999	6.06563	0.0333697	0.997358	-0.0283356	6.06563	0.746705	0.995878	-0.26771	6.06563	0.00350209	0.111273	0.410676	6.06563	2.28183e-08	3.94631e-07	0.144944	6.06563	0.0228714	0.0876012	0.397967	6.06563	4.75358e-08	7.39329e-07	0.0709969	6.06563	0.255348	0.605659	-0.265731	6.06563	0.00373114
ENSG00000104375.17	STK3	protein_coding	0.343525	5.21883	5.90374e-05	0.000714276	0.441626	5.21883	8.02619e-07	1.61902e-05	0.356684	5.21883	3.37679e-05	0.000396632	0.230489	5.21883	0.00485659	0.0632818	0.0981007	5.21883	0.378856	0.997358	0.0131589	5.21883	0.905667	0.998765	-0.113036	5.21883	0.311218	0.83515	0.444948	5.21883	6.91103e-07	9.25226e-06	0.219607	5.21883	0.00707927	0.0365799	0.320638	5.21883	0.000153182	0.00117103	0.275079	5.21883	0.000940386	0.0133381	-0.225342	5.21883	0.0467837
ENSG00000050426.16	LETMD1	protein_coding	0.326452	5.15959	0.000353357	0.00343784	0.023722	5.15959	0.781333	0.914787	0.172279	5.15959	0.0481317	0.164415	0.156492	5.15959	0.0716526	0.384391	-0.30273	5.15959	0.0151043	0.997358	-0.154173	5.15959	0.205648	0.995878	-0.16996	5.15959	0.163688	0.711296	0.460249	5.15959	1.85029e-06	2.31821e-05	0.236013	5.15959	0.00775977	0.0391667	0.322861	5.15959	0.000403085	0.00272984	0.292433	5.15959	0.00119705	0.0163339	-0.224237	5.15959	0.0681039
ENSG00000063180.9	CA11	protein_coding	0.150599	2.40909	0.464758	0.698654	0.270805	2.40909	0.191359	0.48631	-0.00670002	2.40909	0.973983	0.989445	-0.162746	2.40909	0.429743	0.805751	0.120206	2.40909	0.679334	0.997358	-0.1573	2.40909	0.588788	0.995878	-0.313345	2.40909	0.28367	0.820877	0.634385	2.40909	0.00317486	0.0172444	0.438758	2.40909	0.0368137	0.12384	-0.0182173	2.40909	0.929344	0.962243	-0.498789	2.40909	0.0183474	0.132704	-0.195627	2.40909	0.501735
ENSG00000280383.1	CTA-941F9.10	lncRNA	0.520479	2.02478	0.041242	0.155016	0.00776064	2.02478	0.97519	0.99244	-0.859517	2.02478	0.00112359	0.00860703	0.497976	2.02478	0.050429	0.315559	-0.512718	2.02478	0.150602	0.997358	-1.38	2.02478	0.000266864	0.333968	-0.0225033	2.02478	0.949157	0.994294	0.26065	2.02478	0.298934	0.514963	0.486494	2.02478	0.0557633	0.164733	-0.767732	2.02478	0.00327797	0.0160497	0.495006	2.02478	0.0517646	0.267534	0.225844	2.02478	0.523069
ENSG00000086619.14	ERO1B	protein_coding	0.397999	3.91936	0.00412698	0.0266376	0.205478	3.91936	0.126657	0.383747	0.0900663	3.91936	0.499006	0.713878	-0.0258199	3.91936	0.845997	0.962531	-0.192521	3.91936	0.308311	0.997358	-0.307933	3.91936	0.106045	0.995878	-0.423819	3.91936	0.0278937	0.353007	0.380476	3.91936	0.00593129	0.028978	0.172836	3.91936	0.197306	0.385852	-0.0588429	3.91936	0.658285	0.797467	0.0503402	3.91936	0.705077	0.900595	-0.207639	3.91936	0.272283
ENSG00000134371.14	CDC73	protein_coding	0.316568	6.91858	3.83725e-07	7.08165e-06	0.254711	6.91858	2.03364e-05	0.000323889	0.397225	6.91858	1.89309e-09	4.25229e-08	0.194611	6.91858	0.000732446	0.0130681	-0.0618569	6.91858	0.421806	0.997358	0.0806571	6.91858	0.296015	0.995878	-0.121957	6.91858	0.116668	0.654501	0.461801	6.91858	2.83067e-11	6.66359e-10	0.201336	6.91858	0.000500371	0.00420118	0.486425	6.91858	5.87811e-12	1.39835e-10	0.143137	6.91858	0.0107857	0.0912372	-0.260465	6.91858	0.00130685
ENSG00000226419.8	SLC16A1-AS1	lncRNA	0.377486	3.56676	0.0128954	0.0655271	0.199256	3.56676	0.17927	0.471421	-0.00130882	3.56676	0.992895	0.996775	0.36172	3.56676	0.0169041	0.158052	-0.17823	3.56676	0.393005	0.997358	-0.378795	3.56676	0.0731111	0.995878	-0.0157657	3.56676	0.939545	0.993787	0.39501	3.56676	0.00947105	0.0424972	0.247019	3.56676	0.097561	0.241939	-0.0768376	3.56676	0.601659	0.755827	0.28451	3.56676	0.0574757	0.285254	-0.147991	3.56676	0.47765
ENSG00000165474.8	GJB2	protein_coding	0.462522	2.74404	0.00575263	0.0349874	0.381364	2.74404	0.0211691	0.11858	-0.0776576	2.74404	0.629839	0.806038	0.289635	2.74404	0.0766235	0.399154	-0.0811579	2.74404	0.721581	0.997358	-0.54018	2.74404	0.0209773	0.898101	-0.172887	2.74404	0.448834	0.893163	0.308908	2.74404	0.0595178	0.1737	0.386093	2.74404	0.0197007	0.0790494	-0.141186	2.74404	0.382221	0.573026	-0.0776366	2.74404	0.629932	0.866893	0.0771856	2.74404	0.734665
ENSG00000137261.15	KIAA0319	protein_coding	0.464925	3.22896	0.00120029	0.00956498	0.118612	3.22896	0.384461	0.688999	0.0587996	3.22896	0.665443	0.828035	-0.177017	3.22896	0.196418	0.605634	-0.346313	3.22896	0.0761628	0.997358	-0.406125	3.22896	0.0386924	0.961002	-0.641942	3.22896	0.0015262	0.059139	0.305582	3.22896	0.0282522	0.100148	-0.161152	3.22896	0.23889	0.434827	0.0600686	3.22896	0.658689	0.79765	-0.0412894	3.22896	0.761288	0.924386	-0.466733	3.22896	0.0182805
ENSG00000116001.17	TIA1	protein_coding	0.294778	6.95895	1.32597e-06	2.20525e-05	0.22824	6.95895	9.07169e-05	0.00126599	0.269392	6.95895	6.87768e-06	9.23247e-05	0.150597	6.95895	0.0070068	0.0835287	-0.0665372	6.95895	0.383406	0.997358	-0.0253861	6.95895	0.738625	0.995878	-0.144181	6.95895	0.0625528	0.52132	0.474522	6.95895	9.44545e-12	2.32041e-10	0.254851	6.95895	1.73679e-05	0.000227193	0.421651	6.95895	2.95179e-10	6.00854e-09	0.149217	6.95895	0.007505	0.069997	-0.219672	6.95895	0.00552042
ENSG00000078401.7	EDN1	protein_coding	0.273691	5.81966	0.000785874	0.00679564	0.233701	5.81966	0.00361026	0.0304028	0.299925	5.81966	0.000271996	0.00254314	0.185837	5.81966	0.0187443	0.169459	-0.0399891	5.81966	0.712985	0.997358	0.0262345	5.81966	0.809229	0.996054	-0.087854	5.81966	0.420242	0.884673	0.492702	5.81966	4.83383e-08	7.89946e-07	0.256902	5.81966	0.00151264	0.0105093	0.366637	5.81966	1.55277e-05	0.000151988	0.161994	5.81966	0.0391404	0.220784	-0.2358	5.81966	0.0339719
ENSG00000023902.14	PLEKHO1	protein_coding	0.526458	2.45797	0.0128967	0.0655271	-0.0700913	2.45797	0.732571	0.896805	0.128941	2.45797	0.530194	0.7386	0.0690878	2.45797	0.736252	0.935174	-0.596549	2.45797	0.0439313	0.997358	-0.397517	2.45797	0.174419	0.995878	-0.45737	2.45797	0.119255	0.657674	0.236704	2.45797	0.251449	0.462534	0.207925	2.45797	0.312995	0.512613	0.134874	2.45797	0.511523	0.687068	-0.135012	2.45797	0.511092	0.801049	-0.0287789	2.45797	0.920929
ENSG00000003989.18	SLC7A2	protein_coding	0.235182	4.84451	0.0186259	0.0870526	0.327606	4.84451	0.00138767	0.0139459	0.183161	4.84451	0.0639126	0.199193	0.102464	4.84451	0.294113	0.714842	0.0924244	4.84451	0.501952	0.997358	-0.0520213	4.84451	0.70505	0.995878	-0.132718	4.84451	0.336164	0.849146	0.520714	4.84451	2.02427e-06	2.51939e-05	0.482056	4.84451	8.07109e-06	0.00011419	0.210888	4.84451	0.0338892	0.102887	0.254349	4.84451	0.0113112	0.0941288	-0.0386576	4.84451	0.778427
ENSG00000133731.10	IMPA1	protein_coding	0.297024	5.7278	1.85739e-05	0.000248445	0.187337	5.7278	0.00433158	0.0350128	0.370207	5.7278	3.21372e-07	5.54945e-06	0.248211	5.7278	0.000239511	0.00489261	-0.109687	5.7278	0.221306	0.997358	0.0731828	5.7278	0.412492	0.995878	-0.0488127	5.7278	0.583921	0.935439	0.456949	5.7278	2.32728e-09	4.46299e-08	0.141847	5.7278	0.0279347	0.101342	0.40225	5.7278	5.22213e-08	8.03339e-07	0.262973	5.7278	0.000112532	0.00209737	-0.315102	5.7278	0.000840369
ENSG00000169855.20	ROBO1	protein_coding	0.234556	6.76843	3.99697e-05	0.00049856	0.127844	6.76843	0.0174235	0.103024	0.176025	6.76843	0.00139562	0.0103193	0.0124982	6.76843	0.810856	0.954191	-0.106712	6.76843	0.152694	0.997358	-0.0585305	6.76843	0.429419	0.995878	-0.222058	6.76843	0.00397958	0.119316	0.508484	6.76843	4.19971e-13	1.18985e-11	0.32742	6.76843	8.04961e-08	1.52807e-06	0.408016	6.76843	3.24926e-10	6.56606e-09	0.238413	6.76843	3.12056e-05	0.000652829	-0.181063	6.76843	0.0172689
ENSG00000136715.19	SAP130	protein_coding	0.322662	5.1531	0.000157576	0.00169768	0.249251	5.1531	0.00267584	0.0240997	0.351824	5.1531	4.70993e-05	0.000534298	0.251025	5.1531	0.00250956	0.03763	-0.0734106	5.1531	0.513008	0.997358	0.0291623	5.1531	0.794595	0.995878	-0.0716374	5.1531	0.523195	0.915227	0.415266	5.1531	3.05031e-06	3.70239e-05	0.173799	5.1531	0.0320945	0.112286	0.384419	5.1531	1.17257e-05	0.00011732	0.222937	5.1531	0.00673514	0.0644698	-0.241467	5.1531	0.0350968
ENSG00000236104.3	ZBTB22	protein_coding	0.318402	2.26557	0.117629	0.317771	0.381966	2.26557	0.0618927	0.247395	0.102809	2.26557	0.609334	0.792437	0.152078	2.26557	0.450419	0.818628	0.063564	2.26557	0.823025	0.997358	-0.215593	2.26557	0.449326	0.995878	-0.166324	2.26557	0.558988	0.927124	0.417823	2.26557	0.0418174	0.134225	0.347974	2.26557	0.0880038	0.224967	-0.261668	2.26557	0.196631	0.370028	0.101937	2.26557	0.612366	0.856573	-0.0698494	2.26557	0.805869
ENSG00000091656.19	ZFHX4	protein_coding	0.442842	4.46412	0.000128112	0.00141488	0.0437705	4.46412	0.682712	0.875109	0.3862	4.46412	0.00068123	0.00560697	0.038	4.46412	0.722627	0.930322	-0.399072	4.46412	0.0107854	0.997358	-0.0566422	4.46412	0.708336	0.995878	-0.404842	4.46412	0.00976537	0.205821	0.291563	4.46412	0.00857341	0.0393143	0.112589	4.46412	0.295372	0.495038	0.377137	4.46412	0.000881567	0.00533092	0.140574	4.46412	0.192767	0.532364	-0.178975	4.46412	0.240205
ENSG00000279789.1	CTD-2574D22.3	TEC	0.207913	2.44177	0.372425	0.625355	0.0793282	2.44177	0.732718	0.896888	0.160732	2.44177	0.489772	0.707714	0.036009	2.44177	0.876747	0.966027	-0.128585	2.44177	0.695534	0.997358	-0.0471814	2.44177	0.885739	0.998765	-0.171904	2.44177	0.601061	0.937293	0.525824	2.44177	0.0272242	0.0971762	0.208775	2.44177	0.370462	0.567727	-0.322484	2.44177	0.168946	0.333281	0.266119	2.44177	0.254835	0.605079	-0.317048	2.44177	0.336494
ENSG00000163347.6	CLDN1	protein_coding	0.356353	7.75602	1.8362e-10	4.84894e-09	0.337343	7.75602	8.2964e-10	2.39259e-08	0.356622	7.75602	1.79757e-10	4.45481e-09	0.148225	7.75602	0.00163531	0.0261928	-0.0190094	7.75602	0.763614	0.997358	0.0002691	7.75602	0.996602	0.99981	-0.208127	7.75602	0.00175282	0.0656636	0.376645	7.75602	3.72447e-11	8.64138e-10	0.196619	7.75602	5.42256e-05	0.000622656	0.309453	7.75602	7.70701e-09	1.32678e-07	0.0747221	7.75602	0.099115	0.382878	-0.180026	7.75602	0.00614805
ENSG00000257122.5	RRN3P3	transcribed_unprocessed_pseudogene	0.268777	2.53615	0.151404	0.371788	0.235435	2.53615	0.207776	0.509655	-0.000621836	2.53615	0.997323	0.998297	0.223019	2.53615	0.232373	0.651799	-0.0333425	2.53615	0.8988	0.997358	-0.269399	2.53615	0.306726	0.995878	-0.0457579	2.53615	0.861456	0.984297	0.46346	2.53615	0.0153195	0.0627472	0.450141	2.53615	0.0183264	0.075282	-0.068571	2.53615	0.711638	0.836974	0.279599	2.53615	0.135943	0.449509	-0.0133192	2.53615	0.959479
ENSG00000140451.13	PIF1	protein_coding	0.376854	4.40759	0.000423337	0.00401446	0.128923	4.40759	0.201683	0.500809	0.00870382	4.40759	0.930732	0.967547	0.275662	4.40759	0.00796227	0.0919903	-0.24793	4.40759	0.084689	0.997358	-0.36815	4.40759	0.0118877	0.848475	-0.101192	4.40759	0.476	0.896899	0.35423	4.40759	0.000848216	0.00564609	0.112319	4.40759	0.265033	0.463264	0.133383	4.40759	0.186779	0.357272	0.299485	4.40759	0.00416717	0.0445394	-0.241911	4.40759	0.0922863
ENSG00000137413.16	TAF8	protein_coding	0.28644	4.56717	0.00218318	0.0156543	0.340822	4.56717	0.00034417	0.00416401	0.129718	4.56717	0.149289	0.352098	0.141352	4.56717	0.116817	0.485015	0.0543817	4.56717	0.665963	0.997358	-0.156722	4.56717	0.216648	0.995878	-0.145088	4.56717	0.252186	0.801667	0.436611	4.56717	9.84259e-06	0.000108074	0.225927	4.56717	0.013897	0.0612756	0.0972466	4.56717	0.277422	0.466839	0.165907	4.56717	0.0669345	0.309677	-0.210684	4.56717	0.0988244
ENSG00000168818.10	STX18	protein_coding	0.354475	4.76584	0.000223538	0.0023203	0.0647177	4.76584	0.470191	0.750761	0.215965	4.76584	0.0188757	0.0833694	0.192156	4.76584	0.0356231	0.258319	-0.289757	4.76584	0.0255031	0.997358	-0.13851	4.76584	0.27609	0.995878	-0.162318	4.76584	0.202847	0.756633	0.367665	4.76584	0.000139123	0.00115265	0.163541	4.76584	0.0719642	0.196599	0.229528	4.76584	0.0128958	0.0489769	0.160026	4.76584	0.0780871	0.336203	-0.204124	4.76584	0.110972
ENSG00000184922.14	FMNL1	protein_coding	0.356606	5.51948	4.60765e-05	0.000567824	0.40114	5.51948	6.98722e-06	0.000119738	0.173453	5.51948	0.0344499	0.129356	0.151416	5.51948	0.0634488	0.358441	0.0445346	5.51948	0.694569	0.997358	-0.183152	5.51948	0.110719	0.995878	-0.20519	5.51948	0.0749065	0.561971	0.363686	5.51948	3.42962e-05	0.000335989	0.450541	5.51948	8.10195e-07	1.35545e-05	0.106945	5.51948	0.185987	0.356412	0.125208	5.51948	0.122756	0.427485	0.0868554	5.51948	0.444804
ENSG00000114439.19	BBX	protein_coding	0.300149	7.66244	8.756e-09	1.94356e-07	0.250099	7.66244	5.30384e-07	1.10547e-05	0.39278	7.66244	4.87051e-12	1.36617e-10	0.129498	7.66244	0.00437935	0.0588576	-0.0500494	7.66244	0.418065	0.997358	0.0926316	7.66244	0.137091	0.995878	-0.170651	7.66244	0.00760294	0.177865	0.413472	7.66244	9.63901e-13	2.60646e-11	0.280843	7.66244	4.28163e-08	8.44051e-07	0.486078	7.66244	4.05511e-15	1.28082e-13	0.212193	7.66244	1.10782e-05	0.00025185	-0.132629	7.66244	0.0353648
ENSG00000245532.9	NEAT1	lncRNA	0.267782	8.79693	3.61635e-06	5.52548e-05	0.170374	8.79693	0.00169408	0.0163269	0.250211	8.79693	1.17335e-05	0.00015052	0.305452	8.79693	2.75175e-07	8.96784e-06	-0.0974081	8.79693	0.185372	0.997358	-0.0175705	8.79693	0.809553	0.996054	0.0376706	8.79693	0.605753	0.939163	0.44147	8.79693	2.32398e-11	5.51689e-10	0.166132	8.79693	0.00215322	0.0140102	0.322505	8.79693	8.45401e-08	1.25431e-06	0.416585	8.79693	1.26082e-10	5.22684e-09	-0.275339	8.79693	0.000405214
ENSG00000071073.13	MGAT4A	protein_coding	0.399049	3.01711	0.0185989	0.0870526	-0.179281	3.01711	0.279368	0.585966	0.13389	3.01711	0.41793	0.649832	0.175717	3.01711	0.288923	0.711952	-0.57833	3.01711	0.0160187	0.997358	-0.265159	3.01711	0.258193	0.995878	-0.223332	3.01711	0.340015	0.850614	0.306379	3.01711	0.0675704	0.189817	0.142401	3.01711	0.389169	0.583764	0.234916	3.01711	0.158127	0.317662	-0.0786284	3.01711	0.633543	0.868893	-0.163978	3.01711	0.482635
ENSG00000093000.19	NUP50	protein_coding	0.316095	7.37411	1.60063e-10	4.26683e-09	0.202235	7.37411	4.57457e-06	8.05981e-05	0.330734	7.37411	4.34481e-11	1.13146e-09	0.153755	7.37411	0.000276795	0.00560348	-0.113859	7.37411	0.0455432	0.997358	0.0146399	7.37411	0.793004	0.995878	-0.162339	7.37411	0.00520002	0.141632	0.387727	7.37411	3.08184e-13	8.82e-12	0.221684	7.37411	8.12673e-07	1.35759e-05	0.322484	7.37411	9.04739e-11	1.95438e-09	0.243265	7.37411	1.16197e-07	3.57014e-06	-0.166043	7.37411	0.00432944
ENSG00000261324.2	RP11-174G6.5	lncRNA	0.427705	2.23991	0.0388082	0.148653	-0.155477	2.23991	0.443893	0.731735	0.16094	2.23991	0.428146	0.658689	-0.0341144	2.23991	0.866206	0.965125	-0.583182	2.23991	0.0460262	0.997358	-0.266765	2.23991	0.353623	0.995878	-0.461819	2.23991	0.111401	0.647553	0.275974	2.23991	0.176911	0.367438	0.178413	2.23991	0.38008	0.575231	0.282065	2.23991	0.167722	0.33168	0.154307	2.23991	0.44731	0.766433	-0.0975603	2.23991	0.733449
ENSG00000198563.14	DDX39B	protein_coding	0.279863	5.86174	6.72991e-05	0.000804735	0.00132282	5.86174	0.983649	0.995452	0.0819822	5.86174	0.207761	0.431598	0.0496181	5.86174	0.443441	0.81392	-0.27854	5.86174	0.00351925	0.90733	-0.197881	5.86174	0.0341912	0.947801	-0.230245	5.86174	0.0144878	0.251881	0.422188	5.86174	3.06956e-08	5.15832e-07	0.135515	5.86174	0.03998	0.130747	0.111033	5.86174	0.090119	0.211837	0.267471	5.86174	0.00012618	0.00232484	-0.286674	5.86174	0.00273376
ENSG00000091409.16	ITGA6	protein_coding	0.308045	7.65682	4.81251e-09	1.10296e-07	0.200398	7.65682	2.86654e-05	0.000443998	0.352244	7.65682	1.31552e-10	3.30375e-09	0.0847988	7.65682	0.0565597	0.334311	-0.107647	7.65682	0.0858632	0.997358	0.0441992	7.65682	0.475075	0.995878	-0.223246	7.65682	0.00066608	0.0318251	0.390299	7.65682	6.29848e-12	1.57127e-10	0.260354	7.65682	2.39699e-07	4.27666e-06	0.42502	7.65682	4.21179e-13	1.09597e-11	0.0975319	7.65682	0.0292423	0.182984	-0.129945	7.65682	0.0394469
ENSG00000050405.13	LIMA1	protein_coding	0.356451	7.07628	3.39324e-09	7.92177e-08	0.243897	7.07628	1.01785e-05	0.00017054	0.384912	7.07628	4.43332e-10	1.06589e-08	0.0856147	7.07628	0.0903739	0.430163	-0.112555	7.07628	0.114717	0.997358	0.0284611	7.07628	0.686439	0.995878	-0.270837	7.07628	0.000328404	0.0184233	0.331181	7.07628	2.08548e-08	3.61783e-07	0.166426	7.07628	0.00152692	0.0105889	0.407671	7.07628	8.83135e-11	1.91137e-09	0.101832	7.07628	0.0452592	0.2443	-0.164755	7.07628	0.022812
ENSG00000162994.16	CLHC1	protein_coding	0.235629	2.57082	0.187892	0.423458	-0.0693607	2.57082	0.695932	0.881307	-0.402991	2.57082	0.0267487	0.108068	0.0213045	2.57082	0.904382	0.972424	-0.304989	2.57082	0.22744	0.997358	-0.638619	2.57082	0.0136299	0.848475	-0.214324	2.57082	0.394548	0.874395	0.451584	2.57082	0.0136275	0.0572092	-0.433116	2.57082	0.0177022	0.0736361	-0.188559	2.57082	0.290439	0.479941	0.0121654	2.57082	0.945309	0.984683	-0.884701	2.57082	0.000874664
ENSG00000168743.13	NPNT	protein_coding	0.0414757	1.90574	0.847988	0.930329	0.203824	1.90574	0.348293	0.655366	0.187067	1.90574	0.389012	0.62623	-0.054234	1.90574	0.802111	0.951476	0.162348	1.90574	0.596192	0.997358	0.145591	1.90574	0.634554	0.995878	-0.0957097	1.90574	0.754524	0.971163	0.639798	1.90574	0.00457376	0.0232733	0.0341234	1.90574	0.874681	0.932662	0.000238409	1.90574	0.999121	0.99968	0.0988522	1.90574	0.648063	0.877701	-0.605674	1.90574	0.0522184
ENSG00000122386.11	ZNF205	protein_coding	0.404397	2.5	0.0401765	0.152285	0.124161	2.5	0.520502	0.783964	-0.346777	2.5	0.076808	0.226564	-0.390089	2.5	0.047452	0.303499	-0.280236	2.5	0.3067	0.997358	-0.751174	2.5	0.00792695	0.848099	-0.794486	2.5	0.00516106	0.141253	0.276017	2.5	0.156567	0.338014	0.209514	2.5	0.280108	0.478633	-0.540274	2.5	0.00698639	0.0299086	-0.157933	2.5	0.414341	0.743804	-0.0665024	2.5	0.807378
ENSG00000269028.3	MTRNR2L12	protein_coding	0.25745	3.75646	0.27754	0.531693	-0.132022	3.75646	0.575932	0.816574	0.0989991	3.75646	0.674686	0.833544	0.234597	3.75646	0.321936	0.733255	-0.389472	3.75646	0.245824	0.997358	-0.158451	3.75646	0.634856	0.995878	-0.0228535	3.75646	0.945329	0.993881	0.421079	3.75646	0.0786749	0.211475	-0.560242	3.75646	0.0207709	0.0818924	0.194841	3.75646	0.409983	0.599147	0.338044	3.75646	0.155721	0.480767	-0.981321	3.75646	0.00473942
ENSG00000177426.22	TGIF1	protein_coding	0.32715	6.55933	1.28957e-06	2.15425e-05	0.254818	6.55933	8.18094e-05	0.0011488	0.215666	6.55933	0.00066125	0.00546647	0.116065	6.55933	0.0559672	0.332676	-0.0723318	6.55933	0.392472	0.997358	-0.111484	6.55933	0.189761	0.995878	-0.211085	6.55933	0.0151362	0.253073	0.345315	6.55933	4.39046e-07	6.06701e-06	0.284258	6.55933	1.56475e-05	0.000206848	0.173186	6.55933	0.00526196	0.023751	0.111325	6.55933	0.0663658	0.308515	-0.0610573	6.55933	0.469907
ENSG00000138018.18	SELENOI	protein_coding	0.252753	7.30373	1.06239e-06	1.78002e-05	0.258212	7.30373	6.96011e-07	1.41409e-05	0.302403	7.30373	2.19231e-08	4.38306e-07	0.0781993	7.30373	0.090935	0.431186	0.005459	7.30373	0.932508	0.998351	0.0496499	7.30373	0.442523	0.995878	-0.174554	7.30373	0.00896978	0.195635	0.419569	7.30373	2.56094e-12	6.70004e-11	0.283263	7.30373	9.85154e-08	1.83917e-06	0.408389	7.30373	5.93855e-12	1.40935e-10	0.191187	7.30373	0.000106939	0.00200839	-0.136306	7.30373	0.0386238
ENSG00000097033.14	SH3GLB1	protein_coding	0.286383	6.81755	9.07934e-07	1.54885e-05	0.308124	6.81755	2.01457e-07	4.40239e-06	0.331698	6.81755	3.89171e-08	7.50136e-07	0.187691	6.81755	0.000577363	0.0106205	0.0217409	6.81755	0.764224	0.997358	0.0453152	6.81755	0.532495	0.995878	-0.0986925	6.81755	0.177205	0.726372	0.385831	6.81755	8.90372e-10	1.77382e-08	0.226136	6.81755	5.19432e-05	0.00060073	0.42371	6.81755	6.52548e-11	1.43995e-09	0.182244	6.81755	0.000799356	0.0116004	-0.159695	6.81755	0.0314199
ENSG00000100908.14	EMC9	protein_coding	0.451874	3.71872	0.00109741	0.00892168	0.101807	3.71872	0.438108	0.728838	0.0439267	3.71872	0.737319	0.87149	0.109069	3.71872	0.406356	0.793386	-0.350067	3.71872	0.063228	0.997358	-0.407948	3.71872	0.0314435	0.931094	-0.342805	3.71872	0.0687056	0.541387	0.220338	3.71872	0.0970125	0.246321	0.376258	3.71872	0.00574172	0.0309482	-0.00844578	3.71872	0.948553	0.972815	0.194156	3.71872	0.142402	0.458253	0.15592	3.71872	0.401322
ENSG00000166444.19	DENND2B	protein_coding	0.369561	3.63891	0.00325102	0.0218125	0.252228	3.63891	0.039771	0.183044	-0.0653278	3.63891	0.586754	0.777937	-0.0271533	3.63891	0.821039	0.957348	-0.117333	3.63891	0.490406	0.997358	-0.434889	3.63891	0.0130832	0.848475	-0.396714	3.63891	0.0228832	0.316332	0.301754	3.63891	0.0147777	0.0609263	0.244398	3.63891	0.0460567	0.14398	0.0721757	3.63891	0.548293	0.714498	-0.0932188	3.63891	0.438701	0.760578	-0.0573559	3.63891	0.735544
ENSG00000041357.16	PSMA4	protein_coding	0.312055	8.4473	5.08523e-10	1.27708e-08	0.190921	8.4473	1.96122e-05	0.00031324	0.27627	8.4473	1.18291e-08	2.43849e-07	0.138566	8.4473	0.00122986	0.0207915	-0.121134	8.4473	0.038995	0.997358	-0.0357849	8.4473	0.533794	0.995878	-0.173489	8.4473	0.00381512	0.1169	0.356582	8.4473	1.08353e-11	2.63317e-10	0.185098	8.4473	3.18266e-05	0.000388816	0.369669	8.4473	3.57004e-12	8.67581e-11	0.135007	8.4473	0.00159443	0.0207847	-0.171483	8.4473	0.00420587
ENSG00000233937.7	CTC-338M12.4	lncRNA	0.360959	3.37829	0.0208617	0.0942902	0.177295	3.37829	0.246545	0.552364	-0.121522	3.37829	0.425355	0.656867	0.423964	3.37829	0.00721008	0.0851318	-0.183664	3.37829	0.394473	0.997358	-0.482481	3.37829	0.0285237	0.917625	0.0630054	3.37829	0.769458	0.971163	0.307209	3.37829	0.0475849	0.148223	0.157804	3.37829	0.301669	0.501196	-0.0765441	3.37829	0.614885	0.764943	0.323583	3.37829	0.0373274	0.214419	-0.149405	3.37829	0.487951
ENSG00000019186.10	CYP24A1	protein_coding	0.257886	9.77855	3.36992e-11	9.86992e-10	0.173957	9.77855	6.01901e-07	1.23851e-05	0.25766	9.77855	3.45798e-11	9.06796e-10	0.150069	9.77855	9.30086e-06	0.000252714	-0.0839287	9.77855	0.0561062	0.997358	-0.00022528	9.77855	0.995831	0.99981	-0.107816	9.77855	0.0152953	0.253945	0.408974	9.77855	4.3614e-18	1.89881e-16	0.281257	9.77855	2.38691e-12	7.60305e-11	0.424977	9.77855	9.75931e-19	4.21632e-17	0.262409	9.77855	2.00962e-11	9.24915e-10	-0.127717	9.77855	0.0045113
ENSG00000122786.20	CALD1	protein_coding	0.269904	7.91957	3.1005e-06	4.79578e-05	0.297842	7.91957	4.59512e-07	9.6489e-06	0.413681	7.91957	1.51292e-10	3.79105e-09	0.216672	7.91957	0.000102871	0.00229697	0.0279389	7.91957	0.701526	0.997358	0.143778	7.91957	0.052896	0.995878	-0.053232	7.91957	0.466135	0.896406	0.393324	7.91957	6.12925e-10	1.25205e-08	0.165399	7.91957	0.00223167	0.0144407	0.445397	7.91957	1.75256e-11	4.01665e-10	0.221194	7.91957	7.71497e-05	0.00148962	-0.227925	7.91957	0.00282505
ENSG00000224631.4	RPS27AP16	transcribed_processed_pseudogene	0.374266	3.04647	0.032273	0.131045	-0.0266423	3.04647	0.87598	0.956213	-0.0119364	3.04647	0.94425	0.974498	0.0975905	3.04647	0.568145	0.87591	-0.400908	3.04647	0.101445	0.997358	-0.386202	3.04647	0.114254	0.995878	-0.276676	3.04647	0.254905	0.801806	0.28801	3.04647	0.0962514	0.244819	-0.646696	3.04647	0.000391526	0.00340915	0.272893	3.04647	0.114505	0.25159	0.0665411	3.04647	0.696881	0.896933	-0.934706	3.04647	0.000301222
ENSG00000115947.14	ORC4	protein_coding	0.285183	5.5309	0.000670287	0.00594662	0.148993	5.5309	0.0635653	0.251407	0.284059	5.5309	0.000700147	0.00574171	0.242655	5.5309	0.00328417	0.0469673	-0.13619	5.5309	0.225703	0.997358	-0.00112383	5.5309	0.991963	0.99981	-0.0425284	5.5309	0.703265	0.961448	0.375337	5.5309	1.63432e-05	0.000171908	0.0193698	5.5309	0.8061	0.89265	0.263874	5.5309	0.00151015	0.00838236	0.199566	5.5309	0.0142191	0.110881	-0.355968	5.5309	0.00236741
ENSG00000228649.9	SNHG26	lncRNA	0.252676	4.3823	0.0261753	0.112055	-0.0604221	4.3823	0.585922	0.822667	-0.104797	4.3823	0.346219	0.585501	0.0789243	4.3823	0.477207	0.832241	-0.313098	4.3823	0.0500406	0.997358	-0.357473	4.3823	0.0261216	0.913533	-0.173752	4.3823	0.270271	0.81182	0.401058	4.3823	0.000657347	0.00451691	0.0249487	4.3823	0.821809	0.901958	0.141799	4.3823	0.204172	0.379157	0.136884	4.3823	0.220036	0.56633	-0.37611	4.3823	0.0195841
ENSG00000173040.13	EVC2	protein_coding	0.55397	1.93383	0.00971804	0.0520573	-0.297946	1.93383	0.15415	0.432735	-0.446362	1.93383	0.0350185	0.130968	-0.16451	1.93383	0.428031	0.804412	-0.851916	1.93383	0.00518945	0.997358	-1.00033	1.93383	0.00121283	0.547033	-0.71848	1.93383	0.0171302	0.268278	0.0968861	1.93383	0.639956	0.795582	-0.0275788	1.93383	0.893966	0.94527	-0.512175	1.93383	0.0162974	0.0590708	-0.562266	1.93383	0.00874613	0.0790869	-0.124465	1.93383	0.670843
ENSG00000157800.18	SLC37A3	protein_coding	0.264337	5.28165	0.00108888	0.00886515	0.225276	5.28165	0.00474197	0.037815	0.209487	5.28165	0.0082875	0.044268	0.147134	5.28165	0.0590525	0.343887	-0.0390602	5.28165	0.718285	0.997358	-0.05485	5.28165	0.612679	0.995878	-0.117202	5.28165	0.28161	0.818922	0.382966	5.28165	6.99769e-06	7.89059e-05	0.148315	5.28165	0.0571183	0.16734	0.353996	5.28165	2.54816e-05	0.000236876	0.133684	5.28165	0.0853174	0.353042	-0.23465	5.28165	0.0341248
ENSG00000183735.11	TBK1	protein_coding	0.280773	6.42841	8.5451e-06	0.000121201	0.242954	6.42841	8.06214e-05	0.00113353	0.281606	6.42841	8.12424e-06	0.000107649	0.204803	6.42841	0.000683279	0.0122686	-0.0378188	6.42841	0.637874	0.997358	0.000833123	6.42841	0.991718	0.99981	-0.0759695	6.42841	0.346077	0.852346	0.366047	6.42841	4.24978e-08	7.00593e-07	0.132135	6.42841	0.0233996	0.0890848	0.283429	6.42841	7.27299e-06	7.5795e-05	0.175545	6.42841	0.00312752	0.0357666	-0.233912	6.42841	0.00514889
ENSG00000116353.16	MECR	protein_coding	0.387992	3.32412	0.0115476	0.0599656	-0.194032	3.32412	0.195477	0.490914	-0.176698	3.32412	0.237753	0.467138	-0.0740901	3.32412	0.618495	0.89504	-0.582024	3.32412	0.00761753	0.997358	-0.56469	3.32412	0.00947464	0.848475	-0.462082	3.32412	0.0318052	0.379265	0.255934	3.32412	0.089718	0.232555	-0.00398098	3.32412	0.978626	0.988911	0.0371237	3.32412	0.802773	0.892973	0.0295859	3.32412	0.842207	0.953697	-0.259915	3.32412	0.219718
ENSG00000167113.11	COQ4	protein_coding	0.247298	4.61043	0.0117262	0.0606533	-0.0318944	4.61043	0.73702	0.897922	0.055324	4.61043	0.560699	0.760182	0.164993	4.61043	0.0869099	0.424707	-0.279192	4.61043	0.0418071	0.997358	-0.191974	4.61043	0.156985	0.995878	-0.0823048	4.61043	0.540592	0.91997	0.396545	4.61043	0.000113118	0.000963386	0.261767	4.61043	0.00786675	0.0395301	0.352739	4.61043	0.000491077	0.0032248	0.276814	4.61043	0.00512518	0.0521578	-0.134778	4.61043	0.317884
ENSG00000134758.14	RNF138	protein_coding	0.210141	5.2683	0.0459035	0.167467	0.200486	5.2683	0.0563917	0.233863	0.265948	5.2683	0.012533	0.06102	0.138103	5.2683	0.18443	0.590794	-0.00965497	5.2683	0.94721	0.998351	0.0558073	5.2683	0.702141	0.995878	-0.0720378	5.2683	0.621725	0.941983	0.432488	5.2683	0.000107022	0.000919098	0.0886469	5.2683	0.391726	0.585931	0.395749	5.2683	0.000335286	0.00231376	0.216785	5.2683	0.0397093	0.222767	-0.343841	5.2683	0.0217758
ENSG00000187626.9	ZKSCAN4	protein_coding	0.361569	2.38074	0.0433289	0.160769	-0.0144411	2.38074	0.934307	0.97638	0.171954	2.38074	0.328719	0.56781	0.136889	2.38074	0.436024	0.81002	-0.37601	2.38074	0.133598	0.997358	-0.189615	2.38074	0.445447	0.995878	-0.22468	2.38074	0.366503	0.86013	0.279214	2.38074	0.115614	0.276435	-0.122513	2.38074	0.485452	0.668535	-0.262258	2.38074	0.138849	0.288548	-0.175019	2.38074	0.320256	0.665624	-0.401728	2.38074	0.109581
ENSG00000143106.13	PSMA5	protein_coding	0.288602	6.9655	2.26326e-07	4.32552e-06	0.17649	6.9655	0.000587387	0.00667679	0.277416	6.9655	5.15824e-07	8.72029e-06	0.0661628	6.9655	0.174369	0.580594	-0.112112	6.9655	0.105042	0.997358	-0.0111859	6.9655	0.869796	0.998765	-0.222439	6.9655	0.0019366	0.0704424	0.352155	6.9655	2.03704e-09	3.93991e-08	0.194353	6.9655	0.000183236	0.0018047	0.398689	6.9655	6.69041e-11	1.47059e-09	0.112547	6.9655	0.0231522	0.156326	-0.157802	6.9655	0.0242937
ENSG00000218426.5	RP11-475C16.1	processed_pseudogene	0.315872	2.61175	0.0942763	0.274409	0.0692187	2.61175	0.710066	0.887071	-0.0940134	2.61175	0.613816	0.794541	0.255025	2.61175	0.174566	0.580594	-0.246654	2.61175	0.350716	0.997358	-0.409886	2.61175	0.123858	0.995878	-0.0608471	2.61175	0.81717	0.978037	0.324236	2.61175	0.0861148	0.225878	-0.299272	2.61175	0.11237	0.266081	0.371679	2.61175	0.0501984	0.137679	0.102309	2.61175	0.582986	0.843763	-0.623508	2.61175	0.0211679
ENSG00000214826.5	DDX12P	unprocessed_pseudogene	0.438501	3.40866	0.0110108	0.0576138	-0.153585	3.40866	0.359135	0.666098	-0.0787759	3.40866	0.637029	0.81028	0.290849	3.40866	0.0858587	0.422033	-0.592085	3.40866	0.0149223	0.997358	-0.517276	3.40866	0.0322169	0.931094	-0.147651	3.40866	0.532082	0.916929	0.196075	3.40866	0.242987	0.45258	0.0490624	3.40866	0.768694	0.870522	-0.216954	3.40866	0.197097	0.370537	0.298086	3.40866	0.0785651	0.337154	-0.147013	3.40866	0.533849
ENSG00000114019.15	AMOTL2	protein_coding	0.345148	6.03922	2.09809e-06	3.3181e-05	0.119194	6.03922	0.0692435	0.264706	0.242703	6.03922	0.000423851	0.0037078	0.208897	6.03922	0.00205799	0.0316589	-0.225953	6.03922	0.0162202	0.997358	-0.102445	6.03922	0.264407	0.995878	-0.136251	6.03922	0.139644	0.679011	0.287077	6.03922	4.5875e-05	0.000433819	0.198788	6.03922	0.00322485	0.0196453	0.29973	6.03922	2.37514e-05	0.00022189	0.199392	6.03922	0.00314041	0.0358414	-0.0882897	6.03922	0.335342
ENSG00000154040.21	CABYR	protein_coding	0.21085	4.02217	0.0598166	0.202368	0.240308	4.02217	0.0328604	0.161392	0.200855	4.02217	0.0725113	0.217695	0.0996595	4.02217	0.366888	0.764841	0.0294582	4.02217	0.849814	0.997358	-0.00999509	4.02217	0.948764	0.99981	-0.11119	4.02217	0.475855	0.896899	0.418329	4.02217	0.000373821	0.00277134	0.0703076	4.02217	0.523533	0.700862	0.0236064	4.02217	0.830093	0.908838	0.214641	4.02217	0.0555251	0.278391	-0.348022	4.02217	0.0290584
ENSG00000183617.5	MRPL54	protein_coding	0.158779	3.50427	0.306934	0.562878	0.128742	3.50427	0.406579	0.704346	-0.129099	3.50427	0.40529	0.640602	-0.0173342	3.50427	0.910716	0.974131	-0.0300365	3.50427	0.890722	0.997358	-0.287878	3.50427	0.191774	0.995878	-0.176113	3.50427	0.421997	0.885511	0.466083	3.50427	0.00389464	0.0204736	0.00187767	3.50427	0.990308	0.99463	-0.331654	3.50427	0.0359854	0.107603	0.148554	3.50427	0.338807	0.681482	-0.464205	3.50427	0.0378519
ENSG00000105711.14	SCN1B	protein_coding	0.329791	3.55297	0.01651	0.079604	-0.127331	3.55297	0.342435	0.649853	0.21887	3.55297	0.105792	0.281793	-0.0471291	3.55297	0.724237	0.930609	-0.457122	3.55297	0.0186516	0.997358	-0.110921	3.55297	0.557557	0.995878	-0.37692	3.55297	0.0503359	0.469857	0.294976	3.55297	0.0310261	0.107613	0.0341561	3.55297	0.798131	0.888239	0.244821	3.55297	0.0713592	0.179208	-0.0829105	3.55297	0.535373	0.816979	-0.26082	3.55297	0.171261
ENSG00000143952.20	VPS54	protein_coding	0.237413	5.92422	0.000262731	0.00266657	0.127284	5.92422	0.0400118	0.183926	0.28221	5.92422	2.32312e-05	0.000279568	0.185387	5.92422	0.00346088	0.0489034	-0.110129	5.92422	0.20283	0.997358	0.044797	5.92422	0.601903	0.995878	-0.0520262	5.92422	0.54481	0.921307	0.385791	5.92422	5.81463e-08	9.42036e-07	0.135804	5.92422	0.0289098	0.103983	0.265555	5.92422	5.82582e-05	0.000495414	0.193757	5.92422	0.00233556	0.028318	-0.249987	5.92422	0.00513839
ENSG00000165121.11	RP11-213G2.3	transcribed_unprocessed_pseudogene	0.372897	2.27553	0.0767795	0.238175	0.119544	2.27553	0.564858	0.810245	-0.101872	2.27553	0.623587	0.802492	-0.0371548	2.27553	0.85779	0.964747	-0.253353	2.27553	0.389337	0.997358	-0.474769	2.27553	0.110038	0.995878	-0.410052	2.27553	0.166124	0.713631	0.248458	2.27553	0.234163	0.442431	0.0239459	2.27553	0.908052	0.951899	-0.406251	2.27553	0.0545666	0.146603	-0.208659	2.27553	0.316697	0.662783	-0.224512	2.27553	0.445193
ENSG00000059804.16	SLC2A3	protein_coding	0.167219	5.872	0.0092361	0.0500463	0.0138393	5.872	0.823421	0.934282	-0.0524831	5.872	0.39903	0.635427	0.00539042	5.872	0.930723	0.980781	-0.15338	5.872	0.0849814	0.997358	-0.219702	5.872	0.0151143	0.848604	-0.161829	5.872	0.0696326	0.544506	0.445699	5.872	3.02432e-09	5.7508e-08	0.0938823	5.872	0.134475	0.300922	0.23372	5.872	0.000415794	0.00279576	0.185187	5.872	0.00421721	0.0449463	-0.351817	5.872	0.000192909
ENSG00000234851.4	RPL23AP42	processed_pseudogene	0.249538	3.27076	0.125823	0.331809	0.0305645	3.27076	0.849503	0.945992	-0.0224171	3.27076	0.889305	0.950143	0.0282612	3.27076	0.86072	0.965125	-0.218973	3.27076	0.338612	0.997358	-0.271955	3.27076	0.235848	0.995878	-0.221277	3.27076	0.333604	0.847838	0.360582	3.27076	0.0289544	0.102124	-0.312017	3.27076	0.0572494	0.16763	0.0510695	3.27076	0.751283	0.860747	0.101253	3.27076	0.530367	0.814476	-0.672599	3.27076	0.00462817
ENSG00000180098.9	TRNAU1AP	protein_coding	0.367741	3.79164	0.00549191	0.0336742	0.0506097	3.79164	0.690974	0.879989	-0.0260914	3.79164	0.837519	0.924781	0.179513	3.79164	0.16241	0.560258	-0.317131	3.79164	0.0826478	0.997358	-0.393832	3.79164	0.0325338	0.931094	-0.188228	3.79164	0.298119	0.828181	0.237279	3.79164	0.0667929	0.188148	-0.0155442	3.79164	0.90275	0.948866	0.171578	3.79164	0.181414	0.350579	0.00842119	3.79164	0.947219	0.985325	-0.252823	3.79164	0.164114
ENSG00000104957.14	CCDC130	protein_coding	0.372767	2.70237	0.0441145	0.162827	-0.0115518	2.70237	0.949203	0.982938	-0.399386	2.70237	0.0315315	0.12168	-0.18564	2.70237	0.308511	0.72388	-0.384319	2.70237	0.138394	0.997358	-0.772153	2.70237	0.00393913	0.740293	-0.558407	2.70237	0.0334194	0.39213	0.225681	2.70237	0.216879	0.421642	0.0578937	2.70237	0.749634	0.860314	-0.161105	2.70237	0.376198	0.566735	-0.0555987	2.70237	0.759236	0.923937	-0.167787	2.70237	0.513825
ENSG00000132004.13	FBXW9	protein_coding	0.206853	2.03935	0.402007	0.652079	-0.327856	2.03935	0.186465	0.479833	-0.0665168	2.03935	0.786881	0.899247	-0.100971	2.03935	0.681656	0.918432	-0.53471	2.03935	0.128735	0.997358	-0.27337	2.03935	0.433335	0.995878	-0.307824	2.03935	0.378046	0.865645	0.387366	2.03935	0.11984	0.283741	0.559297	2.03935	0.0266414	0.0979488	-0.393458	2.03935	0.114269	0.251121	0.0964047	2.03935	0.695293	0.89606	0.171931	2.03935	0.621512
ENSG00000175309.15	PHYKPL	protein_coding	0.243328	4.0577	0.0415979	0.156092	0.178835	4.0577	0.130499	0.390011	-0.0242132	4.0577	0.83591	0.924336	0.0710102	4.0577	0.544231	0.863813	-0.0644924	4.0577	0.696622	0.997358	-0.267541	4.0577	0.110177	0.995878	-0.172317	4.0577	0.299841	0.829868	0.350632	4.0577	0.00406326	0.021153	0.404634	4.0577	0.00106553	0.00791573	-0.228386	4.0577	0.0552162	0.147785	-0.0709933	4.0577	0.544326	0.823221	0.0540021	4.0577	0.744014
ENSG00000272734.1	ADIRF-AS1	lncRNA	0.332671	2.19726	0.11925	0.320315	-0.183485	2.19726	0.386061	0.689617	-0.234098	2.19726	0.269934	0.504186	-0.0571604	2.19726	0.786411	0.949379	-0.516156	2.19726	0.0882027	0.997358	-0.566769	2.19726	0.0619698	0.995878	-0.389831	2.19726	0.194999	0.747131	0.259766	2.19726	0.221549	0.427333	-0.352535	2.19726	0.0992587	0.244777	-0.277244	2.19726	0.192477	0.364769	-0.0773649	2.19726	0.713888	0.904136	-0.612301	2.19726	0.04437
ENSG00000157168.20	NRG1	protein_coding	0.285059	8.54705	4.06085e-11	1.16811e-09	0.234213	8.54705	8.28242e-09	2.15687e-07	0.253633	8.54705	1.07093e-09	2.48987e-08	0.0624593	8.54705	0.0701755	0.380615	-0.0508463	8.54705	0.291808	0.997358	-0.031426	8.54705	0.513212	0.995878	-0.2226	8.54705	2.42372e-05	0.00213515	0.304061	8.54705	5.81336e-12	1.4567e-10	0.117605	8.54705	0.00104686	0.00782269	0.211899	8.54705	8.73213e-08	1.29217e-06	0.0283306	8.54705	0.405153	0.735078	-0.186456	8.54705	0.000286575
ENSG00000160961.12	ZNF333	protein_coding	0.361435	3.01873	0.0266065	0.113256	-0.124196	3.01873	0.43587	0.72767	-0.213227	3.01873	0.183607	0.402414	-0.0453493	3.01873	0.775422	0.944865	-0.48563	3.01873	0.034719	0.997358	-0.574661	3.01873	0.0132553	0.848475	-0.406784	3.01873	0.074956	0.561971	0.223336	3.01873	0.164058	0.348843	0.137362	3.01873	0.389133	0.583764	0.162748	3.01873	0.308306	0.497846	0.197497	3.01873	0.217495	0.563663	-0.0859736	3.01873	0.702229
ENSG00000169679.15	BUB1	protein_coding	0.270142	7.16035	9.65645e-07	1.63985e-05	0.229495	7.16035	1.77171e-05	0.000286626	0.25421	7.16035	3.05905e-06	4.46811e-05	0.191682	7.16035	0.000232301	0.0047626	-0.0406467	7.16035	0.553969	0.997358	-0.0159318	7.16035	0.816286	0.996054	-0.0784599	7.16035	0.255609	0.801806	0.313305	7.16035	4.05681e-08	6.73706e-07	0.173574	7.16035	0.000744772	0.00594763	0.303027	7.16035	8.66072e-08	1.28329e-06	0.191405	7.16035	0.000236569	0.00406638	-0.139731	7.16035	0.0458901
ENSG00000112249.14	ASCC3	protein_coding	0.249485	7.19202	4.12666e-05	0.000513601	0.10708	7.19202	0.058909	0.240412	0.25175	7.19202	3.60158e-05	0.00041987	0.0291902	7.19202	0.60042	0.888047	-0.142405	7.19202	0.0750838	0.997358	0.0022646	7.19202	0.977044	0.99981	-0.220295	7.19202	0.00704059	0.169999	0.333553	7.19202	2.16807e-07	3.19153e-06	0.100379	7.19202	0.075974	0.203396	0.305694	7.19202	1.27731e-06	1.54372e-05	0.0544232	7.19202	0.330459	0.672903	-0.233174	7.19202	0.00450662
ENSG00000204253.4	HNRNPCP2	processed_pseudogene	0.293279	2.77456	0.141446	0.356537	-0.0124946	2.77456	0.949489	0.983033	-0.0440499	2.77456	0.823313	0.917956	-0.17642	2.77456	0.373023	0.77074	-0.305774	2.77456	0.275913	0.997358	-0.337329	2.77456	0.229982	0.995878	-0.469699	2.77456	0.0969018	0.619477	0.287805	2.77456	0.148861	0.326695	-0.355345	2.77456	0.0763053	0.203891	0.0782145	2.77456	0.691925	0.822859	0.0234856	2.77456	0.905221	0.972491	-0.643149	2.77456	0.0247015
ENSG00000168300.14	PCMTD1	protein_coding	0.184824	5.20375	0.0592378	0.201164	-0.00451283	5.20375	0.962578	0.9885	0.151332	5.20375	0.120226	0.306296	0.0983219	5.20375	0.309248	0.724062	-0.189337	5.20375	0.1681	0.997358	-0.0334922	5.20375	0.805566	0.995878	-0.0865021	5.20375	0.525674	0.915877	0.394855	5.20375	0.000142979	0.00117853	0.0973089	5.20375	0.314207	0.513702	0.202197	5.20375	0.0397329	0.11607	0.154661	5.20375	0.11248	0.409623	-0.297546	5.20375	0.0326653
ENSG00000164695.5	CHMP4C	protein_coding	0.301552	3.61661	0.0363535	0.142235	-0.162084	3.61661	0.252986	0.559457	0.0857612	3.61661	0.543327	0.74756	0.306974	3.61661	0.0332633	0.249885	-0.463635	3.61661	0.023427	0.997358	-0.21579	3.61661	0.281494	0.995878	0.00542201	3.61661	0.978282	0.997813	0.277627	3.61661	0.0531878	0.159677	-0.176265	3.61661	0.214372	0.4077	0.0870521	3.61661	0.537299	0.706293	0.0426829	3.61661	0.761945	0.924751	-0.453893	3.61661	0.0263413
ENSG00000163430.12	FSTL1	protein_coding	0.253859	7.12552	4.65692e-06	6.94596e-05	0.152704	7.12552	0.00323098	0.0278324	0.267964	7.12552	1.72457e-06	2.66753e-05	0.180409	7.12552	0.000619303	0.0112271	-0.101155	7.12552	0.1532	0.997358	0.0141047	7.12552	0.840515	0.997558	-0.0734496	7.12552	0.297288	0.827854	0.323093	7.12552	3.30366e-08	5.52701e-07	0.131519	7.12552	0.0103292	0.048752	0.278478	7.12552	8.16972e-07	1.02658e-05	0.233924	7.12552	1.85357e-05	0.000403492	-0.191574	7.12552	0.00838082
ENSG00000102786.15	INTS6	protein_coding	0.245911	5.73811	0.000647997	0.0057807	0.114662	5.73811	0.0955998	0.324011	0.347651	5.73811	4.60597e-06	6.42783e-05	0.107493	5.73811	0.117571	0.486217	-0.131249	5.73811	0.175248	0.997358	0.10174	5.73811	0.291549	0.995878	-0.138418	5.73811	0.153271	0.696391	0.331012	5.73811	1.07354e-05	0.000116959	0.068511	5.73811	0.314911	0.514299	0.420581	5.73811	1.03286e-07	1.51648e-06	0.0683349	5.73811	0.316144	0.662117	-0.262501	5.73811	0.00830978
ENSG00000130449.6	ZSWIM6	protein_coding	0.313491	5.62539	7.95614e-06	0.000114285	0.147226	5.62539	0.0231243	0.125553	0.0792386	5.62539	0.212867	0.436972	0.0156289	5.62539	0.804438	0.95172	-0.166265	5.62539	0.0670945	0.997358	-0.234252	5.62539	0.0111402	0.848475	-0.297862	5.62539	0.00154184	0.0595403	0.262941	5.62539	0.000117024	0.000991405	0.293344	5.62539	2.36494e-05	0.000298561	0.208206	5.62539	0.00172531	0.00938021	0.111545	5.62539	0.081825	0.344919	0.0304031	5.62539	0.733481
ENSG00000119688.21	ABCD4	protein_coding	0.349446	4.38143	0.00177086	0.0132475	0.0574116	4.38143	0.589314	0.824197	-0.0747727	4.38143	0.482467	0.701883	0.210252	4.38143	0.052193	0.319332	-0.292034	4.38143	0.0563697	0.997358	-0.424218	4.38143	0.00657174	0.845506	-0.139194	4.38143	0.356115	0.858573	0.224773	4.38143	0.0384489	0.126215	0.149265	4.38143	0.164046	0.343123	0.0849935	4.38143	0.425014	0.611204	0.267094	4.38143	0.0147511	0.113695	-0.0755081	4.38143	0.615569
ENSG00000136492.10	BRIP1	protein_coding	0.218083	6.01715	0.000473157	0.00441547	0.135582	6.01715	0.0240072	0.129165	0.361576	6.01715	1.11252e-07	2.01685e-06	0.143023	6.01715	0.0175912	0.161911	-0.0825012	6.01715	0.321113	0.997358	0.143492	6.01715	0.0875615	0.995878	-0.0750599	6.01715	0.366277	0.86013	0.349183	6.01715	2.36812e-07	3.45893e-06	0.148771	6.01715	0.013744	0.060823	0.39971	6.01715	1.07918e-08	1.82989e-07	0.100098	6.01715	0.0917839	0.368073	-0.200412	6.01715	0.0185948
ENSG00000162086.16	ZNF75A	protein_coding	0.288317	4.76354	0.0047553	0.0298059	-0.0946384	4.76354	0.33628	0.642802	0.245537	4.76354	0.0150732	0.0702046	0.212304	4.76354	0.0342246	0.252398	-0.382955	4.76354	0.00772537	0.997358	-0.0427792	4.76354	0.75758	0.995878	-0.076013	4.76354	0.583782	0.935439	0.277055	4.76354	0.00650782	0.0312931	0.0184019	4.76354	0.851012	0.919788	0.0971531	4.76354	0.323721	0.51369	0.133839	4.76354	0.175915	0.509277	-0.258653	4.76354	0.0665353
ENSG00000108423.15	TUBD1	protein_coding	0.262064	4.36336	0.0159375	0.0772951	-0.209495	4.36336	0.0514931	0.219855	0.0711298	4.36336	0.501099	0.714721	0.102959	4.36336	0.331378	0.739187	-0.47156	4.36336	0.00257709	0.880582	-0.190934	4.36336	0.204325	0.995878	-0.159105	4.36336	0.288964	0.823849	0.302493	4.36336	0.00584998	0.028652	-0.201516	4.36336	0.060675	0.174667	0.0025644	4.36336	0.980604	0.990154	0.108352	4.36336	0.306931	0.654491	-0.50401	4.36336	0.00136666
ENSG00000125611.15	CHCHD5	protein_coding	0.140361	2.53028	0.458306	0.694324	0.208089	2.53028	0.273166	0.5793	-0.0212667	2.53028	0.910283	0.959669	-0.0149932	2.53028	0.93668	0.982418	0.0677278	2.53028	0.799742	0.997358	-0.161628	2.53028	0.545543	0.995878	-0.155354	2.53028	0.561191	0.927981	0.423058	2.53028	0.0287702	0.101665	0.464229	2.53028	0.0169478	0.0714138	-0.124672	2.53028	0.509809	0.685746	-0.114862	2.53028	0.543535	0.822892	0.0411706	2.53028	0.87742
ENSG00000180626.10	ZNF594	protein_coding	0.215331	3.47259	0.155256	0.377218	-0.256752	3.47259	0.0915425	0.316899	0.0241547	3.47259	0.872031	0.943164	-0.146012	3.47259	0.332486	0.739266	-0.472083	3.47259	0.0298277	0.997358	-0.191176	3.47259	0.369265	0.995878	-0.361343	3.47259	0.0930793	0.610921	0.345846	3.47259	0.024653	0.0900855	-0.0465253	3.47259	0.756448	0.863474	0.0377545	3.47259	0.801256	0.891989	-0.0603738	3.47259	0.687442	0.892909	-0.392372	3.47259	0.0689203
ENSG00000250303.4	LINC02762	lncRNA	0.31363	2.47374	0.113941	0.310896	0.0537492	2.47374	0.783834	0.916329	-0.12652	2.47374	0.519187	0.730333	0.0162256	2.47374	0.933977	0.981575	-0.259881	2.47374	0.350285	0.997358	-0.440149	2.47374	0.116661	0.995878	-0.297404	2.47374	0.285781	0.821847	0.24526	2.47374	0.21413	0.417667	-0.177484	2.47374	0.366848	0.564412	-0.507548	2.47374	0.012149	0.0466446	-0.111125	2.47374	0.571092	0.835665	-0.422745	2.47374	0.131461
ENSG00000166436.17	TRIM66	protein_coding	0.216669	4.17157	0.0602824	0.203333	0.0444495	4.17157	0.694883	0.881086	-0.0273248	4.17157	0.809367	0.910729	0.0495523	4.17157	0.661979	0.912432	-0.172219	4.17157	0.285016	0.997358	-0.243993	4.17157	0.132101	0.995878	-0.167116	4.17157	0.299365	0.829745	0.341979	4.17157	0.00384218	0.0202365	0.139036	4.17157	0.223043	0.417799	0.00532828	4.17157	0.962469	0.98038	0.0728376	4.17157	0.520947	0.809048	-0.202943	4.17157	0.208755
ENSG00000039650.12	PNKP	protein_coding	0.299235	4.88684	0.00240803	0.0169283	0.275939	4.88684	0.00484166	0.0385094	0.110744	4.88684	0.241864	0.472311	0.086357	4.88684	0.360119	0.759499	-0.0232957	4.88684	0.86085	0.997358	-0.188491	4.88684	0.160278	0.995878	-0.212878	4.88684	0.113776	0.651571	0.254673	4.88684	0.00891229	0.0405713	0.527706	4.88684	8.27228e-07	1.37782e-05	0.118272	4.88684	0.211786	0.388752	0.23194	4.88684	0.0165841	0.123142	0.273033	4.88684	0.0442186
ENSG00000136026.14	CKAP4	protein_coding	0.239071	7.38312	5.89041e-07	1.0362e-05	0.184966	7.38312	5.09881e-05	0.000751557	0.304502	7.38312	2.21229e-09	4.92026e-08	0.101029	7.38312	0.0189869	0.170867	-0.0541044	7.38312	0.362698	0.997358	0.0654313	7.38312	0.271925	0.995878	-0.138042	7.38312	0.0231734	0.318663	0.312211	7.38312	1.14707e-09	2.26522e-08	0.185138	7.38312	5.02961e-05	0.000583476	0.289715	7.38312	7.82481e-09	1.34501e-07	0.134465	7.38312	0.00222014	0.02733	-0.127072	7.38312	0.0358707
ENSG00000132406.12	TMEM128	protein_coding	0.100574	3.70911	0.4818	0.710423	-0.021517	3.70911	0.880089	0.957534	0.132529	3.70911	0.354876	0.594412	0.248178	3.70911	0.0865517	0.42393	-0.122091	3.70911	0.545708	0.997358	0.031955	3.70911	0.874128	0.998765	0.147604	3.70911	0.465493	0.896406	0.448745	3.70911	0.0026872	0.0149782	0.110749	3.70911	0.438839	0.627883	-0.149953	3.70911	0.295781	0.485035	0.212802	3.70911	0.140103	0.455405	-0.337996	3.70911	0.0984783
ENSG00000122417.15	ODF2L	protein_coding	0.212255	4.81475	0.0132967	0.0670845	0.0815656	4.81475	0.328351	0.635414	0.102151	4.81475	0.222184	0.448023	0.0278977	4.81475	0.737042	0.935384	-0.130689	4.81475	0.26878	0.997358	-0.110103	4.81475	0.350623	0.995878	-0.184357	4.81475	0.12103	0.658374	0.33619	4.81475	0.000171623	0.00138924	0.0605859	4.81475	0.466838	0.651931	0.295902	4.81475	0.000784499	0.00484182	0.0829784	4.81475	0.320124	0.665624	-0.275604	4.81475	0.0223703
ENSG00000139921.13	TMX1	protein_coding	0.213864	7.69451	0.00078343	0.00678848	0.237351	7.69451	0.00023138	0.00293811	0.319511	7.69451	2.30878e-06	3.43907e-05	0.152226	7.69451	0.013968	0.137438	0.023487	7.69451	0.782046	0.997358	0.105648	7.69451	0.216785	0.995878	-0.0616382	7.69451	0.468848	0.896783	0.333524	7.69451	1.0166e-06	1.32216e-05	0.140009	7.69451	0.0231263	0.0884574	0.38258	7.69451	5.54788e-08	8.48819e-07	0.101984	7.69451	0.0939394	0.37157	-0.193515	7.69451	0.0262546
ENSG00000119655.11	NPC2	protein_coding	0.228734	6.51388	0.000473422	0.00441547	0.101102	6.51388	0.104098	0.340334	0.213444	6.51388	0.00101412	0.00794114	0.0197675	6.51388	0.747461	0.938892	-0.127632	6.51388	0.145723	0.997358	-0.0152901	6.51388	0.860155	0.998765	-0.208967	6.51388	0.0192632	0.2883	0.316375	6.51388	4.15284e-06	4.89315e-05	0.100241	6.51388	0.107002	0.257151	0.244979	6.51388	0.00020547	0.00150279	0.0425686	6.51388	0.488907	0.789816	-0.216135	6.51388	0.0156879
ENSG00000114166.8	KAT2B	protein_coding	0.277177	5.88926	9.02493e-05	0.00103736	0.176368	5.88926	0.00911082	0.0638493	0.234627	5.88926	0.000713263	0.00583231	0.0494288	5.88926	0.450204	0.818628	-0.100808	5.88926	0.277707	0.997358	-0.0425498	5.88926	0.645183	0.995878	-0.227748	5.88926	0.0166351	0.264523	0.266153	5.88926	0.000156288	0.00127426	0.0693628	5.88926	0.290697	0.49031	0.24814	5.88926	0.000375895	0.00256418	-0.0672989	5.88926	0.305128	0.653242	-0.19679	5.88926	0.0371308
ENSG00000164294.14	GPX8	protein_coding	0.216861	6.12455	0.000923894	0.00779194	0.0771074	6.12455	0.215717	0.52142	0.199909	6.12455	0.00208171	0.014607	0.173905	6.12455	0.00675888	0.0811479	-0.139754	6.12455	0.1144	0.997358	-0.0169517	6.12455	0.846218	0.997919	-0.042956	6.12455	0.623462	0.941983	0.325925	6.12455	2.74931e-06	3.35148e-05	-0.0376243	6.12455	0.543369	0.715691	0.35596	6.12455	4.96612e-07	6.51139e-06	0.0875448	6.12455	0.160793	0.486575	-0.363549	6.12455	0.000119655
ENSG00000114405.11	C3orf14	protein_coding	0.216451	4.31356	0.0437747	0.161879	0.146057	4.31356	0.168817	0.456932	-0.0726385	4.31356	0.490582	0.708297	0.0458407	4.31356	0.663055	0.912967	-0.070394	4.31356	0.636199	0.997358	-0.289089	4.31356	0.0563437	0.995878	-0.17061	4.31356	0.254259	0.801806	0.324815	4.31356	0.00315385	0.0171635	0.0217662	4.31356	0.835981	0.911351	0.108537	4.31356	0.304419	0.493975	0.0460193	4.31356	0.661827	0.883585	-0.303049	4.31356	0.0458354
ENSG00000167302.11	TEPSIN	protein_coding	0.300081	3.10561	0.054138	0.187373	0.112072	3.10561	0.464673	0.746709	-0.291537	3.10561	0.0610873	0.193163	0.00312911	3.10561	0.983667	0.995543	-0.188009	3.10561	0.386288	0.997358	-0.591619	3.10561	0.00831351	0.848475	-0.296952	3.10561	0.173639	0.72346	0.238176	3.10561	0.123761	0.289454	0.261183	3.10561	0.0922272	0.232782	-0.331824	3.10561	0.0339506	0.102924	-0.00144958	3.10561	0.992433	0.997484	0.0230068	3.10561	0.915246
ENSG00000134297.6	PLEKHA8P1	transcribed_processed_pseudogene	0.335833	2.65657	0.052554	0.183613	-0.217324	2.65657	0.204582	0.504865	-0.106928	2.65657	0.529926	0.7386	0.165029	2.65657	0.333686	0.739767	-0.553156	2.65657	0.0249079	0.997358	-0.44276	2.65657	0.0700295	0.995878	-0.170804	2.65657	0.478279	0.897367	0.201093	2.65657	0.239895	0.44927	-0.29228	2.65657	0.0900801	0.229029	0.131219	2.65657	0.441288	0.626143	0.271748	2.65657	0.11433	0.412933	-0.493373	2.65657	0.0443461
ENSG00000185033.14	SEMA4B	protein_coding	0.265668	5.98413	0.000869614	0.00742299	0.264121	5.98413	0.000925372	0.00995658	0.0771121	5.98413	0.308205	0.546774	0.126783	5.98413	0.0968175	0.445598	-0.00154699	5.98413	0.988405	0.999947	-0.188556	5.98413	0.0812229	0.995878	-0.138884	5.98413	0.195846	0.748854	0.270825	5.98413	0.000706026	0.00481848	0.469059	5.98413	9.27722e-08	1.74641e-06	-0.0240766	5.98413	0.749193	0.859837	0.257391	5.98413	0.00121014	0.0164602	0.198235	5.98413	0.0672226
ENSG00000050130.18	JKAMP	protein_coding	0.231576	6.62023	2.08156e-05	0.000275813	0.116211	6.62023	0.0221039	0.12182	0.175405	6.62023	0.000817754	0.00654435	0.146945	6.62023	0.00437073	0.0588576	-0.115365	6.62023	0.103446	0.997358	-0.0561705	6.62023	0.423039	0.995878	-0.0846307	6.62023	0.229334	0.78573	0.299286	6.62023	1.73147e-07	2.61017e-06	0.062303	6.62023	0.211038	0.403799	0.206156	6.62023	0.000115096	0.000905038	0.195837	6.62023	0.000225569	0.0039011	-0.236983	6.62023	0.00131641
ENSG00000012817.16	KDM5D	protein_coding	0.148684	2.00916	0.43969	0.680609	0.329918	2.00916	0.090177	0.314226	-0.231322	2.00916	0.231309	0.458874	-0.0566567	2.00916	0.767823	0.942734	0.181234	2.00916	0.50507	0.997358	-0.380006	2.00916	0.165473	0.995878	-0.205341	2.00916	0.450426	0.89318	0.381489	2.00916	0.0511955	0.155225	0.169357	2.00916	0.379212	0.574513	-0.42491	2.00916	0.0306279	0.0953507	0.116446	2.00916	0.544585	0.823486	-0.212133	2.00916	0.435677
ENSG00000127993.16	RBM48	protein_coding	0.300031	3.31988	0.0369105	0.143617	0.120206	3.31988	0.394218	0.694431	-0.253957	3.31988	0.0755061	0.224118	-0.0699829	3.31988	0.619011	0.895405	-0.179825	3.31988	0.367667	0.997358	-0.553988	3.31988	0.00727547	0.848099	-0.370014	3.31988	0.0673468	0.536843	0.227934	3.31988	0.109548	0.26668	-0.0993096	3.31988	0.480985	0.664736	-0.174894	3.31988	0.217018	0.395881	0.0608793	3.31988	0.665231	0.883965	-0.327243	3.31988	0.104399
ENSG00000163535.18	SGO2	protein_coding	0.23831	6.36415	0.000548987	0.00505337	0.138709	6.36415	0.0362896	0.171912	0.262188	6.36415	0.000171608	0.00168119	0.146237	6.36415	0.0276707	0.222868	-0.0996007	6.36415	0.279696	0.997358	0.0238783	6.36415	0.794371	0.995878	-0.0920724	6.36415	0.31723	0.837725	0.289375	6.36415	4.33311e-05	0.000413019	0.0611891	6.36415	0.346924	0.545063	0.255505	6.36415	0.000238742	0.00172127	0.234527	6.36415	0.000657055	0.00997167	-0.228186	6.36415	0.0156548
ENSG00000099290.17	WASHC2A	protein_coding	0.262685	4.70954	0.00800469	0.0451079	0.0868072	4.70954	0.365311	0.671719	-0.004329	4.70954	0.963839	0.984761	0.0700686	4.70954	0.464289	0.824902	-0.175878	4.70954	0.196607	0.997358	-0.267014	4.70954	0.0524853	0.995878	-0.192617	4.70954	0.158014	0.706086	0.264332	4.70954	0.00764549	0.0358017	-0.0159518	4.70954	0.867339	0.928168	0.020773	4.70954	0.827816	0.90758	0.084572	4.70954	0.377685	0.71329	-0.280284	4.70954	0.0421947
ENSG00000101608.13	MYL12A	protein_coding	0.242609	8.11747	1.65868e-06	2.67189e-05	0.224743	8.11747	6.65795e-06	0.000114969	0.283232	8.11747	6.6174e-08	1.24156e-06	0.187307	8.11747	0.000110867	0.0024609	-0.0178655	8.11747	0.777905	0.997358	0.0406236	8.11747	0.522013	0.995878	-0.0553023	8.11747	0.384286	0.869587	0.278164	8.11747	9.9179e-08	1.55488e-06	0.151074	8.11747	0.00138424	0.00979144	0.323744	8.11747	2.59597e-09	4.69106e-08	0.133058	8.11747	0.00439376	0.0463461	-0.12709	8.11747	0.0491509
ENSG00000269968.1	RP5-940J5.9	lncRNA	0.345945	3.16516	0.03964	0.150956	-0.128852	3.16516	0.434847	0.726959	-0.0320015	3.16516	0.845766	0.928737	-0.310237	3.16516	0.0639043	0.360275	-0.474797	3.16516	0.0455855	0.997358	-0.377946	3.16516	0.108868	0.995878	-0.656182	3.16516	0.00663992	0.164192	0.174103	3.16516	0.292587	0.508667	-0.490012	3.16516	0.0043069	0.0247905	-0.0213786	3.16516	0.896593	0.946805	-0.143619	3.16516	0.38443	0.718879	-0.664116	3.16516	0.00605497
ENSG00000171843.17	MLLT3	protein_coding	0.241779	5.66994	0.00067654	0.00599266	0.160792	5.66994	0.0195511	0.112078	0.135693	5.66994	0.0470294	0.161777	0.142146	5.66994	0.0378495	0.267666	-0.0809876	5.66994	0.394035	0.997358	-0.106086	5.66994	0.265494	0.995878	-0.0996334	5.66994	0.295305	0.826328	0.278102	5.66994	0.000121837	0.00102678	0.0842251	5.66994	0.211972	0.405049	0.313578	5.66994	2.09544e-05	0.00019889	0.0696628	5.66994	0.300684	0.648936	-0.193877	5.66994	0.0448901
ENSG00000118785.15	SPP1	protein_coding	0.0857565	7.34742	0.0847512	0.255238	0.0458526	7.34742	0.351444	0.658089	0.246048	7.34742	6.59581e-06	8.9071e-05	0.112018	7.34742	0.0258632	0.213338	-0.0399039	7.34742	0.565295	0.997358	0.160292	7.34742	0.0242399	0.913533	0.0262612	7.34742	0.704854	0.961786	0.433597	7.34742	8.65504e-12	2.13554e-10	0.130252	7.34742	0.0102051	0.0483909	0.406744	7.34742	5.82886e-11	1.28875e-09	0.302919	7.34742	1.10241e-07	3.39637e-06	-0.303345	7.34742	5.84469e-05
ENSG00000124107.5	SLPI	protein_coding	0.177037	2.53217	0.37019	0.624049	-0.018975	2.53217	0.92317	0.973077	-0.124954	2.53217	0.526212	0.735888	0.109583	2.53217	0.578143	0.881038	-0.196012	2.53217	0.482249	0.997358	-0.301991	2.53217	0.280648	0.995878	-0.0674541	2.53217	0.808499	0.975355	0.340874	2.53217	0.0878933	0.228994	0.351556	2.53217	0.0786712	0.20819	-0.491136	2.53217	0.0154691	0.0565962	0.158995	2.53217	0.420568	0.748008	0.0106819	2.53217	0.969376
ENSG00000143162.9	CREG1	protein_coding	0.16483	6.35657	0.0116229	0.0602074	0.0838955	6.35657	0.188207	0.48219	0.074944	6.35657	0.238955	0.468682	0.0602382	6.35657	0.342662	0.747155	-0.0809345	6.35657	0.367096	0.997358	-0.089886	6.35657	0.316968	0.995878	-0.104592	6.35657	0.245106	0.79557	0.351599	6.35657	9.93647e-07	1.2953e-05	0.148225	6.35657	0.0224285	0.0864334	0.196034	6.35657	0.00304648	0.0150998	0.0911658	6.35657	0.153389	0.476479	-0.203374	6.35657	0.0265297
ENSG00000247627.2	MTND4P12	processed_pseudogene	0.244966	2.79036	0.331637	0.588359	0.0857174	2.79036	0.732983	0.897114	0.0364576	2.79036	0.884573	0.947871	0.293128	2.79036	0.246342	0.668855	-0.159248	2.79036	0.654166	0.997358	-0.208508	2.79036	0.557793	0.995878	0.0481622	2.79036	0.892127	0.990069	0.268957	2.79036	0.286945	0.502655	-0.553592	2.79036	0.0313847	0.110427	-0.00745546	2.79036	0.976314	0.988016	0.314134	2.79036	0.214572	0.560027	-0.822549	2.79036	0.0240862
ENSG00000128694.12	OSGEPL1	protein_coding	0.18728	2.71958	0.299292	0.554977	-0.23088	2.71958	0.201974	0.501201	-0.082658	2.71958	0.645395	0.816088	-0.255392	2.71958	0.158894	0.553846	-0.418159	2.71958	0.104059	0.997358	-0.269938	2.71958	0.290214	0.995878	-0.442671	2.71958	0.0857966	0.590985	0.32426	2.71958	0.0754406	0.205774	-0.457467	2.71958	0.0135215	0.0599798	-0.202892	2.71958	0.261265	0.447614	-0.0362573	2.71958	0.839895	0.952783	-0.781727	2.71958	0.00324059
ENSG00000103121.9	CMC2	protein_coding	0.226748	4.87292	0.0194056	0.0895326	0.0513816	4.87292	0.586316	0.822667	0.0898094	4.87292	0.343022	0.582431	0.13708	4.87292	0.150283	0.538411	-0.175366	4.87292	0.192303	0.997358	-0.136938	4.87292	0.306986	0.995878	-0.0896677	4.87292	0.50223	0.90868	0.283383	4.87292	0.00399793	0.0208804	-0.116868	4.87292	0.218704	0.413083	0.203075	4.87292	0.0352924	0.106037	0.0722728	4.87292	0.444687	0.765874	-0.400252	4.87292	0.00404106
ENSG00000213462.5	ERV3-1	protein_coding	0.136033	2.82036	0.387841	0.639772	-0.0278913	2.82036	0.858951	0.94919	0.1305	2.82036	0.40729	0.641874	0.0725975	2.82036	0.643995	0.90589	-0.163924	2.82036	0.461375	0.997358	-0.00553269	2.82036	0.98011	0.99981	-0.0634352	2.82036	0.77509	0.971163	0.37274	2.82036	0.0208785	0.0793482	0.160851	2.82036	0.30795	0.507223	-0.134229	2.82036	0.394116	0.584743	0.149056	2.82036	0.34441	0.686991	-0.211889	2.82036	0.34194
ENSG00000234518.2	PTGES3P1	processed_pseudogene	0.359308	3.29747	0.0313385	0.128219	-0.128225	3.29747	0.432751	0.725821	0.0771486	3.29747	0.636242	0.809919	0.123239	3.29747	0.450747	0.818628	-0.487533	3.29747	0.0385206	0.997358	-0.28216	3.29747	0.224278	0.995878	-0.236069	3.29747	0.308185	0.834757	0.149325	3.29747	0.361474	0.578811	-0.385188	3.29747	0.0214551	0.0837699	0.225808	3.29747	0.169919	0.334748	-0.0566494	3.29747	0.728235	0.911284	-0.534513	3.29747	0.0238881
ENSG00000162236.13	STX5	protein_coding	0.279081	4.47586	0.00540727	0.0332275	-0.00403019	4.47586	0.966635	0.989636	0.20457	4.47586	0.0378769	0.138265	0.0682949	4.47586	0.47956	0.834365	-0.283111	4.47586	0.0419926	0.997358	-0.0745109	4.47586	0.585063	0.995878	-0.210786	4.47586	0.126421	0.66458	0.229202	4.47586	0.0206952	0.0787576	0.186539	4.47586	0.0574151	0.167854	0.0445566	4.47586	0.644119	0.787924	0.114982	4.47586	0.236108	0.587715	-0.0426633	4.47586	0.754317
ENSG00000242294.6	STAG3L5P	transcribed_unprocessed_pseudogene	0.207124	2.07834	0.302734	0.557783	-0.104179	2.07834	0.60272	0.833263	0.106167	2.07834	0.59584	0.783228	0.0625415	2.07834	0.754475	0.940353	-0.311303	2.07834	0.273733	0.997358	-0.100957	2.07834	0.721148	0.995878	-0.144582	2.07834	0.609487	0.940236	0.299273	2.07834	0.138768	0.311393	0.0511492	2.07834	0.79809	0.888239	-0.322109	2.07834	0.111711	0.247039	0.3669	2.07834	0.0710955	0.319779	-0.248124	2.07834	0.381935
ENSG00000100888.15	CHD8	protein_coding	0.279057	7.43592	2.86088e-07	5.40357e-06	0.125169	7.43592	0.0103467	0.0704953	0.292162	7.43592	1.0626e-07	1.92945e-06	0.0367226	7.43592	0.437697	0.811622	-0.153889	7.43592	0.0246396	0.997358	0.0131048	7.43592	0.844291	0.997919	-0.242335	7.43592	0.000634979	0.0311305	0.226636	7.43592	1.39376e-05	0.000148967	0.142837	7.43592	0.00375752	0.0220906	0.262332	7.43592	1.00472e-06	1.24224e-05	0.109259	7.43592	0.0240893	0.160919	-0.0837991	7.43592	0.212716
ENSG00000197381.17	ADARB1	protein_coding	0.181613	4.72916	0.0615372	0.20627	-0.0732149	4.72916	0.444154	0.731827	0.175804	4.72916	0.0700138	0.212111	0.07629	4.72916	0.425375	0.803135	-0.254828	4.72916	0.0635274	0.997358	-0.00580959	4.72916	0.96565	0.99981	-0.105323	4.72916	0.436402	0.890508	0.323258	4.72916	0.00132659	0.00828273	0.0180311	4.72916	0.850103	0.919145	0.181138	4.72916	0.0621965	0.161522	0.177237	4.72916	0.0678353	0.311707	-0.305226	4.72916	0.0273877
ENSG00000105058.12	FAM32A	protein_coding	0.248811	5.68377	0.000650011	0.00579409	-0.00815517	5.68377	0.905427	0.966417	0.00854548	5.68377	0.900924	0.955596	-0.00409052	5.68377	0.952477	0.986748	-0.256967	5.68377	0.0105151	0.997358	-0.240266	5.68377	0.0163082	0.852798	-0.252902	5.68377	0.0117187	0.227231	0.254299	5.68377	0.000508079	0.00363983	-0.0506097	5.68377	0.462153	0.648155	0.0698082	5.68377	0.311678	0.501281	0.0365619	5.68377	0.594786	0.849029	-0.304908	5.68377	0.00272824
ENSG00000196730.13	DAPK1	protein_coding	0.257281	7.06614	8.26318e-06	0.000117944	0.107482	7.06614	0.0426475	0.192589	0.26116	7.06614	6.38631e-06	8.67615e-05	0.1511	7.06614	0.00519368	0.0663238	-0.149799	7.06614	0.0456141	0.997358	0.00387886	7.06614	0.957855	0.99981	-0.106181	7.06614	0.152326	0.696391	0.239698	7.06614	2.62135e-05	0.000263655	0.247663	7.06614	1.55836e-05	0.000206245	0.266219	7.06614	4.55729e-06	4.93167e-05	0.131831	7.06614	0.0138524	0.109002	0.00796523	7.06614	0.913589
ENSG00000171806.12	METTL18	protein_coding	0.185513	3.01225	0.250273	0.500547	0.0421296	3.01225	0.792714	0.918981	-0.296388	3.01225	0.0690704	0.210161	-0.0609727	3.01225	0.703814	0.925074	-0.143384	3.01225	0.527817	0.997358	-0.481901	3.01225	0.0376167	0.961002	-0.246486	3.01225	0.279696	0.817273	0.307103	3.01225	0.0599213	0.174547	-0.0609736	3.01225	0.70381	0.830264	0.038473	3.01225	0.810334	0.897224	0.0995989	3.01225	0.535094	0.816895	-0.368076	3.01225	0.109032
ENSG00000172292.15	CERS6	protein_coding	0.213989	6.48465	0.000642441	0.00574022	0.0616934	6.48465	0.298163	0.605355	0.191016	6.48465	0.00205697	0.0144513	0.0211228	6.48465	0.720365	0.929387	-0.152295	6.48465	0.0725085	0.997358	-0.0229724	6.48465	0.783037	0.995878	-0.192866	6.48465	0.0242948	0.325873	0.277049	6.48465	2.00077e-05	0.000206411	0.0350715	6.48465	0.552731	0.723267	0.283234	6.48465	1.40051e-05	0.000138893	0.0812934	6.48465	0.172141	0.503559	-0.241978	6.48465	0.00533322
ENSG00000167107.13	ACSF2	protein_coding	0.305227	2.95862	0.0497999	0.177469	-0.216347	2.95862	0.160282	0.443367	0.218383	2.95862	0.156463	0.362358	0.269583	2.95862	0.0818518	0.412765	-0.521573	2.95862	0.0187929	0.997358	-0.0868434	2.95862	0.687464	0.995878	-0.0356432	2.95862	0.868763	0.986503	0.180063	2.95862	0.241092	0.450539	-0.0871677	2.95862	0.568286	0.734946	-0.000940844	2.95862	0.995078	0.998354	-0.159842	2.95862	0.297331	0.645371	-0.26723	2.95862	0.218954
ENSG00000039139.11	DNAH5	protein_coding	0.0945669	3.45979	0.513772	0.733752	-0.279179	3.45979	0.057932	0.237559	-0.0721003	3.45979	0.618269	0.798032	0.025977	3.45979	0.857361	0.964747	-0.373746	3.45979	0.0721143	0.997358	-0.166667	3.45979	0.41635	0.995878	-0.0685899	3.45979	0.737297	0.968516	0.390358	3.45979	0.00913056	0.0413479	-0.0810624	3.45979	0.575442	0.739704	0.23502	3.45979	0.108538	0.242112	0.109748	3.45979	0.448914	0.766982	-0.47142	3.45979	0.0246439
ENSG00000182118.8	FAM89A	protein_coding	0.323834	3.66223	0.0145431	0.0718929	0.162587	3.66223	0.209348	0.511619	-0.0931577	3.66223	0.469546	0.691834	0.112482	3.66223	0.383117	0.779727	-0.161246	3.66223	0.376704	0.997358	-0.416992	3.66223	0.0253326	0.913533	-0.211352	3.66223	0.247945	0.799037	0.159637	3.66223	0.2176	0.422414	0.137007	3.66223	0.288993	0.488485	0.116286	3.66223	0.367366	0.558435	0.0329657	3.66223	0.797542	0.935081	-0.0226293	3.66223	0.900879
ENSG00000048140.18	TSPAN17	protein_coding	0.224974	6.08226	0.000749151	0.00651305	0.133701	6.08226	0.037573	0.175434	0.0212587	6.08226	0.735391	0.870763	0.129565	6.08226	0.0436088	0.288903	-0.0912727	6.08226	0.307204	0.997358	-0.203715	6.08226	0.0255708	0.913533	-0.0954081	6.08226	0.286042	0.821971	0.258148	6.08226	0.000142494	0.00117539	0.238298	6.08226	0.000389278	0.00339705	0.0821399	6.08226	0.195218	0.368414	0.118767	6.08226	0.0634912	0.301316	-0.0198504	6.08226	0.823366
ENSG00000169764.16	UGP2	protein_coding	0.185365	7.36318	0.000712706	0.00625407	0.16383	7.36318	0.00246025	0.0224836	0.200782	7.36318	0.00028117	0.00261374	0.10463	7.36318	0.0468177	0.300918	-0.0215354	7.36318	0.767843	0.997358	0.0154163	7.36318	0.832602	0.996222	-0.0807357	7.36318	0.271213	0.812869	0.297136	7.36318	4.93036e-07	6.7306e-06	0.151077	7.36318	0.00493395	0.027638	0.280508	7.36318	1.53909e-06	1.81916e-05	0.112889	7.36318	0.0325229	0.196427	-0.146059	7.36318	0.0496131
ENSG00000008517.19	IL32	protein_coding	0.292148	2.30955	0.14994	0.369894	-0.284687	2.30955	0.160401	0.443367	0.0295026	2.30955	0.883174	0.947659	-0.0904038	2.30955	0.65281	0.90814	-0.576834	2.30955	0.0465465	0.997358	-0.262645	2.30955	0.35701	0.995878	-0.382551	2.30955	0.181844	0.732734	0.189397	2.30955	0.34765	0.565589	-0.545767	2.30955	0.00872316	0.0427291	0.0845009	2.30955	0.674088	0.809147	-0.268306	2.30955	0.185357	0.522913	-0.735164	2.30955	0.0122097
ENSG00000198846.6	TOX	protein_coding	0.270317	1.88633	0.225164	0.469049	-0.4249	1.88633	0.0593044	0.241328	-0.04985	1.88633	0.821725	0.91704	-0.48779	1.88633	0.0313276	0.241089	-0.695217	1.88633	0.0300916	0.997358	-0.320167	1.88633	0.308625	0.995878	-0.758107	1.88633	0.0185394	0.281778	0.2086	1.88633	0.347807	0.565763	-0.571015	1.88633	0.0124557	0.0565421	-0.571608	1.88633	0.0123704	0.0473485	-0.692499	1.88633	0.0028093	0.032929	-0.779616	1.88633	0.0156213
ENSG00000148384.14	INPP5E	protein_coding	0.265486	3.99312	0.0700579	0.224325	0.0805132	3.99312	0.576899	0.817328	-0.175913	3.99312	0.225622	0.452174	-0.0175068	3.99312	0.903295	0.972089	-0.184973	3.99312	0.366002	0.997358	-0.441399	3.99312	0.0343096	0.947801	-0.282993	3.99312	0.169026	0.717638	0.210653	3.99312	0.148088	0.325567	-0.139881	3.99312	0.333946	0.531189	-0.121851	3.99312	0.399432	0.589689	0.0358813	3.99312	0.803391	0.937012	-0.350533	3.99312	0.0900931
ENSG00000180385.8	EMC3-AS1	transcribed_unprocessed_pseudogene	0.288284	3.31471	0.0732016	0.230629	0.14525	3.31471	0.36078	0.66702	-0.41425	3.31471	0.011356	0.0564847	0.17232	3.31471	0.279115	0.704294	-0.143034	3.31471	0.523626	0.997358	-0.702534	3.31471	0.00274522	0.736491	-0.115965	3.31471	0.60485	0.939011	0.179944	3.31471	0.25865	0.469651	0.0729271	3.31471	0.645285	0.791108	-0.434859	3.31471	0.00807368	0.0335194	-0.0572854	3.31471	0.717545	0.906	-0.107017	3.31471	0.632926
ENSG00000162972.10	MAIP1	protein_coding	0.200799	4.27014	0.0659257	0.215973	-0.000311334	4.27014	0.997685	0.999102	0.328974	4.27014	0.00337654	0.0217316	0.195613	4.27014	0.072973	0.389133	-0.20111	4.27014	0.188976	0.997358	0.128175	4.27014	0.399988	0.995878	-0.00518555	4.27014	0.972738	0.997021	0.258917	4.27014	0.0190265	0.074011	-0.186384	4.27014	0.0870874	0.223639	0.262032	4.27014	0.0177086	0.0629328	0.143384	4.27014	0.185403	0.522913	-0.445301	4.27014	0.00487019
ENSG00000134318.14	ROCK2	protein_coding	0.212939	8.82397	2.95149e-06	4.58416e-05	0.191431	8.82397	1.8367e-05	0.000295443	0.249801	8.82397	1.18264e-07	2.13367e-06	0.134309	8.82397	0.00165384	0.0263772	-0.0215078	8.82397	0.707668	0.997358	0.0368617	8.82397	0.521013	0.995878	-0.0786298	8.82397	0.174192	0.72346	0.243734	8.82397	2.01717e-07	2.99284e-06	0.118911	8.82397	0.00487865	0.027369	0.313243	8.82397	4.40706e-10	8.76437e-09	0.137847	8.82397	0.00127779	0.0171528	-0.124824	8.82397	0.033402
ENSG00000101751.11	POLI	protein_coding	0.134135	4.82758	0.135558	0.348189	0.0705413	4.82758	0.428668	0.722295	0.142271	4.82758	0.113914	0.296445	0.0728816	4.82758	0.413612	0.796883	-0.0635932	4.82758	0.613208	0.997358	0.00813646	4.82758	0.948365	0.99981	-0.0612529	4.82758	0.626299	0.941983	0.321262	4.82758	0.000667845	0.00458625	-0.0388863	4.82758	0.661903	0.8029	0.151484	4.82758	0.0928857	0.216669	0.0806711	4.82758	0.365871	0.704502	-0.360149	4.82758	0.00586846
ENSG00000144118.14	RALB	protein_coding	0.170549	6.12373	0.00824731	0.0461145	0.1199	6.12373	0.0586588	0.239912	0.0897757	6.12373	0.15355	0.358178	0.0469955	6.12373	0.451588	0.818628	-0.0506498	6.12373	0.56571	0.997358	-0.0807736	6.12373	0.360924	0.995878	-0.123554	6.12373	0.164664	0.711397	0.283839	6.12373	3.19219e-05	0.000314828	0.0653288	6.12373	0.296668	0.495895	0.1265	6.12373	0.0465044	0.130314	0.0247826	6.12373	0.690774	0.894369	-0.21851	6.12373	0.0160289
ENSG00000253251.3	SHLD3	protein_coding	0.034512	2.32787	0.859726	0.935199	-0.240872	2.32787	0.22092	0.52688	-0.193145	2.32787	0.324997	0.564295	0.0712888	2.32787	0.715222	0.927861	-0.275384	2.32787	0.321092	0.997358	-0.227657	2.32787	0.411322	0.995878	0.0367768	2.32787	0.894057	0.990069	0.417014	2.32787	0.0368116	0.1223	-0.38172	2.32787	0.0551158	0.163454	-0.240801	2.32787	0.221053	0.400978	-0.0686637	2.32787	0.725262	0.909468	-0.798734	2.32787	0.00546753
ENSG00000186908.15	ZDHHC17	protein_coding	0.117033	5.92326	0.0898926	0.265765	0.0945487	5.92326	0.168468	0.456245	0.341384	5.92326	6.62061e-06	8.92991e-05	0.0749116	5.92326	0.273484	0.6988	-0.0224842	5.92326	0.815147	0.997358	0.224351	5.92326	0.023111	0.913533	-0.0421213	5.92326	0.661626	0.951038	0.329129	5.92326	1.22991e-05	0.000133222	0.0233471	5.92326	0.731442	0.848991	0.322775	5.92326	1.69151e-05	0.00016421	0.123602	5.92326	0.0737506	0.32523	-0.305782	5.92326	0.00243843
ENSG00000075303.13	SLC25A40	protein_coding	0.254009	4.9136	0.00486015	0.0302612	-0.0502077	4.9136	0.562438	0.808626	0.14053	4.9136	0.109031	0.287521	0.0359012	4.9136	0.678489	0.917774	-0.304217	4.9136	0.0158773	0.997358	-0.113479	4.9136	0.355881	0.995878	-0.218108	4.9136	0.0794157	0.573363	0.19179	4.9136	0.0305317	0.106356	-0.121037	4.9136	0.16607	0.34601	0.01713	4.9136	0.843104	0.915264	-0.0577281	4.9136	0.505658	0.798438	-0.312827	4.9136	0.0132905
ENSG00000122483.17	CCDC18	protein_coding	0.151523	4.7465	0.147624	0.366711	0.0771416	4.7465	0.457419	0.740353	-0.113342	4.7465	0.276485	0.510755	0.0788309	4.7465	0.447685	0.816921	-0.0743814	4.7465	0.611857	0.997358	-0.264865	4.7465	0.0751107	0.995878	-0.0726921	4.7465	0.619944	0.941983	0.289464	4.7465	0.00709375	0.0335947	-0.17917	4.7465	0.0882018	0.22532	-0.0485047	4.7465	0.639749	0.784622	0.0831762	4.7465	0.42321	0.750806	-0.468634	4.7465	0.00229662
ENSG00000130731.16	METTL26	protein_coding	0.377402	3.37912	0.0217542	0.0974049	-0.208523	3.37912	0.1964	0.492572	-0.0090749	3.37912	0.954777	0.979178	0.219385	3.37912	0.174484	0.580594	-0.585926	3.37912	0.0122227	0.997358	-0.386477	3.37912	0.0924021	0.995878	-0.158017	3.37912	0.486117	0.901969	0.0620917	3.37912	0.698225	0.833494	-0.142249	3.37912	0.375975	0.571977	-0.166705	3.37912	0.300205	0.489673	0.0645073	3.37912	0.687113	0.892909	-0.204341	3.37912	0.36856
ENSG00000130023.16	ERMARD	protein_coding	0.12347	4.02637	0.3427	0.597945	-0.173194	4.02637	0.185148	0.478638	0.112391	4.02637	0.387373	0.625079	-0.0282931	4.02637	0.827127	0.958753	-0.296664	4.02637	0.109981	0.997358	-0.0110787	4.02637	0.951772	0.99981	-0.151763	4.02637	0.409024	0.879987	0.315872	4.02637	0.0178615	0.0704711	-0.16328	4.02637	0.211129	0.403848	-0.0405803	4.02637	0.754168	0.862824	0.0821473	4.02637	0.526785	0.812478	-0.479152	4.02637	0.0114088
ENSG00000258634.3	RP4-773N10.4	lncRNA	0.142763	2.35912	0.421395	0.668399	0.19939	2.35912	0.262976	0.570473	-0.170047	2.35912	0.338905	0.578489	-0.268446	2.35912	0.133795	0.513019	0.0566263	2.35912	0.821051	0.997358	-0.312811	2.35912	0.214996	0.995878	-0.411209	2.35912	0.105065	0.636359	0.296441	2.35912	0.0986297	0.249026	0.45275	2.35912	0.0132243	0.0589165	-0.434651	2.35912	0.0171109	0.0612516	0.105119	2.35912	0.553244	0.827372	0.156309	2.35912	0.533096
ENSG00000257354.2	RP11-631N16.2	lncRNA	0.230133	4.19384	0.0734789	0.23115	-0.155787	4.19384	0.221539	0.527799	-0.0595253	4.19384	0.638226	0.811255	0.189404	4.19384	0.138645	0.518919	-0.385919	4.19384	0.0349783	0.997358	-0.289658	4.19384	0.109961	0.995878	-0.0407285	4.19384	0.819895	0.978622	0.208239	4.19384	0.104301	0.258314	-0.0490003	4.19384	0.698617	0.826698	0.101493	4.19384	0.423745	0.610158	0.31303	4.19384	0.0163035	0.121747	-0.25724	4.19384	0.154624
ENSG00000229132.2	EIF4A1P10	processed_pseudogene	0.309047	2.01617	0.184043	0.418738	-0.331433	2.01617	0.154819	0.433539	0.252903	2.01617	0.275566	0.509891	-0.0191107	2.01617	0.933933	0.981575	-0.640479	2.01617	0.0539758	0.997358	-0.0561435	2.01617	0.863292	0.998765	-0.328157	2.01617	0.316651	0.837197	0.128915	2.01617	0.576629	0.752816	-0.537449	2.01617	0.0232274	0.0886665	0.202463	2.01617	0.381688	0.572643	0.29332	2.01617	0.206971	0.549996	-0.666364	2.01617	0.0453029
ENSG00000111358.14	GTF2H3	protein_coding	0.138836	6.01276	0.0368992	0.143617	0.0403342	6.01276	0.535959	0.792953	-0.0397581	6.01276	0.541776	0.747378	0.113808	6.01276	0.0848691	0.420098	-0.0985017	6.01276	0.287026	0.997358	-0.178594	6.01276	0.056724	0.995878	-0.0250284	6.01276	0.785615	0.973579	0.296873	6.01276	3.14156e-05	0.000310194	0.0882962	6.01276	0.178642	0.362099	0.194088	6.01276	0.00424687	0.0199449	0.163585	6.01276	0.0147513	0.113695	-0.208577	6.01276	0.0270549
ENSG00000181513.15	ACBD4	protein_coding	0.236978	2.42995	0.265221	0.517611	-0.374927	2.42995	0.0807764	0.291281	0.0506121	2.42995	0.810787	0.911698	-0.0704391	2.42995	0.739054	0.935656	-0.611906	2.42995	0.0449636	0.997358	-0.186366	2.42995	0.533743	0.995878	-0.307417	2.42995	0.306302	0.833639	0.197949	2.42995	0.35111	0.568348	0.183595	2.42995	0.38684	0.581601	-0.0630356	2.42995	0.765605	0.870521	-0.0907764	2.42995	0.667836	0.884987	-0.0143545	2.42995	0.961695
ENSG00000261716.2	H2BC20P	transcribed_unprocessed_pseudogene	0.0109349	3.58274	0.93169	0.971941	0.00755537	3.58274	0.95277	0.984643	0.18565	3.58274	0.149916	0.352492	0.0305668	3.58274	0.810677	0.954191	-0.00337953	3.58274	0.985054	0.999947	0.174715	3.58274	0.335121	0.995878	0.0196319	3.58274	0.913347	0.993094	0.422274	3.58274	0.00167189	0.0101247	-0.0755929	3.58274	0.554166	0.72416	0.363948	3.58274	0.0060872	0.0268122	0.132035	3.58274	0.303286	0.651649	-0.497867	3.58274	0.00782175
ENSG00000198677.12	TTC37	protein_coding	0.180302	7.313	9.45912e-05	0.00107847	0.128422	7.313	0.00390318	0.0322129	0.184274	7.313	6.96348e-05	0.000760855	0.0663842	7.313	0.123744	0.496079	-0.0518797	7.313	0.390981	0.997358	0.003972	7.313	0.947436	0.99981	-0.113917	7.313	0.0632744	0.521705	0.250249	7.313	3.31855e-07	4.7367e-06	0.12163	7.313	0.00605499	0.0322514	0.253136	7.313	2.60774e-07	3.60272e-06	0.0196058	7.313	0.645722	0.876299	-0.128619	7.313	0.0368853
ENSG00000107020.10	PLGRKT	protein_coding	0.194068	4.47586	0.0695055	0.223162	-0.0167377	4.47586	0.873489	0.955238	0.194849	4.47586	0.0684278	0.209103	0.0318297	4.47586	0.762122	0.94219	-0.210806	4.47586	0.16037	0.997358	0.000780883	4.47586	0.995808	0.99981	-0.162238	4.47586	0.277984	0.81553	0.236459	4.47586	0.0282294	0.100131	-0.0683987	4.47586	0.51611	0.695799	0.246599	4.47586	0.0224082	0.075444	0.192795	4.47586	0.0712926	0.320149	-0.304857	4.47586	0.0445984
ENSG00000105825.14	TFPI2	protein_coding	0.1202	7.65314	0.0232538	0.101908	0.159552	7.65314	0.00312051	0.0271901	0.19175	7.65314	0.000487417	0.00421481	0.187527	7.65314	0.000627591	0.0113591	0.0393518	7.65314	0.590031	0.997358	0.0715505	7.65314	0.32892	0.995878	0.0673271	7.65314	0.358002	0.859665	0.310058	7.65314	2.02766e-07	3.00446e-06	0.151931	7.65314	0.00471799	0.0267069	0.296842	7.65314	5.0419e-07	6.59542e-06	0.238291	7.65314	2.59901e-05	0.000552952	-0.158127	7.65314	0.0341542
ENSG00000128245.15	YWHAH	protein_coding	0.239877	6.82644	7.23589e-06	0.000105009	0.0919208	6.82644	0.0601684	0.243187	0.172874	6.82644	0.000701224	0.00574637	0.0617741	6.82644	0.202053	0.614441	-0.147956	6.82644	0.0333273	0.997358	-0.0670028	6.82644	0.326199	0.995878	-0.178103	6.82644	0.0112058	0.224434	0.1877	6.82644	0.000268042	0.00207016	-0.00473536	6.82644	0.921444	0.959746	0.0782204	6.82644	0.107976	0.241384	0.0407264	6.82644	0.398083	0.72889	-0.192435	6.82644	0.00641269
ENSG00000161010.15	MRNIP	protein_coding	0.200825	4.69675	0.0871877	0.260156	0.0589031	4.69675	0.610984	0.838202	-0.11643	4.69675	0.316542	0.555623	-0.0988302	4.69675	0.394541	0.787406	-0.141922	4.69675	0.387347	0.997358	-0.317255	4.69675	0.0569507	0.995878	-0.299655	4.69675	0.0716029	0.551031	0.226689	4.69675	0.0544882	0.162714	0.203303	4.69675	0.0834711	0.217076	-0.131079	4.69675	0.260141	0.446341	-0.00705383	4.69675	0.951363	0.986508	-0.0233856	4.69675	0.886309
ENSG00000176454.14	LPCAT4	protein_coding	0.321088	4.39598	0.00465705	0.0292967	-0.00329933	4.39598	0.97581	0.992504	0.0188656	4.39598	0.862371	0.937842	0.160566	4.39598	0.144432	0.530321	-0.324387	4.39598	0.0392094	0.997358	-0.302222	4.39598	0.0540384	0.995878	-0.160521	4.39598	0.299558	0.829745	0.105906	4.39598	0.332737	0.550461	0.106216	4.39598	0.331339	0.528156	0.0445485	4.39598	0.68249	0.815488	0.00903446	4.39598	0.933829	0.981792	0.000309718	4.39598	0.998394
ENSG00000139684.15	ESD	protein_coding	0.202042	6.3448	0.00105312	0.00863636	0.0368811	6.3448	0.527779	0.787522	0.114692	6.3448	0.0536239	0.177477	0.12187	6.3448	0.0407858	0.277383	-0.165161	6.3448	0.0495603	0.997358	-0.0873493	6.3448	0.292099	0.995878	-0.0801718	6.3448	0.333131	0.847367	0.220317	6.3448	0.000402923	0.00295792	0.066074	6.3448	0.260124	0.458609	0.197159	6.3448	0.00135217	0.00759695	0.151472	6.3448	0.0119295	0.0974209	-0.154243	6.3448	0.0659888
ENSG00000142303.14	ADAMTS10	protein_coding	0.247963	4.5197	0.0363978	0.142352	-0.103994	4.5197	0.371281	0.677056	0.222183	4.5197	0.0596871	0.190391	0.17459	4.5197	0.136227	0.516697	-0.351957	4.5197	0.0357479	0.997358	-0.0257792	4.5197	0.874972	0.998765	-0.0733722	4.5197	0.654563	0.949428	0.173684	4.5197	0.138226	0.310671	0.256131	4.5197	0.0309105	0.109228	0.0532871	4.5197	0.645858	0.788902	0.240583	4.5197	0.0420728	0.231874	0.0824472	4.5197	0.61522
ENSG00000116205.14	TCEANC2	protein_coding	0.166734	3.68763	0.228084	0.473206	0.0435253	3.68763	0.751356	0.902941	-0.00233992	3.68763	0.986402	0.994161	0.181746	3.68763	0.189519	0.597098	-0.123208	3.68763	0.526579	0.997358	-0.169074	3.68763	0.385731	0.995878	0.0150126	3.68763	0.938372	0.993787	0.254577	3.68763	0.0683778	0.19156	0.0976854	3.68763	0.477926	0.661888	-0.146819	3.68763	0.287726	0.477475	0.163307	3.68763	0.237644	0.589068	-0.156891	3.68763	0.420636
ENSG00000124356.17	STAMBP	protein_coding	0.22533	6.1472	0.000138578	0.00151709	0.0299321	6.1472	0.585219	0.82218	0.0591918	6.1472	0.28259	0.517879	0.0939074	6.1472	0.0910817	0.431186	-0.195398	6.1472	0.0144567	0.997358	-0.166138	6.1472	0.0360056	0.949958	-0.131423	6.1472	0.0944	0.613519	0.195417	6.1472	0.000772205	0.00520345	0.133487	6.1472	0.017906	0.0741876	0.147752	6.1472	0.009205	0.03735	0.175408	6.1472	0.00228309	0.0278314	-0.0619296	6.1472	0.425402
ENSG00000177200.18	CHD9	protein_coding	0.19315	7.29013	0.000323559	0.0031976	0.0786244	7.29013	0.121704	0.374342	0.262107	7.29013	3.28138e-06	4.76202e-05	0.0954295	7.29013	0.0617931	0.352799	-0.114525	7.29013	0.111186	0.997358	0.0689577	7.29013	0.333487	0.995878	-0.0977203	7.29013	0.172586	0.722553	0.226213	7.29013	3.79213e-05	0.000366724	0.0365701	7.29013	0.467311	0.652234	0.277999	7.29013	1.08119e-06	1.32372e-05	0.100233	7.29013	0.0502018	0.262315	-0.189643	7.29013	0.00984518
ENSG00000156469.9	MTERF3	protein_coding	0.118856	4.91653	0.162745	0.387635	0.0291898	4.91653	0.729281	0.895166	-0.000857276	4.91653	0.991885	0.996471	0.0647002	4.91653	0.444117	0.814023	-0.089666	4.91653	0.453248	0.997358	-0.119713	4.91653	0.317754	0.995878	-0.0541556	4.91653	0.649959	0.946929	0.29992	4.91653	0.000797402	0.0053489	-0.00458279	4.91653	0.956642	0.977055	0.00142544	4.91653	0.986508	0.993557	0.0514655	4.91653	0.542262	0.822125	-0.304503	4.91653	0.0133552
ENSG00000205302.7	SNX2	protein_coding	0.182836	6.0436	0.00773696	0.0438622	0.219005	6.0436	0.00167039	0.0161326	0.142341	6.0436	0.0354817	0.132	0.194027	6.0436	0.00489237	0.0634096	0.0361692	6.0436	0.699258	0.997358	-0.0404949	6.0436	0.665421	0.995878	0.0111914	6.0436	0.904786	0.991929	0.23577	6.0436	0.000783093	0.00526231	0.022933	6.0436	0.728997	0.847528	0.227543	6.0436	0.00113959	0.00663053	0.13928	6.0436	0.0394419	0.22204	-0.212837	6.0436	0.0265849
ENSG00000105136.21	ZNF419	protein_coding	0.155422	3.44543	0.27531	0.530012	-0.000411666	3.44543	0.99768	0.999102	-0.308701	3.44543	0.0332258	0.126104	-0.0250941	3.44543	0.859355	0.964747	-0.155834	3.44543	0.437869	0.997358	-0.464123	3.44543	0.0240023	0.913533	-0.180516	3.44543	0.369331	0.860855	0.261478	3.44543	0.0694721	0.193999	-0.0834623	3.44543	0.556271	0.725397	-0.0646411	3.44543	0.648368	0.79072	-0.0712278	3.44543	0.615398	0.858583	-0.34494	3.44543	0.0896889
ENSG00000137145.21	DENND4C	protein_coding	0.175715	7.25546	0.000351975	0.00342735	0.0698292	7.25546	0.133225	0.395222	0.156205	7.25546	0.00128948	0.00965482	0.10438	7.25546	0.026855	0.21864	-0.105886	7.25546	0.108009	0.997358	-0.0195103	7.25546	0.764182	0.995878	-0.0713356	7.25546	0.275429	0.81553	0.240086	7.25546	3.28938e-06	3.97547e-05	0.0809719	7.25546	0.0828674	0.216199	0.18691	7.25546	0.000162174	0.00122812	0.105821	7.25546	0.0249181	0.164218	-0.159114	7.25546	0.0174687
ENSG00000135164.19	DMTF1	protein_coding	0.150015	5.911	0.0171288	0.0819449	0.0535709	5.911	0.382416	0.686535	0.192683	5.911	0.00263025	0.017654	0.0605209	5.911	0.324278	0.734391	-0.0964442	5.911	0.267332	0.997358	0.0426678	5.911	0.621839	0.995878	-0.0894942	5.911	0.302918	0.830869	0.263456	5.911	7.26849e-05	0.000654629	0.0652103	5.911	0.288585	0.487942	0.216412	5.911	0.000836273	0.0050862	0.0959163	5.911	0.120994	0.42509	-0.198246	5.911	0.0253723
ENSG00000147894.17	C9orf72	protein_coding	0.141278	3.78365	0.292204	0.547233	-0.0796655	3.78365	0.550995	0.801886	-0.0145024	3.78365	0.91341	0.961143	0.00788012	3.78365	0.952882	0.986748	-0.220943	3.78365	0.244704	0.997358	-0.15578	3.78365	0.410458	0.995878	-0.133397	3.78365	0.48051	0.897616	0.270493	3.78365	0.0469138	0.146408	-0.303948	3.78365	0.0263281	0.0972642	0.267954	3.78365	0.0489352	0.134814	-0.108366	3.78365	0.418041	0.746268	-0.574441	3.78365	0.00357543
ENSG00000188566.15	NDOR1	protein_coding	0.436417	3.52564	0.0163433	0.0789238	-0.129364	3.52564	0.464503	0.746648	-0.107554	3.52564	0.542754	0.747447	0.0799434	3.52564	0.650701	0.908138	-0.565781	3.52564	0.0270138	0.997358	-0.543971	3.52564	0.0331702	0.939768	-0.356473	3.52564	0.157234	0.703837	-0.0257159	3.52564	0.884088	0.941624	0.234593	3.52564	0.187437	0.3729	-0.274789	3.52564	0.123803	0.266362	0.315219	3.52564	0.0786132	0.337154	0.260309	3.52564	0.299348
ENSG00000214548.18	MEG3	lncRNA	0.206453	6.1862	0.00116523	0.00935173	-0.0478454	6.1862	0.427866	0.721816	0.0018839	6.1862	0.975015	0.989939	0.0463368	6.1862	0.442485	0.81392	-0.254298	6.1862	0.00418569	0.940034	-0.204569	6.1862	0.019421	0.887839	-0.160116	6.1862	0.064437	0.525012	0.203817	6.1862	0.00132767	0.00828488	0.0326187	6.1862	0.588187	0.749	-0.0185714	6.1862	0.757628	0.864765	0.178174	6.1862	0.00451518	0.0474493	-0.171198	6.1862	0.0485784
ENSG00000103174.13	NAGPA	protein_coding	0.170095	2.57381	0.343585	0.598396	0.219635	2.57381	0.22276	0.529143	-0.0176392	2.57381	0.921401	0.963975	0.291992	2.57381	0.107059	0.464379	0.0495405	2.57381	0.844672	0.997358	-0.187734	2.57381	0.459003	0.995878	0.121897	2.57381	0.630095	0.942381	0.24007	2.57381	0.183291	0.375952	0.274903	2.57381	0.128633	0.292728	-0.335608	2.57381	0.0651081	0.16712	0.428763	2.57381	0.0197261	0.139806	0.0348338	2.57381	0.89042
ENSG00000104671.8	DCTN6	protein_coding	0.0906578	4.52788	0.386844	0.639036	-0.028044	4.52788	0.788218	0.91751	0.105801	4.52788	0.313215	0.55184	0.0527744	4.52788	0.613535	0.892779	-0.118702	4.52788	0.422772	0.997358	0.0151432	4.52788	0.91828	0.998765	-0.0378834	4.52788	0.797488	0.97443	0.317543	4.52788	0.00360574	0.0192511	-0.0639563	4.52788	0.540759	0.714172	0.110873	4.52788	0.290828	0.480284	-0.0051231	4.52788	0.960847	0.988748	-0.381499	4.52788	0.0123537
ENSG00000125386.16	FAM193A	protein_coding	0.167466	4.78428	0.0723033	0.228822	0.05188	4.78428	0.571908	0.814263	0.00750626	4.78428	0.934715	0.969716	0.0196903	4.78428	0.829898	0.958753	-0.115586	4.78428	0.374368	0.997358	-0.159959	4.78428	0.22064	0.995878	-0.147775	4.78428	0.257295	0.803671	0.240703	4.78428	0.0110891	0.0483341	0.0615802	4.78428	0.502552	0.683981	-0.0534886	4.78428	0.560089	0.722629	-0.109794	4.78428	0.234256	0.584266	-0.179123	4.78428	0.171027
ENSG00000086848.15	ALG9	protein_coding	0.267906	3.09455	0.114587	0.311946	-0.0474928	3.09455	0.776994	0.913691	0.0136643	3.09455	0.935026	0.969861	0.00652818	3.09455	0.968931	0.991754	-0.315399	3.09455	0.187276	0.997358	-0.254242	3.09455	0.286284	0.995878	-0.261378	3.09455	0.273134	0.814346	0.140069	3.09455	0.405011	0.618822	-0.0299969	3.09455	0.857984	0.923022	-0.390542	3.09455	0.0233001	0.0776394	0.133543	3.09455	0.4271	0.753556	-0.170066	3.09455	0.47425
ENSG00000198863.7	RUNDC1	protein_coding	0.145157	5.17078	0.0637009	0.211449	0.0166002	5.17078	0.829127	0.936996	0.0694915	5.17078	0.368166	0.606847	0.073089	5.17078	0.344105	0.748627	-0.128557	5.17078	0.240499	0.997358	-0.0756656	5.17078	0.487651	0.995878	-0.0720681	5.17078	0.508482	0.909299	0.26249	5.17078	0.00123235	0.00778486	-0.0205282	5.17078	0.789579	0.883351	-0.00317543	5.17078	0.967062	0.982926	0.030257	5.17078	0.694203	0.89594	-0.283018	5.17078	0.011809
ENSG00000109920.13	FNBP4	protein_coding	0.150512	6.68872	0.00350521	0.0232636	0.0363259	6.68872	0.462491	0.745538	-0.0253965	6.68872	0.606961	0.791316	0.179867	6.68872	0.000605353	0.0110501	-0.114186	6.68872	0.106165	0.997358	-0.175908	6.68872	0.0144664	0.848475	0.0293549	6.68872	0.674022	0.955046	0.256806	6.68872	3.45739e-06	4.14998e-05	0.0874338	6.68872	0.080878	0.212533	0.0910986	6.68872	0.0693107	0.175196	0.21646	6.68872	5.61735e-05	0.00111548	-0.169372	6.68872	0.0182888
ENSG00000212802.4	RPL15P3	processed_pseudogene	-0.061802	2.57339	0.76481	0.891369	-0.189862	2.57339	0.359913	0.666676	-0.48198	2.57339	0.0230676	0.0965515	0.145347	2.57339	0.482598	0.836552	-0.12806	2.57339	0.661306	0.997358	-0.420178	2.57339	0.15448	0.995878	0.207149	2.57339	0.47922	0.897616	0.467857	2.57339	0.0271734	0.0970258	0.0524848	2.57339	0.799418	0.88889	-0.194361	2.57339	0.348742	0.539725	-0.17304	2.57339	0.403704	0.733758	-0.415372	2.57339	0.159152
ENSG00000153250.20	RBMS1	protein_coding	0.170468	6.81318	0.0019583	0.0144145	0.136015	6.81318	0.0119419	0.0782433	0.117829	6.81318	0.0281628	0.112094	0.11434	6.81318	0.0329244	0.248354	-0.0344528	6.81318	0.64205	0.997358	-0.0526386	6.81318	0.478235	0.995878	-0.0561282	6.81318	0.449716	0.89318	0.233667	6.81318	4.40708e-05	0.000419007	0.0737716	6.81318	0.163005	0.341643	0.163862	6.81318	0.0028168	0.0141417	0.190408	6.81318	0.000626412	0.00958402	-0.159896	6.81318	0.0348359
ENSG00000106524.9	ANKMY2	protein_coding	0.147464	4.90257	0.0854005	0.256383	-0.0726253	4.90257	0.39143	0.692899	-0.0694329	4.90257	0.412433	0.645736	0.0425791	4.90257	0.614464	0.893645	-0.220089	4.90257	0.0699376	0.997358	-0.216897	4.90257	0.0739568	0.995878	-0.104885	4.90257	0.381547	0.867719	0.256646	4.90257	0.00363301	0.01936	-0.0926996	4.90257	0.275127	0.473277	0.140835	4.90257	0.0999663	0.228784	0.095732	4.90257	0.259922	0.610748	-0.349345	4.90257	0.0049866
ENSG00000183087.15	GAS6	protein_coding	0.313028	2.92937	0.0626669	0.209186	0.249165	2.92937	0.135862	0.399809	-0.159001	2.92937	0.337975	0.577529	0.0457345	2.92937	0.781928	0.94735	-0.0638631	2.92937	0.784607	0.997358	-0.47203	2.92937	0.0476806	0.995878	-0.267294	2.92937	0.255631	0.801806	0.0902558	2.92937	0.585308	0.758438	0.403392	2.92937	0.0176962	0.0736361	-0.133158	2.92937	0.421645	0.608456	-0.0979384	2.92937	0.553896	0.827501	0.313136	2.92937	0.184019
ENSG00000119522.16	DENND1A	protein_coding	0.37235	4.8753	0.000107099	0.00120163	0.253098	4.8753	0.00612256	0.0466377	0.0597785	4.8753	0.501713	0.715121	0.0901309	4.8753	0.312532	0.726763	-0.119253	4.8753	0.344416	0.997358	-0.312572	4.8753	0.0157313	0.852798	-0.282219	4.8753	0.0283531	0.357218	0.0277569	4.8753	0.754657	0.868052	0.255563	4.8753	0.00567751	0.030646	0.137964	4.8753	0.124735	0.267805	0.0684867	4.8753	0.441833	0.763096	0.227806	4.8753	0.0743035
ENSG00000161970.15	RPL26	protein_coding	0.138837	6.10543	0.124659	0.330122	0.0483982	6.10543	0.588482	0.824036	0.0983694	6.10543	0.273728	0.508325	0.1391	6.10543	0.123963	0.496079	-0.0904386	6.10543	0.475176	0.997358	-0.0404674	6.10543	0.748821	0.995878	0.000263344	6.10543	0.998337	0.999934	0.256685	6.10543	0.00575464	0.0283722	-0.168895	6.10543	0.063262	0.179955	0.111253	6.10543	0.216547	0.395366	0.101076	6.10543	0.260905	0.610748	-0.42558	6.10543	0.00140585
ENSG00000104490.18	NCALD	protein_coding	0.0677667	3.01987	0.661751	0.830843	-0.0527658	3.01987	0.733266	0.897191	0.159825	3.01987	0.304317	0.54227	0.12865	3.01987	0.407427	0.793505	-0.120532	3.01987	0.582375	0.997358	0.0920585	3.01987	0.67428	0.995878	0.0608829	3.01987	0.780939	0.971617	0.326495	3.01987	0.0390462	0.127804	-0.162397	3.01987	0.296688	0.495895	0.14602	3.01987	0.347561	0.538486	-0.0307293	3.01987	0.842621	0.95371	-0.488892	3.01987	0.0292973
ENSG00000090989.18	EXOC1	protein_coding	0.113562	5.3801	0.16838	0.395967	0.0118619	5.3801	0.884489	0.959405	0.0444409	5.3801	0.586764	0.777937	-0.0191354	5.3801	0.814732	0.955664	-0.1017	5.3801	0.380287	0.997358	-0.0691208	5.3801	0.550119	0.995878	-0.132697	5.3801	0.253611	0.801806	0.280368	5.3801	0.00115835	0.00737524	0.0355553	5.3801	0.663493	0.803642	0.14929	5.3801	0.0721394	0.180507	0.146174	5.3801	0.0780875	0.336203	-0.244813	5.3801	0.0381216
ENSG00000137216.19	TMEM63B	protein_coding	0.131787	4.43553	0.18085	0.414315	0.0326541	4.43553	0.738034	0.897954	-0.0246318	4.43553	0.800768	0.90639	-0.0799848	4.43553	0.413989	0.796883	-0.0991333	4.43553	0.473691	0.997358	-0.156419	4.43553	0.260118	0.995878	-0.211772	4.43553	0.129401	0.667184	0.2609	4.43553	0.00981384	0.0436877	0.273689	4.43553	0.00693362	0.0359961	-0.095042	4.43553	0.332392	0.523251	-0.039205	4.43553	0.688086	0.892909	0.0127889	4.43553	0.926163
ENSG00000076201.16	PTPN23	protein_coding	0.31906	4.82771	0.00360945	0.0238013	0.0212739	4.82771	0.839279	0.941805	-0.0606759	4.82771	0.563545	0.761753	0.035343	4.82771	0.736253	0.935174	-0.297786	4.82771	0.0490822	0.997358	-0.379736	4.82771	0.0131522	0.848475	-0.283717	4.82771	0.0603424	0.512322	0.0714838	4.82771	0.496496	0.697012	0.0741931	4.82771	0.480401	0.664174	-0.132027	4.82771	0.211727	0.388752	0.0150347	4.82771	0.886015	0.966686	0.00270927	4.82771	0.985425
ENSG00000128891.16	CCDC32	protein_coding	0.35471	3.13069	0.0337555	0.13531	-0.144892	3.13069	0.376595	0.682496	-0.450404	3.13069	0.00782456	0.0420943	0.083145	3.13069	0.610923	0.891948	-0.499602	3.13069	0.0344504	0.997358	-0.805114	3.13069	0.000985406	0.546737	-0.271565	3.13069	0.242694	0.794145	0.0353371	3.13069	0.828628	0.910269	-0.29103	3.13069	0.0792771	0.209302	-0.406374	3.13069	0.0157222	0.0573313	0.0185837	3.13069	0.909352	0.973313	-0.326367	3.13069	0.1616
ENSG00000198618.5	PPIAP22	processed_pseudogene	0.185091	5.50958	0.0220119	0.098144	0.0984697	5.50958	0.214175	0.519698	-0.0191651	5.50958	0.80752	0.909923	0.0418564	5.50958	0.595097	0.885926	-0.0866208	5.50958	0.437497	0.997358	-0.204256	5.50958	0.0709597	0.995878	-0.143234	5.50958	0.201582	0.754957	0.204159	5.50958	0.0120056	0.0516216	0.090253	5.50958	0.254305	0.452636	-0.0517131	5.50958	0.51175	0.687127	-0.0586692	5.50958	0.456937	0.772246	-0.113906	5.50958	0.308344
ENSG00000213906.10	LTB4R2	protein_coding	0.180981	2.14532	0.339443	0.594988	0.368685	2.14532	0.0550851	0.230052	-0.0704905	2.14532	0.708733	0.856282	0.30886	2.14532	0.10611	0.463577	0.187704	2.14532	0.482623	0.997358	-0.251472	2.14532	0.347875	0.995878	0.127879	2.14532	0.631958	0.942381	0.20017	2.14532	0.29122	0.507415	0.630444	2.14532	0.00151705	0.0105334	-0.407182	2.14532	0.0348624	0.104997	0.139896	2.14532	0.459419	0.773488	0.430274	2.14532	0.111287
ENSG00000242086.8	MUC20-OT1	lncRNA	0.15251	4.72141	0.152153	0.372592	-0.00337411	4.72141	0.974457	0.992219	-0.107767	4.72141	0.309054	0.547853	-0.0801125	4.72141	0.448461	0.817334	-0.155884	4.72141	0.298261	0.997358	-0.260277	4.72141	0.0854503	0.995878	-0.232622	4.72141	0.123117	0.661509	0.228387	4.72141	0.03423	0.115944	-0.00801465	4.72141	0.939376	0.969741	-0.116632	4.72141	0.27138	0.459673	0.028666	4.72141	0.785679	0.931961	-0.236402	4.72141	0.117289
ENSG00000125977.7	EIF2S2	protein_coding	0.182862	7.93196	0.000207994	0.00217766	0.114929	7.93196	0.0150632	0.0925132	0.100617	7.93196	0.0321191	0.123252	0.143382	7.93196	0.00283671	0.0415412	-0.0679335	7.93196	0.29744	0.997358	-0.0822453	7.93196	0.20832	0.995878	-0.0394797	7.93196	0.543337	0.920889	0.195477	7.93196	8.52821e-05	0.00075482	0.0450198	7.93196	0.328483	0.525983	0.175632	7.93196	0.000342918	0.00235777	0.151001	7.93196	0.00175518	0.0225158	-0.150457	7.93196	0.0238361
ENSG00000125304.10	TM9SF2	protein_coding	0.149161	7.66811	0.000977718	0.00814235	0.152701	7.66811	0.000760774	0.00838561	0.219702	7.66811	4.36806e-06	6.13378e-05	0.125343	7.66811	0.00488855	0.0634096	0.00353928	7.66811	0.953297	0.998351	0.0705404	7.66811	0.246365	0.995878	-0.0238182	7.66811	0.693705	0.958944	0.226433	7.66811	2.52317e-06	3.08917e-05	0.0819426	7.66811	0.0597423	0.172732	0.275781	7.66811	4.18971e-08	6.58901e-07	0.123145	7.66811	0.00562852	0.0560664	-0.144491	7.66811	0.0200894
ENSG00000173702.7	MUC13	protein_coding	0.0465585	3.1725	0.783441	0.901893	0.0358502	3.1725	0.832372	0.938529	-0.197652	3.1725	0.246405	0.478221	0.0500731	3.1725	0.767561	0.942734	-0.0107082	3.1725	0.964335	0.998351	-0.244211	3.1725	0.310417	0.995878	0.00351463	3.1725	0.988291	0.999296	0.325076	3.1725	0.0594823	0.1737	-0.22029	3.1725	0.19714	0.385605	-0.255627	3.1725	0.135633	0.28438	-0.0153504	3.1725	0.927774	0.979457	-0.545367	3.1725	0.0264431
ENSG00000135678.12	CPM	protein_coding	0.195295	3.91469	0.13322	0.344259	0.145813	3.91469	0.259812	0.568201	-0.306122	3.91469	0.0205758	0.088962	-0.0791492	3.91469	0.538891	0.862899	-0.0494812	3.91469	0.785571	0.997358	-0.501417	3.91469	0.00785866	0.848099	-0.274444	3.91469	0.135632	0.674417	0.17484	3.91469	0.177874	0.36864	0.0445277	3.91469	0.729222	0.847606	0.0556662	3.91469	0.665305	0.801818	0.0867493	3.91469	0.5008	0.796852	-0.130312	3.91469	0.474677
ENSG00000127920.6	GNG11	protein_coding	0.218232	5.88962	0.00173579	0.0130225	0.0545032	5.88962	0.411819	0.708297	0.163793	5.88962	0.0163216	0.0743905	0.00179435	5.88962	0.97837	0.994241	-0.163729	5.88962	0.0849515	0.997358	-0.0544399	5.88962	0.561473	0.995878	-0.216438	5.88962	0.0243052	0.325873	0.151279	5.88962	0.0259085	0.0935459	-0.0546541	5.88962	0.410534	0.603308	0.117672	5.88962	0.0801135	0.194438	0.0706191	5.88962	0.288744	0.637206	-0.205933	5.88962	0.0317044
ENSG00000166313.19	APBB1	protein_coding	0.17624	3.57091	0.194858	0.43235	-0.154652	3.57091	0.254368	0.560753	-0.215998	3.57091	0.11365	0.29603	-0.0611812	3.57091	0.65021	0.908138	-0.330893	3.57091	0.0872799	0.997358	-0.392238	3.57091	0.0439112	0.975549	-0.237421	3.57091	0.216516	0.774093	0.192944	3.57091	0.156542	0.338014	0.0405162	3.57091	0.76381	0.868042	-0.0813848	3.57091	0.54669	0.712724	-0.17846	3.57091	0.18939	0.528558	-0.152428	3.57091	0.425391
ENSG00000130921.9	C12orf65	protein_coding	0.226384	4.62025	0.0137155	0.0683712	0.0773367	4.62025	0.386653	0.689771	-0.119078	4.62025	0.184839	0.404158	0.131841	4.62025	0.142875	0.52787	-0.149047	4.62025	0.239638	0.997358	-0.345462	4.62025	0.00813441	0.848475	-0.0945423	4.62025	0.45382	0.893962	0.141958	4.62025	0.115288	0.276037	-0.0559511	4.62025	0.530353	0.706305	0.0351228	4.62025	0.693306	0.823872	0.153612	4.62025	0.0890382	0.362453	-0.197909	4.62025	0.12041
ENSG00000197375.13	SLC22A5	protein_coding	0.168418	6.16866	0.00722558	0.0417182	0.166605	6.16866	0.00782856	0.0569515	0.0346052	6.16866	0.56719	0.764662	0.0585519	6.16866	0.334478	0.74054	-0.00181253	6.16866	0.983064	0.999947	-0.133813	6.16866	0.12166	0.995878	-0.109866	6.16866	0.201982	0.755511	0.199693	6.16866	0.00168588	0.0101766	0.0454315	6.16866	0.453078	0.639973	-0.0155852	6.16866	0.796369	0.889447	0.130287	6.16866	0.0349791	0.205515	-0.154262	6.16866	0.0755184
ENSG00000005187.12	ACSM3	protein_coding	0.161411	3.35263	0.278544	0.532711	-0.282891	3.35263	0.0606438	0.244134	0.0415425	3.35263	0.779117	0.89477	-0.102552	3.35263	0.489599	0.840971	-0.444303	3.35263	0.0379895	0.997358	-0.119869	3.35263	0.567649	0.995878	-0.263964	3.35263	0.211116	0.764956	0.20618	3.35263	0.167919	0.354645	0.0819487	3.35263	0.580523	0.743523	-0.0283715	3.35263	0.848064	0.917909	-0.177328	3.35263	0.234452	0.584626	-0.124231	3.35263	0.553689
ENSG00000167977.9	KCTD5	protein_coding	0.250856	5.21426	0.00183675	0.0136168	0.0744079	5.21426	0.333205	0.640072	-0.028943	5.21426	0.705466	0.853862	0.152709	5.21426	0.0504267	0.315559	-0.176448	5.21426	0.107671	0.997358	-0.279799	5.21426	0.0123355	0.848475	-0.0981475	5.21426	0.366461	0.86013	0.115211	5.21426	0.136643	0.308714	0.00583724	5.21426	0.939197	0.969741	0.114231	5.21426	0.139935	0.290377	0.0150348	5.21426	0.844268	0.954269	-0.109374	5.21426	0.314701
ENSG00000175265.18	GOLGA8A	protein_coding	0.249842	3.21848	0.0795025	0.244004	0.203934	3.21848	0.150187	0.425677	-0.170028	3.21848	0.228774	0.45593	0.179544	3.21848	0.204156	0.6167	-0.0459081	3.21848	0.816971	0.997358	-0.41987	3.21848	0.0383913	0.961002	-0.0702986	3.21848	0.723133	0.966989	0.116192	3.21848	0.40896	0.622409	0.0721863	3.21848	0.607179	0.762252	0.0953002	3.21848	0.49775	0.676301	0.158969	3.21848	0.260041	0.610748	-0.0440057	3.21848	0.824425
ENSG00000180229.12	HERC2P3	transcribed_unprocessed_pseudogene	0.12679	2.72398	0.46536	0.699025	-0.251831	2.72398	0.150285	0.425677	-0.0836488	2.72398	0.629527	0.806011	-0.0671754	2.72398	0.698343	0.923029	-0.378621	2.72398	0.126705	0.997358	-0.210439	2.72398	0.392046	0.995878	-0.193965	2.72398	0.429903	0.889131	0.237373	2.72398	0.174611	0.364075	0.0343407	2.72398	0.84286	0.915144	-0.445874	2.72398	0.0126914	0.0483685	-0.122262	2.72398	0.481362	0.786197	-0.203033	2.72398	0.408801
ENSG00000151876.13	FBXO4	protein_coding	0.194105	3.71439	0.151429	0.371788	-0.050026	3.71439	0.708848	0.886336	-0.257988	3.71439	0.0585479	0.188571	0.130357	3.71439	0.332547	0.739266	-0.244131	3.71439	0.201046	0.997358	-0.452092	3.71439	0.0202477	0.897299	-0.0637473	3.71439	0.736492	0.968516	0.170007	3.71439	0.207851	0.409028	0.0999446	3.71439	0.45663	0.64327	-0.0187255	3.71439	0.888773	0.94314	0.161597	3.71439	0.230868	0.580623	-0.0700628	3.71439	0.711536
ENSG00000088298.13	EDEM2	protein_coding	0.136502	5.44968	0.0588685	0.200287	0.0912185	5.44968	0.202205	0.501553	0.109392	5.44968	0.127546	0.317867	0.0167701	5.44968	0.813144	0.955094	-0.0452831	5.44968	0.65201	0.997358	-0.0271099	5.44968	0.787031	0.995878	-0.119731	5.44968	0.236014	0.790861	0.226474	5.44968	0.00235159	0.013399	0.184155	5.44968	0.0119958	0.0548294	-0.0189611	5.44968	0.78929	0.885048	-0.0764889	5.44968	0.283713	0.634068	-0.0423191	5.44968	0.673383
ENSG00000105856.14	HBP1	protein_coding	0.160954	4.74156	0.0860593	0.258018	-0.122606	4.74156	0.188217	0.48219	0.276486	4.74156	0.00413142	0.0254986	0.14906	4.74156	0.111138	0.471063	-0.28356	4.74156	0.033913	0.997358	0.115532	4.74156	0.378245	0.995878	-0.0118941	4.74156	0.927434	0.993183	0.201615	4.74156	0.0329831	0.112771	0.0719997	4.74156	0.437	0.625728	0.352687	4.74156	0.000355763	0.00243569	0.119802	4.74156	0.19834	0.540176	-0.129615	4.74156	0.323388
ENSG00000115808.12	STRN	protein_coding	0.13437	6.72002	0.00965089	0.0518041	0.0469564	6.72002	0.351124	0.658002	0.25528	6.72002	5.18906e-06	7.17057e-05	0.0330322	6.72002	0.510921	0.848724	-0.0874139	6.72002	0.221181	0.997358	0.12091	6.72002	0.0928514	0.995878	-0.101338	6.72002	0.157197	0.703837	0.227006	6.72002	3.55247e-05	0.00034622	0.0369369	6.72002	0.462518	0.64833	0.248954	6.72002	8.02333e-06	8.26975e-05	0.0297529	6.72002	0.55359	0.827501	-0.190069	6.72002	0.00963637
ENSG00000113643.9	RARS1	protein_coding	0.150556	7.72382	0.00137896	0.0107161	0.00696639	7.72382	0.875894	0.956213	0.0716392	7.72382	0.112862	0.294592	0.0521827	7.72382	0.245289	0.667489	-0.143589	7.72382	0.0264929	0.997358	-0.0789165	7.72382	0.21452	0.995878	-0.098373	7.72382	0.123421	0.662136	0.207062	7.72382	2.41543e-05	0.000245373	-0.00976683	7.72382	0.826703	0.9051	0.151653	7.72382	0.00128181	0.00727257	0.0905071	7.72382	0.046807	0.250022	-0.216829	7.72382	0.00114655
ENSG00000185420.19	SMYD3	protein_coding	0.137494	3.80456	0.261388	0.513307	-0.0618583	3.80456	0.611509	0.838543	0.0271674	3.80456	0.823293	0.917956	0.144667	3.80456	0.237644	0.658855	-0.199352	3.80456	0.2497	0.997358	-0.110326	3.80456	0.522133	0.995878	0.00717315	3.80456	0.966735	0.997021	0.219874	3.80456	0.0753438	0.20563	-0.188898	3.80456	0.12496	0.286928	-0.169323	3.80456	0.168037	0.332146	0.0275463	3.80456	0.820871	0.944215	-0.408772	3.80456	0.0208162
ENSG00000160813.7	PPP1R35	protein_coding	0.327522	2.75837	0.0516561	0.181277	0.0350114	2.75837	0.832025	0.938379	-0.274044	2.75837	0.101492	0.274048	-0.221992	2.75837	0.182576	0.589624	-0.292511	2.75837	0.213736	0.997358	-0.601566	2.75837	0.0125885	0.848475	-0.549514	2.75837	0.0219604	0.309531	0.0297183	2.75837	0.857113	0.925659	0.141214	2.75837	0.393939	0.587731	-0.123288	2.75837	0.456308	0.639966	-0.15569	2.75837	0.347664	0.689045	0.111496	2.75837	0.633237
ENSG00000175581.14	MRPL48	protein_coding	0.0834215	4.60215	0.395669	0.647346	-0.196222	4.60215	0.0493561	0.214088	0.0560631	4.60215	0.56733	0.764742	-0.00560798	4.60215	0.954297	0.986917	-0.279643	4.60215	0.0476934	0.997358	-0.0273584	4.60215	0.843306	0.997809	-0.0890295	4.60215	0.52087	0.914704	0.27093	4.60215	0.00763512	0.0357829	-0.164933	4.60215	0.0965873	0.24037	-0.0288181	4.60215	0.768464	0.872452	0.00903013	4.60215	0.926474	0.979276	-0.435864	4.60215	0.00266248
ENSG00000010539.12	ZNF200	protein_coding	0.147788	4.45869	0.201848	0.441863	0.0251389	4.45869	0.826739	0.93614	0.0935417	4.45869	0.416847	0.649283	0.054566	4.45869	0.635019	0.901483	-0.122649	4.45869	0.451389	0.997358	-0.0542459	4.45869	0.738476	0.995878	-0.0932215	4.45869	0.566566	0.930468	0.206469	4.45869	0.0768589	0.208532	0.00867637	4.45869	0.939768	0.969961	-0.17512	4.45869	0.131733	0.278746	0.263776	4.45869	0.025212	0.165574	-0.197793	4.45869	0.226702
ENSG00000164941.14	INTS8	protein_coding	0.147119	6.36208	0.0213163	0.095831	0.0508354	6.36208	0.415064	0.710745	-0.0765226	6.36208	0.221862	0.447687	0.0310241	6.36208	0.618158	0.89504	-0.0962837	6.36208	0.276332	0.997358	-0.223642	6.36208	0.013712	0.848475	-0.116095	6.36208	0.190537	0.740478	0.20569	6.36208	0.00167825	0.0101578	0.0661273	6.36208	0.290197	0.489933	0.117109	6.36208	0.0642004	0.16562	0.0828588	6.36208	0.186499	0.524654	-0.139563	6.36208	0.116992
ENSG00000139624.14	CERS5	protein_coding	0.109673	4.65307	0.272171	0.526235	-0.00815428	4.65307	0.934527	0.97638	-0.146905	4.65307	0.143271	0.34303	0.0683854	4.65307	0.491894	0.840971	-0.117827	4.65307	0.402942	0.997358	-0.256577	4.65307	0.0722603	0.995878	-0.0412873	4.65307	0.768756	0.971163	0.242954	4.65307	0.0174668	0.0695077	0.200907	4.65307	0.0473473	0.146881	-0.0537225	4.65307	0.588897	0.745693	0.0567787	4.65307	0.567945	0.834156	-0.0420464	4.65307	0.764633
ENSG00000120616.16	EPC1	protein_coding	0.128386	5.28511	0.0929562	0.27197	-0.134148	5.28511	0.0795826	0.288916	-0.0771948	5.28511	0.307946	0.546426	0.0949524	5.28511	0.211057	0.62325	-0.262534	5.28511	0.0167312	0.997358	-0.205581	5.28511	0.0581428	0.995878	-0.0334336	5.28511	0.753703	0.971163	0.219686	5.28511	0.00511171	0.0256696	-0.132531	5.28511	0.0831632	0.21667	0.00773967	5.28511	0.918149	0.956699	0.0921209	5.28511	0.224771	0.573031	-0.352217	5.28511	0.00168794
ENSG00000180530.11	NRIP1	protein_coding	0.120205	7.59491	0.00836496	0.0465105	-0.0181103	7.59491	0.680613	0.874501	0.134447	7.59491	0.00344991	0.0221029	0.000630686	7.59491	0.988553	0.997218	-0.138315	7.59491	0.0299307	0.997358	0.014242	7.59491	0.818844	0.996054	-0.119574	7.59491	0.0590044	0.508276	0.22476	7.59491	4.82332e-06	5.60268e-05	0.0940337	7.59491	0.0365228	0.122935	0.170037	7.59491	0.000305087	0.00212355	-0.00172259	7.59491	0.968742	0.991043	-0.130726	7.59491	0.0396787
ENSG00000106004.5	HOXA5	protein_coding	-0.0256228	2.61354	0.88363	0.946225	-0.211455	2.61354	0.230488	0.536604	0.463952	2.61354	0.0104262	0.0526887	0.241034	2.61354	0.172617	0.579114	-0.185832	2.61354	0.45413	0.997358	0.489575	2.61354	0.0524416	0.995878	0.266656	2.61354	0.284234	0.820917	0.368647	2.61354	0.0393851	0.128595	-0.136958	2.61354	0.435393	0.6243	0.529835	2.61354	0.00376916	0.0180395	0.0243417	2.61354	0.889409	0.968136	-0.505605	2.61354	0.0454488
ENSG00000168646.13	AXIN2	protein_coding	0.102016	3.31721	0.455651	0.69179	-0.290486	3.31721	0.0372624	0.17455	-0.15026	3.31721	0.273437	0.508036	-0.0101607	3.31721	0.9406	0.983395	-0.392502	3.31721	0.0461696	0.997358	-0.252276	3.31721	0.194656	0.995878	-0.112176	3.31721	0.56143	0.927981	0.238018	3.31721	0.0856058	0.224954	0.0202397	3.31721	0.882012	0.937907	-0.195104	3.31721	0.156748	0.315849	-0.0434446	3.31721	0.750142	0.920413	-0.217778	3.31721	0.261846
ENSG00000143549.21	TPM3	protein_coding	0.174577	9.14586	1.84441e-06	2.93336e-05	0.0808995	9.14586	0.0154395	0.0943099	0.0879228	9.14586	0.0088332	0.0465001	0.0589629	9.14586	0.0734567	0.390533	-0.0936773	9.14586	0.0452367	0.997358	-0.086654	9.14586	0.0632069	0.995878	-0.115614	9.14586	0.0144491	0.251881	0.162562	9.14586	6.70584e-06	7.58425e-05	0.0581001	9.14586	0.0776276	0.206494	0.153791	9.14586	1.69561e-05	0.0001644	0.0861353	9.14586	0.0102079	0.0877988	-0.104462	9.14586	0.026274
ENSG00000111775.3	COX6A1	protein_coding	0.25468	5.19134	0.0220857	0.0982788	-0.131603	5.19134	0.227681	0.534305	0.0656122	5.19134	0.545282	0.748734	0.027367	5.19134	0.800519	0.951476	-0.386283	5.19134	0.0144739	0.997358	-0.189068	5.19134	0.220497	0.995878	-0.227313	5.19134	0.142091	0.682835	0.0823116	5.19134	0.448469	0.657426	-0.0770474	5.19134	0.477857	0.661874	-0.0181846	5.19134	0.866641	0.929274	-0.0773131	5.19134	0.476349	0.783502	-0.159359	5.19134	0.300674
ENSG00000197548.12	ATG7	protein_coding	0.21552	4.89274	0.0106432	0.0560544	-0.0417918	4.89274	0.608823	0.837002	0.140056	4.89274	0.0906387	0.252856	0.0542745	4.89274	0.506695	0.845691	-0.257312	4.89274	0.0295049	0.997358	-0.0754633	4.89274	0.513845	0.995878	-0.161245	4.89274	0.166278	0.713631	0.120917	4.89274	0.14258	0.317474	-0.0964841	4.89274	0.240131	0.436517	0.113052	4.89274	0.169824	0.334662	-0.0423273	4.89274	0.604255	0.85278	-0.217401	4.89274	0.0640679
ENSG00000082898.19	XPO1	protein_coding	0.139951	9.3361	0.000480354	0.00446903	0.0851628	9.3361	0.0271896	0.141484	0.137941	9.3361	0.000566754	0.00479783	0.059357	9.3361	0.118925	0.487104	-0.054788	9.3361	0.305342	0.997358	-0.00200981	9.3361	0.969842	0.99981	-0.0805939	9.3361	0.133996	0.672087	0.193743	9.3361	4.18151e-06	4.91665e-05	0.0858707	9.3361	0.0259982	0.0964962	0.237596	9.3361	6.74832e-08	1.01189e-06	0.105876	9.3361	0.00671781	0.0643751	-0.107872	9.3361	0.0468163
ENSG00000086548.9	CEACAM6	protein_coding	0.0978105	5.99997	0.193718	0.431147	0.0176775	5.99997	0.812747	0.929474	-0.0352962	5.99997	0.636518	0.810088	0.0770352	5.99997	0.30443	0.721073	-0.080133	5.99997	0.448888	0.997358	-0.133107	5.99997	0.210778	0.995878	-0.0207753	5.99997	0.843927	0.981573	0.2358	5.99997	0.00258044	0.0144546	0.0227906	5.99997	0.760105	0.866026	0.191111	5.99997	0.0131102	0.0496244	-0.0230353	5.99997	0.757612	0.923549	-0.213009	5.99997	0.047895
ENSG00000166405.15	RIC3	protein_coding	0.134391	3.7679	0.291237	0.546148	-0.110389	3.7679	0.385104	0.689306	-0.0408484	3.7679	0.747094	0.876415	0.0626639	3.7679	0.621069	0.895752	-0.24478	3.7679	0.175665	0.997358	-0.17524	3.7679	0.330077	0.995878	-0.0717274	3.7679	0.688951	0.958663	0.197024	3.7679	0.124225	0.290194	-0.193532	3.7679	0.130873	0.296093	-0.0175286	3.7679	0.889894	0.943783	0.148442	3.7679	0.244304	0.595297	-0.390555	3.7679	0.0331365
ENSG00000214367.9	HAUS3	protein_coding	0.0641003	4.55845	0.479452	0.708836	-0.0327173	4.55845	0.71762	0.890392	-0.0413409	4.55845	0.647829	0.81673	0.0358563	4.55845	0.691894	0.922035	-0.0968176	4.55845	0.450241	0.997358	-0.105441	4.55845	0.411182	0.995878	-0.028244	4.55845	0.82521	0.979068	0.266734	4.55845	0.00466481	0.0236619	-0.165535	4.55845	0.0717927	0.196394	-0.0852249	4.55845	0.348043	0.538936	0.146436	4.55845	0.10995	0.405431	-0.432268	4.55845	0.00135774
ENSG00000068024.17	HDAC4	protein_coding	0.205813	5.29092	0.0134273	0.0675014	0.119902	5.29092	0.141465	0.410278	-0.179205	5.29092	0.0301109	0.11777	-0.0742718	5.29092	0.359111	0.758445	-0.0859111	5.29092	0.452559	0.997358	-0.385018	5.29092	0.00137681	0.597111	-0.280084	5.29092	0.01711	0.268278	0.124997	5.29092	0.125674	0.291705	0.106351	5.29092	0.191123	0.378022	-0.150725	5.29092	0.0662517	0.169323	-0.0461591	5.29092	0.567686	0.834133	-0.0186459	5.29092	0.870139
ENSG00000034677.13	RNF19A	protein_coding	0.0729006	5.98939	0.259996	0.5122	0.113005	5.98939	0.0835483	0.298602	0.186071	5.98939	0.0054467	0.0318387	0.0756113	5.98939	0.242923	0.665808	0.040104	5.98939	0.659498	0.997358	0.11317	5.98939	0.216899	0.995878	0.00271077	5.98939	0.976217	0.997282	0.256993	5.98939	0.000202572	0.00160419	0.0496184	5.98939	0.441682	0.630093	0.293682	5.98939	3.10977e-05	0.000282106	0.0945925	5.98939	0.14563	0.462831	-0.207374	5.98939	0.026235
ENSG00000188895.12	MSL1	protein_coding	0.138771	6.80669	0.00566851	0.034569	0.0373574	6.80669	0.439681	0.729881	-0.00213694	6.80669	0.964635	0.984899	0.0725761	6.80669	0.136574	0.517123	-0.101413	6.80669	0.14121	0.997358	-0.140908	6.80669	0.0429916	0.975549	-0.0661948	6.80669	0.333792	0.847904	0.190105	6.80669	0.000239551	0.00187286	0.00353725	6.80669	0.941495	0.970441	0.00166435	6.80669	0.972452	0.986272	0.0504095	6.80669	0.298294	0.646298	-0.186568	6.80669	0.00830447
ENSG00000101104.13	PABPC1L	protein_coding	0.156541	3.29261	0.261542	0.51343	-0.268116	3.29261	0.0574805	0.236535	0.170483	3.29261	0.221977	0.447687	0.0204067	3.29261	0.882892	0.967492	-0.424657	3.29261	0.034194	0.997358	0.013942	3.29261	0.943264	0.99981	-0.136134	3.29261	0.488179	0.9033	0.171846	3.29261	0.218361	0.42325	-0.205882	3.29261	0.141627	0.310939	0.0959209	3.29261	0.489712	0.669089	0.0371853	3.29261	0.788431	0.932655	-0.377728	3.29261	0.058403
ENSG00000162385.11	MAGOH	protein_coding	0.0958303	4.61632	0.339089	0.594738	-0.0467413	4.61632	0.639819	0.854102	-0.0642566	4.61632	0.520443	0.731014	0.0174119	4.61632	0.86148	0.965125	-0.142572	4.61632	0.314814	0.997358	-0.160087	4.61632	0.259683	0.995878	-0.0784184	4.61632	0.578973	0.933412	0.231215	4.61632	0.0240214	0.0883879	-0.0501551	4.61632	0.615637	0.769358	-0.0513952	4.61632	0.606956	0.759435	0.0618751	4.61632	0.535956	0.817344	-0.28137	4.61632	0.0505915
ENSG00000283050.2	GTF2IP12	transcribed_unprocessed_pseudogene	0.0766864	2.20094	0.702198	0.853599	0.102876	2.20094	0.608214	0.836572	-0.312499	2.20094	0.123505	0.311414	0.0319158	2.20094	0.873487	0.965537	0.0261892	2.20094	0.926381	0.998351	-0.389185	2.20094	0.173811	0.995878	-0.0447706	2.20094	0.874502	0.986724	0.250002	2.20094	0.215868	0.420009	0.461366	2.20094	0.0249233	0.0935536	-0.32719	2.20094	0.10723	0.240338	0.053919	2.20094	0.787976	0.932341	0.211364	2.20094	0.457106
ENSG00000215305.10	VPS16	protein_coding	0.168296	5.00382	0.0381961	0.147118	0.246314	5.00382	0.0030493	0.0266956	-0.130163	5.00382	0.105827	0.281793	-0.0751411	5.00382	0.346182	0.749962	0.0780186	5.00382	0.488262	0.997358	-0.298459	5.00382	0.0102289	0.848475	-0.243437	5.00382	0.0341804	0.394559	0.155972	5.00382	0.0539991	0.161553	0.198749	5.00382	0.0152084	0.0654988	-0.00269586	5.00382	0.972915	0.986475	-0.0987455	5.00382	0.21725	0.56354	0.0427764	5.00382	0.703454
ENSG00000078674.18	PCM1	protein_coding	0.119845	8.16728	0.0109074	0.0571792	0.0959205	8.16728	0.0392557	0.181562	0.107161	8.16728	0.0219614	0.0934831	0.0385932	8.16728	0.398198	0.789321	-0.0239245	8.16728	0.710311	0.997358	-0.012684	8.16728	0.843808	0.997919	-0.0812517	8.16728	0.21051	0.763988	0.204323	8.16728	4.04194e-05	0.000388219	0.0581207	8.16728	0.205347	0.396353	0.187547	8.16728	0.000136002	0.00105038	0.0741165	8.16728	0.108093	0.401772	-0.146203	8.16728	0.0268123
ENSG00000205208.5	C4orf46	protein_coding	0.20136	5.09974	0.0165124	0.079604	0.110379	5.09974	0.179733	0.47179	-0.0366632	5.09974	0.653202	0.820307	-0.0486093	5.09974	0.551675	0.868083	-0.090981	5.09974	0.431442	0.997358	-0.238023	5.09974	0.0432363	0.975549	-0.249969	5.09974	0.0341401	0.394559	0.121836	5.09974	0.139442	0.312471	-0.0171332	5.09974	0.833555	0.909797	0.0621155	5.09974	0.447393	0.632092	0.0426062	5.09974	0.601697	0.852106	-0.138969	5.09974	0.231449
ENSG00000141279.17	NPEPPS	protein_coding	0.114791	7.67172	0.00833673	0.0464451	0.0726604	7.67172	0.0880544	0.308738	0.100354	7.67172	0.0200575	0.0873305	0.087854	7.67172	0.0405005	0.276946	-0.042131	7.67172	0.478842	0.997358	-0.0144376	7.67172	0.807825	0.995958	-0.0269374	7.67172	0.650207	0.947008	0.207381	7.67172	8.69207e-06	9.66585e-05	0.0842743	7.67172	0.0490162	0.150369	0.143543	7.67172	0.00120501	0.00694199	0.0679623	7.67172	0.109951	0.405431	-0.123107	7.67172	0.0422918
ENSG00000091732.17	ZC3HC1	protein_coding	0.215938	4.49075	0.0303427	0.125098	0.104617	4.49075	0.28518	0.591851	-0.172377	4.49075	0.0812114	0.236015	-0.0257737	4.49075	0.791189	0.951013	-0.111322	4.49075	0.420119	0.997358	-0.388316	4.49075	0.00662636	0.845506	-0.241712	4.49075	0.0837426	0.588345	0.106191	4.49075	0.278078	0.492092	0.0416096	4.49075	0.669236	0.807454	-0.0156257	4.49075	0.872443	0.932923	0.128823	4.49075	0.189487	0.528558	-0.0645812	4.49075	0.639247
ENSG00000188827.11	SLX4	protein_coding	0.247996	4.99533	0.0065669	0.038623	-0.0591707	4.99533	0.501281	0.771033	-0.0722721	4.99533	0.411968	0.64545	-0.0691179	4.99533	0.432535	0.808164	-0.307166	4.99533	0.0163505	0.997358	-0.320268	4.99533	0.0125179	0.848475	-0.317113	4.99533	0.0133572	0.244904	0.0724844	4.99533	0.410606	0.624219	0.0639926	4.99533	0.467233	0.652206	-0.190329	4.99533	0.0341634	0.103444	0.0721255	4.99533	0.41291	0.74258	-0.00849179	4.99533	0.945467
ENSG00000110060.9	PUS3	protein_coding	0.215042	3.09912	0.185899	0.420838	-0.175825	3.09912	0.278015	0.585057	0.0154576	3.09912	0.923563	0.964983	-0.0317252	3.09912	0.843913	0.961796	-0.390867	3.09912	0.0909546	0.997358	-0.199584	3.09912	0.382886	0.995878	-0.246767	3.09912	0.281634	0.818922	0.105152	3.09912	0.514859	0.710668	-0.394935	3.09912	0.0173039	0.0724332	-0.141192	3.09912	0.382671	0.573417	0.354275	3.09912	0.0317925	0.193675	-0.500087	3.09912	0.0320976
ENSG00000179455.10	MKRN3	protein_coding	0.223647	3.41199	0.114149	0.311355	-0.0618766	3.41199	0.658248	0.862569	-0.285403	3.41199	0.0454706	0.15781	0.0945403	3.41199	0.499722	0.844934	-0.285524	3.41199	0.152853	0.997358	-0.50905	3.41199	0.0126468	0.848475	-0.129107	3.41199	0.514501	0.911861	0.0962408	3.41199	0.492077	0.693063	-0.183435	3.41199	0.193196	0.380419	-0.262687	3.41199	0.0647816	0.166545	0.13976	3.41199	0.319739	0.665321	-0.279676	3.41199	0.161262
ENSG00000074266.22	EED	protein_coding	0.175244	5.68943	0.0177511	0.0843852	0.115173	5.68943	0.113262	0.358245	0.18782	5.68943	0.0113916	0.0565617	0.100667	5.68943	0.165012	0.565989	-0.0600705	5.68943	0.554754	0.997358	0.0125763	5.68943	0.901417	0.998765	-0.0745771	5.68943	0.463815	0.896406	0.143534	5.68943	0.0499973	0.153157	-0.0632981	5.68943	0.379798	0.575077	0.292125	5.68943	0.000160517	0.00121721	0.18404	5.68943	0.0130405	0.104346	-0.206832	5.68943	0.0459735
ENSG00000123983.15	ACSL3	protein_coding	0.0967777	8.05995	0.0219869	0.0981046	0.0673526	8.05995	0.106037	0.344361	0.118379	8.05995	0.00566587	0.0328982	0.0247394	8.05995	0.548074	0.865316	-0.0294251	8.05995	0.613249	0.997358	0.0216014	8.05995	0.71043	0.995878	-0.0720383	8.05995	0.218923	0.774684	0.219786	8.05995	2.14056e-06	2.65019e-05	0.085353	8.05995	0.0421473	0.135477	0.187871	8.05995	3.08684e-05	0.00028093	0.116955	8.05995	0.00622513	0.0608799	-0.134433	8.05995	0.0243241
ENSG00000176401.6	EID2B	protein_coding	0.208744	2.96056	0.21116	0.452755	-0.301239	2.96056	0.0735967	0.275798	-0.343155	2.96056	0.0425237	0.150643	0.137975	2.96056	0.406411	0.793386	-0.509983	2.96056	0.0334221	0.997358	-0.5519	2.96056	0.0218508	0.905845	-0.0707693	2.96056	0.76262	0.971163	0.107048	2.96056	0.518898	0.713897	-0.00405553	2.96056	0.980462	0.990032	-0.322487	2.96056	0.0560285	0.148969	-0.00633839	2.96056	0.969468	0.99136	-0.111104	2.96056	0.635597
ENSG00000197912.16	SPG7	protein_coding	0.17836	6.80182	0.00235086	0.0166405	0.0276541	6.80182	0.620982	0.843739	0.0930103	6.80182	0.100586	0.272189	0.0704224	6.80182	0.211085	0.62325	-0.150706	6.80182	0.0610189	0.997358	-0.0853502	6.80182	0.282808	0.995878	-0.107938	6.80182	0.175895	0.72572	0.136615	6.80182	0.017552	0.0697426	0.0326552	6.80182	0.559496	0.728003	-0.0410371	6.80182	0.463777	0.646102	0.177637	6.80182	0.00244012	0.0293648	-0.10396	6.80182	0.192062
ENSG00000196504.19	PRPF40A	protein_coding	0.119333	7.73718	0.00825214	0.0461145	0.107319	7.73718	0.0167811	0.0999071	0.124564	7.73718	0.00597858	0.0342902	0.124793	7.73718	0.005894	0.0731142	-0.0120134	7.73718	0.845405	0.997358	0.00523164	7.73718	0.93232	0.998765	0.00546009	7.73718	0.929373	0.993183	0.19389	7.73718	4.58927e-05	0.000433819	0.0452104	7.73718	0.301962	0.501388	0.217299	7.73718	7.41192e-06	7.68169e-05	0.126102	7.73718	0.0054305	0.0544789	-0.148679	7.73718	0.0190058
ENSG00000214413.9	BBIP1	protein_coding	0.0911558	5.17935	0.301318	0.556254	0.0483555	5.17935	0.581993	0.819744	0.0300082	5.17935	0.732396	0.869396	0.0403781	5.17935	0.645603	0.907143	-0.0428003	5.17935	0.730203	0.997358	-0.0611476	5.17935	0.622457	0.995878	-0.0507777	5.17935	0.682518	0.957461	0.22068	5.17935	0.0147169	0.0607645	-0.0789171	5.17935	0.370217	0.567578	0.155431	5.17935	0.0810847	0.196144	0.019168	5.17935	0.827044	0.946944	-0.299597	5.17935	0.0189211
ENSG00000139218.18	SCAF11	protein_coding	0.13424	8.11901	0.00237775	0.0167992	0.078821	8.11901	0.0657754	0.256638	0.110008	8.11901	0.0114785	0.0568986	0.073817	8.11901	0.0842082	0.418773	-0.0554192	8.11901	0.353999	0.997358	-0.0242325	8.11901	0.684204	0.995878	-0.0604232	8.11901	0.312634	0.8355	0.177538	8.11901	9.91695e-05	0.000860181	0.0551333	8.11901	0.194137	0.381828	0.141365	8.11901	0.00145104	0.00808331	0.0475974	8.11901	0.261255	0.611059	-0.122405	8.11901	0.0440722
ENSG00000100504.17	PYGL	protein_coding	0.110674	6.89848	0.0607912	0.204621	-0.0220256	6.89848	0.704135	0.88486	0.0274275	6.89848	0.636438	0.810077	0.10034	6.89848	0.0881316	0.426244	-0.1327	6.89848	0.110111	0.997358	-0.0832465	6.89848	0.312356	0.995878	-0.0103338	6.89848	0.89968	0.991186	0.200941	6.89848	0.00105009	0.00678222	0.0148164	6.89848	0.798295	0.888239	0.15351	6.89848	0.0104792	0.0414852	0.253406	6.89848	5.96735e-05	0.00117842	-0.186125	6.89848	0.0268563
ENSG00000109606.13	DHX15	protein_coding	0.154712	8.17775	0.000621793	0.00558672	0.143767	8.17775	0.0013531	0.0136228	0.180555	8.17775	8.99972e-05	0.000953768	0.095244	8.17775	0.0288472	0.22891	-0.0109452	8.17775	0.855554	0.997358	0.0258433	8.17775	0.667574	0.995878	-0.059468	8.17775	0.324981	0.841058	0.155884	8.17775	0.000571235	0.00399829	0.00619027	8.17775	0.884231	0.939292	0.212257	8.17775	7.29722e-06	7.59072e-05	0.0674414	8.17775	0.117236	0.418604	-0.149693	8.17775	0.0157154
ENSG00000100142.16	POLR2F	protein_coding	0.127121	4.24734	0.23685	0.484058	-0.0668712	4.24734	0.531635	0.790169	0.041029	4.24734	0.70078	0.850592	0.244911	4.24734	0.0253176	0.210688	-0.193992	4.24734	0.202331	0.997358	-0.086092	4.24734	0.568928	0.995878	0.11779	4.24734	0.436432	0.890508	0.183263	4.24734	0.0905739	0.233836	-0.223443	4.24734	0.0404538	0.131647	-0.117666	4.24734	0.273062	0.461696	0.112767	4.24734	0.29329	0.641664	-0.406706	4.24734	0.00927141
ENSG00000116350.17	SRSF4	protein_coding	0.129052	6.17354	0.0469426	0.170077	-0.0227561	6.17354	0.720818	0.891923	0.076041	6.17354	0.235513	0.464396	0.101539	6.17354	0.115199	0.481762	-0.151809	6.17354	0.0963415	0.997358	-0.0530115	6.17354	0.556529	0.995878	-0.027513	6.17354	0.75993	0.971163	0.179664	6.17354	0.0065976	0.0316169	-0.00206336	6.17354	0.974134	0.987001	0.134863	6.17354	0.0382195	0.112611	0.192921	6.17354	0.00372007	0.0409986	-0.181727	6.17354	0.0478547
ENSG00000244879.8	GABPB1-AS1	lncRNA	0.0866843	6.76517	0.161468	0.385763	-0.00572175	6.76517	0.925619	0.974081	-0.0934793	6.76517	0.131693	0.324653	0.0692072	6.76517	0.26189	0.688463	-0.092406	6.76517	0.289144	0.997358	-0.180164	6.76517	0.0419039	0.975549	-0.0174771	6.76517	0.840223	0.981542	0.220151	6.76517	0.000718716	0.00489091	0.0428709	6.76517	0.485319	0.668432	-0.0317219	6.76517	0.605228	0.758114	0.132307	6.76517	0.0349032	0.205304	-0.17728	6.76517	0.0451522
ENSG00000010270.14	STARD3NL	protein_coding	0.109855	6.07601	0.0866905	0.259221	0.0495054	6.07601	0.434579	0.726833	0.015069	6.07601	0.811472	0.912045	0.0173828	6.07601	0.78322	0.947798	-0.0603497	6.07601	0.500252	0.997358	-0.094786	6.07601	0.291363	0.995878	-0.0924722	6.07601	0.303168	0.831353	0.191037	6.07601	0.00379224	0.0200475	-0.0103498	6.07601	0.869847	0.929812	0.0989545	6.07601	0.121747	0.262943	0.0378731	6.07601	0.549466	0.825836	-0.201387	6.07601	0.0278982
ENSG00000134153.10	EMC7	protein_coding	0.144743	6.69203	0.00643782	0.0381253	0.091742	6.69203	0.0773245	0.284288	0.0797865	6.69203	0.123029	0.310561	0.0511882	6.69203	0.318982	0.731066	-0.053001	6.69203	0.464562	0.997358	-0.0649564	6.69203	0.370737	0.995878	-0.0935547	6.69203	0.199306	0.752411	0.152179	6.69203	0.00432168	0.0222453	0.00325492	6.69203	0.949215	0.974319	0.143679	6.69203	0.00680939	0.0294027	0.03078	6.69203	0.547708	0.825441	-0.148924	6.69203	0.0436396
ENSG00000197747.9	S100A10	protein_coding	0.134974	9.06666	0.000875847	0.00745435	0.081793	9.06666	0.0366656	0.172916	0.0752361	9.06666	0.0537949	0.177834	0.0969284	9.06666	0.0141033	0.138527	-0.053181	9.06666	0.328146	0.997358	-0.0597379	9.06666	0.272636	0.995878	-0.0380457	9.06666	0.483153	0.899312	0.159171	9.06666	0.000119926	0.00101371	0.00355479	9.06666	0.92599	0.962435	0.126079	9.06666	0.00175011	0.00949218	0.0735831	9.06666	0.059073	0.290623	-0.155616	9.06666	0.00572718
ENSG00000241837.7	ATP5PO	protein_coding	0.117762	3.64434	0.366634	0.620866	-0.0893086	3.64434	0.492784	0.766114	0.132008	3.64434	0.312052	0.550657	-0.0195343	3.64434	0.880472	0.967326	-0.20707	3.64434	0.262733	0.997358	0.0142459	3.64434	0.938187	0.99981	-0.137296	3.64434	0.45611	0.894843	0.176383	3.64434	0.178545	0.369527	-0.215472	3.64434	0.101843	0.248766	0.210625	3.64434	0.109565	0.243632	-0.0946364	3.64434	0.467477	0.77781	-0.391855	3.64434	0.037027
ENSG00000179476.8	C14orf28	protein_coding	0.0890692	2.16041	0.713024	0.8599	-0.0161845	2.16041	0.94668	0.982089	-0.275036	2.16041	0.25888	0.492823	-0.090335	2.16041	0.709136	0.925565	-0.105254	2.16041	0.758544	0.997358	-0.364105	2.16041	0.290169	0.995878	-0.179404	2.16041	0.600651	0.937293	0.204676	2.16041	0.399414	0.614354	-0.49453	2.16041	0.0453487	0.142438	-0.198753	2.16041	0.413097	0.601975	0.092613	2.16041	0.702158	0.899091	-0.699205	2.16041	0.0453976
ENSG00000155561.15	NUP205	protein_coding	0.119505	7.61244	0.0150706	0.074046	0.0676037	7.61244	0.160424	0.443367	0.181488	7.61244	0.000369931	0.00331849	0.0514633	7.61244	0.283237	0.707214	-0.0519017	7.61244	0.4428	0.997358	0.061983	7.61244	0.359998	0.995878	-0.0680421	7.61244	0.315396	0.836642	0.171544	7.61244	0.000705583	0.00481848	0.0144401	7.61244	0.76208	0.866923	0.0842989	7.61244	0.0817436	0.197206	0.0527079	7.61244	0.271894	0.62302	-0.157104	7.61244	0.0232945
ENSG00000101773.19	RBBP8	protein_coding	0.183229	6.13281	0.00166898	0.0126135	0.0144589	6.13281	0.793954	0.91947	-0.0860972	6.13281	0.124331	0.312588	-0.0026213	6.13281	0.962221	0.989513	-0.16877	6.13281	0.0350992	0.997358	-0.269326	6.13281	0.00113425	0.547033	-0.18585	6.13281	0.0209099	0.301124	0.105607	6.13281	0.0609526	0.176775	-0.0425487	6.13281	0.443365	0.631953	-0.0703571	6.13281	0.207334	0.38345	-0.0079522	6.13281	0.885753	0.966587	-0.148156	6.13281	0.062975
ENSG00000110200.8	ANAPC15	protein_coding	0.113944	4.71568	0.237833	0.485103	-0.0568523	4.71568	0.553745	0.803408	0.009166	4.71568	0.923807	0.965011	0.0489948	4.71568	0.609664	0.891718	-0.170797	4.71568	0.211281	0.997358	-0.104778	4.71568	0.440871	0.995878	-0.0649495	4.71568	0.632184	0.942381	0.171748	4.71568	0.0778285	0.210164	-0.163724	4.71568	0.0922863	0.232801	-0.0091163	4.71568	0.924219	0.959251	-0.0448502	4.71568	0.640167	0.873258	-0.335471	4.71568	0.0163102
ENSG00000189298.14	ZKSCAN3	protein_coding	0.0832756	2.27574	0.651555	0.825684	0.239689	2.27574	0.197038	0.493697	-0.19775	2.27574	0.285872	0.521244	-0.132804	2.27574	0.472124	0.827814	0.156413	2.27574	0.548969	0.997358	-0.281026	2.27574	0.283555	0.995878	-0.216079	2.27574	0.408502	0.879878	0.202144	2.27574	0.275428	0.489013	0.12989	2.27574	0.481849	0.665686	-0.351052	2.27574	0.0612883	0.159974	-0.140397	2.27574	0.447313	0.766433	-0.0722544	2.27574	0.781588
ENSG00000140395.9	WDR61	protein_coding	0.126067	6.30096	0.0246799	0.106783	0.0155799	6.30096	0.775729	0.913683	0.0632438	6.30096	0.25053	0.483315	0.0684234	6.30096	0.214332	0.627579	-0.110487	6.30096	0.15723	0.997358	-0.0628229	6.30096	0.418006	0.995878	-0.0576433	6.30096	0.457174	0.894843	0.159117	6.30096	0.00520155	0.0260795	-0.0806655	6.30096	0.144443	0.31528	0.0547666	6.30096	0.318896	0.508898	0.0285918	6.30096	0.60146	0.852106	-0.239782	6.30096	0.00305367
ENSG00000198807.13	PAX9	protein_coding	0.0501851	2.01374	0.808998	0.912135	0.047233	2.01374	0.820029	0.932874	-0.0167095	2.01374	0.935837	0.969878	0.294593	2.01374	0.160048	0.55649	-0.00295209	2.01374	0.991976	0.999947	-0.0668946	2.01374	0.819772	0.996054	0.244408	2.01374	0.406708	0.879227	0.233903	2.01374	0.262859	0.47424	0.00526555	2.01374	0.97976	0.98959	-0.490873	2.01374	0.0214082	0.0728641	-0.0555585	2.01374	0.789022	0.932745	-0.228638	2.01374	0.43745
ENSG00000174953.14	DHX36	protein_coding	0.0958274	7.12548	0.045271	0.165901	0.0419178	7.12548	0.37316	0.678888	0.106098	7.12548	0.0273328	0.10976	0.0525345	7.12548	0.265473	0.691197	-0.0539096	7.12548	0.417681	0.997358	0.0102706	7.12548	0.876893	0.998765	-0.0432929	7.12548	0.514642	0.911861	0.187893	7.12548	0.000195377	0.00155475	-0.0422919	7.12548	0.368944	0.566169	0.130153	7.12548	0.00748042	0.0314363	0.0454609	7.12548	0.334468	0.676616	-0.230184	7.12548	0.00103371
ENSG00000121486.12	TRMT1L	protein_coding	0.0770039	5.8414	0.226606	0.471092	-0.0602164	5.8414	0.342974	0.650416	0.151177	5.8414	0.0200488	0.0873305	0.0383213	5.8414	0.545071	0.863813	-0.13722	5.8414	0.129274	0.997358	0.0741733	5.8414	0.408296	0.995878	-0.0386826	5.8414	0.665488	0.951943	0.206669	5.8414	0.00188219	0.0111553	-0.0347867	5.8414	0.582644	0.745057	0.276933	5.8414	5.78628e-05	0.000492795	0.100883	5.8414	0.115089	0.41435	-0.241455	5.8414	0.00913093
ENSG00000157259.8	GATAD1	protein_coding	0.118783	5.28994	0.131086	0.340946	-0.066867	5.28994	0.391568	0.692951	0.0159006	5.28994	0.837989	0.924937	-0.0440755	5.28994	0.571424	0.87742	-0.18565	5.28994	0.0960422	0.997358	-0.102883	5.28994	0.351594	0.995878	-0.162859	5.28994	0.142981	0.682869	0.164246	5.28994	0.0388157	0.127086	-0.0135924	5.28994	0.86124	0.924362	-0.0822652	5.28994	0.292779	0.482094	-0.0115522	5.28994	0.881896	0.965577	-0.177839	5.28994	0.110452
ENSG00000160336.17	ZNF761	protein_coding	0.1736	3.49534	0.270042	0.523914	-0.180024	3.49534	0.252936	0.559455	-0.335057	3.49534	0.0362665	0.134299	0.237672	3.49534	0.133116	0.512331	-0.353624	3.49534	0.114517	0.997358	-0.508656	3.49534	0.025071	0.913533	0.0640727	3.49534	0.772164	0.971163	0.108944	3.49534	0.487173	0.688642	-0.157185	3.49534	0.317408	0.516833	-0.116716	3.49534	0.456811	0.640353	0.10967	3.49534	0.484289	0.787009	-0.266129	3.49534	0.232356
ENSG00000214021.16	TTLL3	protein_coding	0.0561673	3.62716	0.693717	0.847675	0.0177475	3.62716	0.900899	0.964829	-0.0686194	3.62716	0.630563	0.806422	0.0126501	3.62716	0.92927	0.980393	-0.0384198	3.62716	0.848841	0.997358	-0.124787	3.62716	0.536607	0.995878	-0.0435172	3.62716	0.829086	0.979743	0.225152	3.62716	0.118735	0.282041	0.103134	3.62716	0.470444	0.654986	-0.331067	3.62716	0.0236943	0.0785352	-0.0125965	3.62716	0.929569	0.98015	-0.122018	3.62716	0.545649
ENSG00000148399.13	DPH7	protein_coding	0.165944	4.00351	0.149959	0.369894	-0.243944	4.00351	0.0365168	0.172502	0.109531	4.00351	0.339079	0.578523	-0.134069	4.00351	0.243035	0.665808	-0.409888	4.00351	0.0137962	0.997358	-0.0564128	4.00351	0.726649	0.995878	-0.300013	4.00351	0.0675002	0.536843	0.115217	4.00351	0.314843	0.531896	-0.0542277	4.00351	0.634796	0.783833	-0.0579548	4.00351	0.611769	0.76275	-0.239861	4.00351	0.0396263	0.222745	-0.169445	4.00351	0.296121
ENSG00000197372.10	ZNF675	protein_coding	0.0865493	3.54261	0.524526	0.740245	0.0199135	3.54261	0.88336	0.959405	-0.244782	3.54261	0.0759997	0.225045	-0.0571757	3.54261	0.673828	0.915582	-0.0666357	3.54261	0.728617	0.997358	-0.331331	3.54261	0.0890224	0.995878	-0.143725	3.54261	0.455261	0.894843	0.194205	3.54261	0.156728	0.338168	-0.0849632	3.54261	0.532123	0.707573	-0.315623	3.54261	0.0235543	0.0781631	0.0778058	3.54261	0.567103	0.834133	-0.279168	3.54261	0.150155
ENSG00000262919.8	CCNQ	protein_coding	0.267363	3.96093	0.0263391	0.112415	0.0187717	3.96093	0.872893	0.955238	-0.16075	3.96093	0.174719	0.390202	-0.109206	3.96093	0.354065	0.753437	-0.248591	3.96093	0.138504	0.997358	-0.428113	3.96093	0.0124996	0.848475	-0.376569	3.96093	0.0269269	0.345817	0.0123417	3.96093	0.916223	0.957711	0.0503173	3.96093	0.668294	0.806646	-0.044066	3.96093	0.707409	0.834213	-0.0374919	3.96093	0.749418	0.920126	0.0379756	3.96093	0.819003
ENSG00000129103.19	SUMF2	protein_coding	0.139651	6.44713	0.0258761	0.110985	-0.0515622	6.44713	0.400286	0.698812	0.14704	6.44713	0.0193002	0.0849404	-0.0507651	6.44713	0.407557	0.793505	-0.191213	6.44713	0.0307308	0.997358	0.00738916	6.44713	0.931832	0.998765	-0.190416	6.44713	0.031401	0.376679	0.138878	6.44713	0.0266683	0.0957239	0.0182154	6.44713	0.765634	0.869019	0.088263	6.44713	0.152762	0.30931	-0.0943722	6.44713	0.126876	0.435178	-0.120662	6.44713	0.166626
ENSG00000134444.15	RELCH	protein_coding	0.186608	5.56156	0.0114657	0.0596896	0.141531	5.56156	0.0519003	0.220843	-0.0177558	5.56156	0.803642	0.908185	0.0370573	5.56156	0.604204	0.889078	-0.045077	5.56156	0.655581	0.997358	-0.204363	5.56156	0.047341	0.995878	-0.14955	5.56156	0.142949	0.682869	0.0887487	5.56156	0.217424	0.422339	0.0422681	5.56156	0.554515	0.724199	0.0456212	5.56156	0.523667	0.696658	0.0101464	5.56156	0.886992	0.967284	-0.0464806	5.56156	0.645602
ENSG00000101972.19	STAG2	protein_coding	0.108686	7.9053	0.0186122	0.0870526	0.0627244	7.9053	0.166349	0.45246	0.152662	7.9053	0.00127489	0.00958374	0.0534815	7.9053	0.236712	0.657449	-0.0459619	7.9053	0.470098	0.997358	0.0439754	7.9053	0.489403	0.995878	-0.0552048	7.9053	0.386188	0.870885	0.166661	7.9053	0.000494003	0.00355254	0.0340681	7.9053	0.449067	0.637261	0.245005	7.9053	1.43569e-06	1.70588e-05	0.0657589	7.9053	0.147173	0.465506	-0.132593	7.9053	0.0409045
ENSG00000122884.13	P4HA1	protein_coding	0.0503217	5.96317	0.409658	0.658584	0.0479389	5.96317	0.432039	0.725192	-0.0347535	5.96317	0.568364	0.765112	0.0477262	5.96317	0.434071	0.808755	-0.00238282	5.96317	0.977899	0.998842	-0.0850752	5.96317	0.32503	0.995878	-0.00259546	5.96317	0.975927	0.997282	0.223975	5.96317	0.000544517	0.00384469	0.0082348	5.96317	0.892307	0.944093	0.0535857	5.96317	0.38018	0.570846	0.122055	5.96317	0.0491939	0.258486	-0.21574	5.96317	0.015012
ENSG00000115998.8	C2orf42	protein_coding	0.121421	3.15857	0.420142	0.667402	0.152144	3.15857	0.313337	0.619174	-0.180272	3.15857	0.233205	0.461208	-0.0282373	3.15857	0.850816	0.964327	0.030723	3.15857	0.884941	0.997358	-0.301693	3.15857	0.159524	0.995878	-0.149658	3.15857	0.481939	0.898972	0.151536	3.15857	0.315255	0.532476	0.294991	3.15857	0.0539029	0.160906	-0.308075	3.15857	0.044462	0.125905	-0.00210434	3.15857	0.988815	0.996682	0.143455	3.15857	0.500196
ENSG00000071859.15	FAM50A	protein_coding	0.110826	5.485	0.22408	0.468345	-0.0826029	5.485	0.363239	0.669262	-0.100452	5.485	0.269835	0.504168	0.0228677	5.485	0.8005	0.951476	-0.193429	5.485	0.135037	0.997358	-0.211278	5.485	0.103338	0.995878	-0.0879583	5.485	0.492806	0.9052	0.162096	5.485	0.0778745	0.210175	-0.288046	5.485	0.00241284	0.0154411	0.010427	5.485	0.908244	0.95251	0.0392885	5.485	0.664376	0.883965	-0.450142	5.485	0.000899177
ENSG00000111790.14	FGFR1OP2	protein_coding	0.0925126	5.83714	0.218425	0.461662	0.138149	5.83714	0.068653	0.263042	0.0211456	5.83714	0.776868	0.893638	0.0345959	5.83714	0.643114	0.90589	0.045636	5.83714	0.665557	0.997358	-0.0713671	5.83714	0.499654	0.995878	-0.0579167	5.83714	0.58352	0.935439	0.180244	5.83714	0.0188612	0.0735913	-0.0320321	5.83714	0.667866	0.806388	0.0171782	5.83714	0.817888	0.901443	-0.00928719	5.83714	0.900909	0.970979	-0.212276	5.83714	0.0485758
ENSG00000123130.17	ACOT9	protein_coding	0.134265	6.78051	0.0115507	0.0599656	-0.014603	6.78051	0.776512	0.913691	0.0732241	6.78051	0.158711	0.365382	0.0326736	6.78051	0.526024	0.856347	-0.148868	6.78051	0.0449857	0.997358	-0.061041	6.78051	0.402955	0.995878	-0.101592	6.78051	0.166595	0.713631	0.138247	6.78051	0.00944332	0.0424066	-0.0664465	6.78051	0.200104	0.389665	0.12964	6.78051	0.0145332	0.0539245	-0.00705975	6.78051	0.890811	0.96854	-0.204694	6.78051	0.00675143
ENSG00000057608.17	GDI2	protein_coding	0.110889	8.94657	0.0088001	0.0483089	0.111791	8.94657	0.00830103	0.0594301	0.0987536	8.94657	0.0187937	0.0831374	0.031247	8.94657	0.445556	0.815384	0.000901885	8.94657	0.987541	0.999947	-0.0121352	8.94657	0.833612	0.996481	-0.0796418	8.94657	0.172023	0.722553	0.16106	8.94657	0.000240004	0.00187286	0.0234661	8.94657	0.566214	0.733866	0.157019	8.94657	0.000328258	0.00226665	0.0727317	8.94657	0.0796353	0.33946	-0.137594	8.94657	0.0205186
ENSG00000164053.22	ATRIP	protein_coding	0.239281	3.90985	0.0295555	0.123068	-0.0780511	3.90985	0.468133	0.749704	-0.178062	3.90985	0.101677	0.274331	0.0714732	3.90985	0.506264	0.845622	-0.317332	3.90985	0.0407151	0.997358	-0.417343	3.90985	0.00801523	0.848099	-0.167807	3.90985	0.271728	0.812948	0.0320971	3.90985	0.764916	0.874584	-0.0781054	3.90985	0.467825	0.652471	-0.330415	3.90985	0.0032494	0.0159444	0.166035	3.90985	0.126281	0.434394	-0.110203	3.90985	0.468848
ENSG00000150787.8	PTS	protein_coding	0.119635	4.37038	0.276931	0.531301	-0.179586	4.37038	0.105255	0.342626	0.10461	4.37038	0.34107	0.58069	0.0479173	4.37038	0.661597	0.912432	-0.299221	4.37038	0.0575975	0.997358	-0.0150248	4.37038	0.922616	0.998765	-0.0717175	4.37038	0.643234	0.944399	0.151633	4.37038	0.169745	0.356767	-0.160904	4.37038	0.145613	0.317159	-0.0816317	4.37038	0.456705	0.640284	-0.0721759	4.37038	0.51023	0.801044	-0.312537	4.37038	0.0477054
ENSG00000171530.15	TBCA	protein_coding	0.110099	6.48489	0.0658658	0.215973	0.0731805	6.48489	0.217031	0.522655	-0.0462424	6.48489	0.433196	0.662582	0.10037	6.48489	0.0926329	0.434496	-0.0369182	6.48489	0.657479	0.997358	-0.156341	6.48489	0.0648031	0.995878	-0.00972866	6.48489	0.906897	0.992409	0.158655	6.48489	0.00922291	0.0417158	-0.00825576	6.48489	0.888381	0.942188	0.119888	6.48489	0.0458713	0.128957	0.0878519	6.48489	0.139703	0.455061	-0.166911	6.48489	0.0492127
ENSG00000182010.11	RTKN2	protein_coding	0.144622	4.33321	0.164501	0.390261	-0.00364632	4.33321	0.97176	0.991583	0.0972776	4.33321	0.347154	0.586532	-0.00756874	4.33321	0.941424	0.983395	-0.148268	4.33321	0.311308	0.997358	-0.0473439	4.33321	0.745302	0.995878	-0.15219	4.33321	0.298817	0.829411	0.122679	4.33321	0.237026	0.445525	-0.177088	4.33321	0.0902878	0.229505	0.0850517	4.33321	0.410594	0.599512	-0.0485476	4.33321	0.63779	0.871128	-0.299767	4.33321	0.0439116
ENSG00000112312.10	GMNN	protein_coding	0.14832	5.61397	0.0465818	0.169274	0.0193792	5.61397	0.790754	0.918659	0.10257	5.61397	0.16427	0.373978	-0.00836877	5.61397	0.90875	0.973941	-0.128941	5.61397	0.215383	0.997358	-0.0457497	5.61397	0.658031	0.995878	-0.156689	5.61397	0.133633	0.672087	0.118905	5.61397	0.10807	0.264565	-0.109076	5.61397	0.139631	0.308178	0.150436	5.61397	0.0436626	0.124288	0.0186487	5.61397	0.798463	0.935134	-0.227981	5.61397	0.0311423
ENSG00000198561.16	CTNND1	protein_coding	0.05898	3.94074	0.586652	0.785609	-0.23199	3.94074	0.0363003	0.171912	-0.0354171	3.94074	0.743817	0.87413	-0.0547989	3.94074	0.613378	0.892771	-0.29097	3.94074	0.0621097	0.997358	-0.094397	3.94074	0.538524	0.995878	-0.113779	3.94074	0.458889	0.89499	0.205547	3.94074	0.0623546	0.179548	-0.174787	3.94074	0.111247	0.264366	0.0332899	3.94074	0.758695	0.865457	-0.0487923	3.94074	0.652712	0.879749	-0.380334	3.94074	0.0159992
ENSG00000126458.4	RRAS	protein_coding	0.169323	4.25305	0.163843	0.389273	0.262802	4.25305	0.0330312	0.16208	-0.234372	4.25305	0.0561287	0.183186	-0.114685	4.25305	0.343078	0.747355	0.0934787	4.25305	0.583598	0.997358	-0.403695	4.25305	0.0211065	0.898101	-0.284008	4.25305	0.10003	0.626284	0.0941527	4.25305	0.435666	0.647072	0.0417794	4.25305	0.728755	0.847421	-0.302209	4.25305	0.0149469	0.0551511	-0.0958274	4.25305	0.427598	0.75398	-0.0523733	4.25305	0.758515
ENSG00000108039.18	XPNPEP1	protein_coding	0.0750209	5.67966	0.304743	0.56011	0.0168145	5.67966	0.817143	0.931928	0.0844798	5.67966	0.24848	0.480923	0.0242721	5.67966	0.738625	0.935656	-0.0582064	5.67966	0.571936	0.997358	0.00945884	5.67966	0.926701	0.998765	-0.0507488	5.67966	0.622026	0.941983	0.185461	5.67966	0.0134708	0.0567416	0.0684247	5.67966	0.348795	0.546707	-0.0400779	5.67966	0.582035	0.74008	-0.10002	5.67966	0.172999	0.50485	-0.117037	5.67966	0.258126
ENSG00000144959.11	NCEH1	protein_coding	0.126599	7.29807	0.00593427	0.0358115	0.0686682	7.29807	0.125075	0.380439	0.201504	7.29807	3.23214e-05	0.000380832	0.0198424	7.29807	0.65402	0.908553	-0.0579307	7.29807	0.356454	0.997358	0.0749049	7.29807	0.234493	0.995878	-0.106756	7.29807	0.0925738	0.609663	0.133662	7.29807	0.00382019	0.0201763	-0.0248267	7.29807	0.575181	0.739704	0.115397	7.29807	0.011606	0.0450964	-0.107736	7.29807	0.0179837	0.130998	-0.158489	7.29807	0.0140689
ENSG00000183337.18	BCOR	protein_coding	0.135931	5.8482	0.0318633	0.129942	-0.0745416	5.8482	0.231488	0.537423	0.0248427	5.8482	0.688123	0.843949	-0.00944322	5.8482	0.878642	0.967066	-0.210472	5.8482	0.0193318	0.997358	-0.111088	5.8482	0.207714	0.995878	-0.145374	5.8482	0.101147	0.628778	0.123024	5.8482	0.0511142	0.155225	0.179674	5.8482	0.00527636	0.0290651	-0.0291443	5.8482	0.637812	0.783268	0.0588175	5.8482	0.343764	0.686961	0.0566499	5.8482	0.518031
ENSG00000115307.17	AUP1	protein_coding	0.132111	6.39435	0.0416347	0.156179	0.118277	6.39435	0.067036	0.258958	-0.0611581	6.39435	0.337531	0.577103	-0.0358428	6.39435	0.572874	0.877561	-0.0138343	6.39435	0.877519	0.997358	-0.193269	6.39435	0.0353554	0.949958	-0.167954	6.39435	0.0659621	0.531419	0.12462	6.39435	0.0540955	0.161739	0.0826179	6.39435	0.19685	0.385245	-0.0753427	6.39435	0.238549	0.421082	-0.0137173	6.39435	0.828923	0.947581	-0.0420019	6.39435	0.640191
ENSG00000104147.9	OIP5	protein_coding	-0.0263532	4.18515	0.800507	0.907826	-0.0305559	4.18515	0.769556	0.911312	0.144751	4.18515	0.169164	0.381881	0.164209	4.18515	0.119843	0.488618	-0.0042027	4.18515	0.97726	0.998842	0.171104	4.18515	0.249095	0.995878	0.190563	4.18515	0.200007	0.753769	0.282134	4.18515	0.00901496	0.040923	-0.116193	4.18515	0.268101	0.466098	0.244859	4.18515	0.0222782	0.0750999	0.0792685	4.18515	0.448408	0.766796	-0.398327	4.18515	0.0091236
ENSG00000112893.10	MAN2A1	protein_coding	0.0915608	6.93065	0.10288	0.289655	0.0565267	6.93065	0.309859	0.616108	0.135323	6.93065	0.0176252	0.0789596	0.0535432	6.93065	0.335828	0.741548	-0.035034	6.93065	0.654898	0.997358	0.0437623	6.93065	0.576843	0.995878	-0.0380175	6.93065	0.627717	0.942243	0.162629	6.93065	0.00483582	0.0244085	-0.00692758	6.93065	0.900436	0.948199	0.168863	6.93065	0.00353463	0.0171132	-0.00443894	6.93065	0.936102	0.982487	-0.169557	6.93065	0.034377
ENSG00000148459.16	PDSS1	protein_coding	0.111945	4.2946	0.303599	0.558645	-0.240362	4.2946	0.0302068	0.152258	-0.00103329	4.2946	0.992382	0.996625	0.161485	4.2946	0.1401	0.522412	-0.352307	4.2946	0.0249339	0.997358	-0.112978	4.2946	0.461662	0.995878	0.04954	4.2946	0.746308	0.969424	0.140725	4.2946	0.197333	0.395265	-0.218473	4.2946	0.0479175	0.148073	0.0763901	4.2946	0.481398	0.661989	-0.0119801	4.2946	0.911861	0.974266	-0.359197	4.2946	0.0223702
ENSG00000128708.13	HAT1	protein_coding	0.0946299	6.62599	0.146746	0.365196	0.0244487	6.62599	0.704877	0.885002	0.20973	6.62599	0.00198586	0.0140085	0.144263	6.62599	0.0291258	0.230472	-0.0701812	6.62599	0.443077	0.997358	0.115101	6.62599	0.210727	0.995878	0.0496333	6.62599	0.586949	0.936107	0.157741	6.62599	0.0175665	0.069771	-0.0305633	6.62599	0.636019	0.784741	0.274509	6.62599	8.76116e-05	0.000712263	0.147068	6.62599	0.0262752	0.170072	-0.188305	6.62599	0.0432923
ENSG00000066279.19	ASPM	protein_coding	0.0964667	8.63653	0.0391601	0.149735	0.0741411	8.63653	0.10976	0.352707	0.128354	8.63653	0.00691947	0.038341	0.00192557	8.63653	0.966427	0.990766	-0.0223256	8.63653	0.730198	0.997358	0.031887	8.63653	0.622549	0.995878	-0.0945412	8.63653	0.148309	0.692206	0.153984	8.63653	0.00141951	0.00878509	0.0124902	8.63653	0.78492	0.880322	0.134716	8.63653	0.004738	0.0218153	0.02528	8.63653	0.581142	0.841776	-0.141494	8.63653	0.0327036
ENSG00000144895.12	EIF2A	protein_coding	0.102887	7.00267	0.0490114	0.175389	-0.016832	7.00267	0.742604	0.899637	0.0205054	7.00267	0.689178	0.84451	-0.00342146	7.00267	0.946748	0.985054	-0.119719	7.00267	0.103105	0.997358	-0.0823815	7.00267	0.2586	0.995878	-0.106308	7.00267	0.146628	0.687464	0.146072	7.00267	0.00611247	0.0296959	-0.0442766	7.00267	0.38921	0.583764	0.0382018	7.00267	0.457096	0.64049	0.00955359	7.00267	0.852077	0.95775	-0.190349	7.00267	0.0110685
ENSG00000179262.10	RAD23A	protein_coding	0.164299	5.49718	0.0543399	0.188014	0.0512005	5.49718	0.541807	0.795807	-0.0825622	5.49718	0.326702	0.566189	0.00160984	5.49718	0.984666	0.995682	-0.113098	5.49718	0.341958	0.997358	-0.246861	5.49718	0.0414127	0.974884	-0.162689	5.49718	0.173738	0.72346	0.0845315	5.49718	0.31541	0.532534	-0.00275515	5.49718	0.97376	0.9868	-0.046754	5.49718	0.577337	0.736405	0.000958468	5.49718	0.99087	0.997343	-0.0872867	5.49718	0.462459
ENSG00000198625.13	MDM4	protein_coding	0.103996	5.91216	0.0974171	0.280152	-0.0225762	5.91216	0.715308	0.889089	-0.0135945	5.91216	0.826085	0.919267	0.0440205	5.91216	0.477813	0.832305	-0.126572	5.91216	0.152242	0.997358	-0.117591	5.91216	0.18287	0.995878	-0.0599756	5.91216	0.493995	0.905443	0.144819	5.91216	0.0226791	0.0845106	0.0850198	5.91216	0.173395	0.355014	-0.0305639	5.91216	0.621658	0.770198	0.0227316	5.91216	0.713437	0.904104	-0.0597989	5.91216	0.495262
ENSG00000119509.13	INVS	protein_coding	0.145996	4.89881	0.0726961	0.229549	-0.0359936	4.89881	0.6531	0.861073	-0.0406123	4.89881	0.612161	0.793892	-0.0144315	4.89881	0.856865	0.964747	-0.18199	4.89881	0.112348	0.997358	-0.186609	4.89881	0.103747	0.995878	-0.160428	4.89881	0.16043	0.709236	0.102668	4.89881	0.203137	0.402209	-0.204292	4.89881	0.0133798	0.0595387	0.0732667	4.89881	0.361808	0.552512	0.100546	4.89881	0.21248	0.558027	-0.30696	4.89881	0.0088489
ENSG00000122026.11	RPL21	protein_coding	0.131588	8.28656	0.0130937	0.0663271	0.0559166	8.28656	0.279167	0.585966	0.067103	8.28656	0.195223	0.416668	0.0953099	8.28656	0.0681478	0.374454	-0.0756713	8.28656	0.300157	0.997358	-0.0644849	8.28656	0.376553	0.995878	-0.036278	8.28656	0.617889	0.941983	0.116123	8.28656	0.0274837	0.0979168	-0.0656907	8.28656	0.204629	0.39544	0.0636728	8.28656	0.218652	0.398114	0.0380225	8.28656	0.460353	0.774023	-0.181813	8.28656	0.0152027
ENSG00000187840.5	EIF4EBP1	protein_coding	0.243753	4.93716	0.00965698	0.0518041	0.174589	4.93716	0.0595039	0.241789	-0.0804927	4.93716	0.378082	0.616423	0.0981135	4.93716	0.283577	0.707436	-0.0691647	4.93716	0.59133	0.997358	-0.324246	4.93716	0.0145448	0.848475	-0.14564	4.93716	0.260645	0.805194	0.00335515	4.93716	0.970574	0.986714	0.117913	4.93716	0.198665	0.387958	-0.117431	4.93716	0.200475	0.374497	0.00872835	4.93716	0.923552	0.977838	0.114558	4.93716	0.37508
ENSG00000157625.15	TAB3	protein_coding	0.051812	6.01773	0.416087	0.664561	0.00785233	6.01773	0.901584	0.964918	0.0845821	6.01773	0.186782	0.40628	-0.0252666	6.01773	0.690917	0.921755	-0.0439597	6.01773	0.624873	0.997358	0.0327701	6.01773	0.715338	0.995878	-0.0770786	6.01773	0.392467	0.872183	0.195085	6.01773	0.00331651	0.0178802	-0.0388347	6.01773	0.541564	0.71468	0.0202256	6.01773	0.7502	0.860401	-0.00549779	6.01773	0.931002	0.980875	-0.23392	6.01773	0.0117308
ENSG00000264350.1	SNRPGP2	processed_pseudogene	0.381383	2.49812	0.0469537	0.170077	-0.195226	2.49812	0.301908	0.608675	-0.38038	2.49812	0.0475124	0.162933	0.274092	2.49812	0.149361	0.537413	-0.576608	2.49812	0.0341792	0.997358	-0.761763	2.49812	0.00590823	0.843421	-0.107291	2.49812	0.686906	0.958652	-0.134811	2.49812	0.474653	0.680194	-0.381146	2.49812	0.0470853	0.146465	0.109582	2.49812	0.560802	0.722916	0.0196505	2.49812	0.916789	0.9765	-0.246335	2.49812	0.356469
ENSG00000160584.17	SIK3	protein_coding	0.133087	4.56413	0.187225	0.422764	-0.15783	4.56413	0.119132	0.369325	-0.166075	4.56413	0.101488	0.274048	0.0310883	4.56413	0.756026	0.940954	-0.290916	4.56413	0.0440084	0.997358	-0.299162	4.56413	0.0385765	0.961002	-0.101999	4.56413	0.471983	0.896899	0.111745	4.56413	0.266889	0.479898	-0.0311064	4.56413	0.755889	0.863434	-0.175899	4.56413	0.0833286	0.200216	-0.00985517	4.56413	0.921504	0.977456	-0.142851	4.56413	0.315008
ENSG00000170142.12	UBE2E1	protein_coding	0.107708	6.80274	0.0444005	0.163614	0.0216099	6.80274	0.68068	0.874501	-0.0210234	6.80274	0.688873	0.844227	-0.0139089	6.80274	0.790999	0.951013	-0.0860979	6.80274	0.24913	0.997358	-0.128731	6.80274	0.0874647	0.995878	-0.121617	6.80274	0.105867	0.636359	0.133561	6.80274	0.0136538	0.0572769	-0.0708268	6.80274	0.181044	0.365356	0.068801	6.80274	0.193615	0.366063	0.00132662	6.80274	0.979827	0.99426	-0.204388	6.80274	0.00792866
ENSG00000232119.8	MCTS1	protein_coding	0.0767637	6.33479	0.232424	0.478474	0.0584792	6.33479	0.361503	0.667918	0.0295739	6.33479	0.643402	0.814648	0.0301034	6.33479	0.637486	0.903348	-0.0182845	6.33479	0.83947	0.997358	-0.0471898	6.33479	0.601541	0.995878	-0.0466603	6.33479	0.605616	0.939163	0.16424	6.33479	0.0127097	0.0542241	-0.0659886	6.33479	0.303724	0.502721	0.0218572	6.33479	0.732109	0.849831	0.0402697	6.33479	0.528835	0.813725	-0.230228	6.33479	0.013465
ENSG00000135046.14	ANXA1	protein_coding	0.0940873	10.9661	0.020454	0.0928748	0.0470903	10.9661	0.236252	0.542783	0.0848486	10.9661	0.0356531	0.132506	0.119257	10.9661	0.00382887	0.0527804	-0.046997	10.9661	0.401539	0.997358	-0.00923865	10.9661	0.868564	0.998765	0.0251693	10.9661	0.652403	0.948226	0.146121	10.9661	0.000512872	0.00366254	0.0214148	10.9661	0.588009	0.748859	0.153615	10.9661	0.000283065	0.00199365	0.123307	10.9661	0.00286594	0.0333847	-0.124707	10.9661	0.0292933
ENSG00000101004.15	NINL	protein_coding	0.144142	4.66204	0.120717	0.322861	-0.125205	4.66204	0.176384	0.467338	-0.102402	4.66204	0.267353	0.501552	-0.0335395	4.66204	0.714847	0.927787	-0.269347	4.66204	0.0421497	0.997358	-0.246544	4.66204	0.061999	0.995878	-0.177682	4.66204	0.174914	0.724853	0.0953611	4.66204	0.301238	0.517344	-0.12596	4.66204	0.173839	0.355433	-0.119061	4.66204	0.19817	0.371684	-0.0718432	4.66204	0.434989	0.758244	-0.221321	4.66204	0.09274
ENSG00000187742.15	SECISBP2	protein_coding	0.17215	5.46237	0.0396369	0.150956	-0.0666071	5.46237	0.417345	0.712536	0.0124711	5.46237	0.87891	0.945847	0.0761052	5.46237	0.354584	0.753542	-0.238757	5.46237	0.043442	0.997358	-0.159679	5.46237	0.171861	0.995878	-0.0960445	5.46237	0.408331	0.879878	0.0607524	5.46237	0.459199	0.666434	0.0479506	5.46237	0.558669	0.727515	0.0682192	5.46237	0.406241	0.595911	0.0452587	5.46237	0.580884	0.841776	-0.0128018	5.46237	0.91194
ENSG00000147684.10	NDUFB9	protein_coding	0.173782	6.22839	0.00477156	0.0298535	0.0347475	6.22839	0.557048	0.805085	-0.0254592	6.22839	0.66675	0.828642	0.000372443	6.22839	0.994969	0.998925	-0.139035	6.22839	0.100726	0.997358	-0.199241	6.22839	0.0203798	0.897299	-0.17341	6.22839	0.0421665	0.433823	0.0577222	6.22839	0.330814	0.548568	-0.0463552	6.22839	0.434027	0.623583	-0.0416809	6.22839	0.481521	0.661989	-0.0283115	6.22839	0.632117	0.868161	-0.104077	6.22839	0.216408
ENSG00000167460.17	TPM4	protein_coding	0.112261	9.68706	0.00256425	0.0178264	0.0679864	9.68706	0.0600234	0.242937	0.0749197	9.68706	0.0389647	0.141049	0.0610811	9.68706	0.0899886	0.429962	-0.0442749	9.68706	0.379646	0.997358	-0.0373415	9.68706	0.458197	0.995878	-0.0511802	9.68706	0.310477	0.83515	0.119243	9.68706	0.00144614	0.00892539	-0.00850856	9.68706	0.810599	0.895793	0.0949448	9.68706	0.00978266	0.039256	0.110719	9.68706	0.00290308	0.0336435	-0.127751	9.68706	0.0136757
ENSG00000157978.12	LDLRAP1	protein_coding	0.134429	3.81446	0.292101	0.547233	-0.0710516	3.81446	0.57607	0.816666	-0.306629	3.81446	0.018853	0.083302	0.10436	3.81446	0.412371	0.796778	-0.20548	3.81446	0.255285	0.997358	-0.441058	3.81446	0.0170166	0.852798	-0.030069	3.81446	0.866925	0.986124	0.0956157	3.81446	0.452376	0.660664	-0.0136755	3.81446	0.914166	0.95546	-0.26044	3.81446	0.0444142	0.125826	0.239374	3.81446	0.063822	0.301783	-0.109291	3.81446	0.543205
ENSG00000113318.11	MSH3	protein_coding	0.156065	5.39975	0.0419084	0.15684	-0.116551	5.39975	0.125134	0.380439	-0.0265882	5.39975	0.723409	0.864499	0.0427405	5.39975	0.569814	0.876616	-0.272617	5.39975	0.0129157	0.997358	-0.182653	5.39975	0.0901104	0.995878	-0.113325	5.39975	0.288639	0.823849	0.0739509	5.39975	0.32704	0.544311	-0.059553	5.39975	0.429151	0.619049	-0.0156227	5.39975	0.8352	0.911435	0.139044	5.39975	0.0687015	0.314144	-0.133504	5.39975	0.212296
ENSG00000142546.14	NOSIP	protein_coding	0.194366	4.62634	0.0547152	0.18908	0.158419	4.62634	0.11509	0.361191	-0.0988503	4.62634	0.321728	0.561017	0.130862	4.62634	0.191254	0.59943	-0.0359475	4.62634	0.797938	0.997358	-0.293217	4.62634	0.0409438	0.974884	-0.0635044	4.62634	0.651303	0.947613	0.0350211	4.62634	0.724369	0.848851	0.192235	4.62634	0.0573239	0.167674	0.0269626	4.62634	0.785964	0.882876	-0.0181059	4.62634	0.855275	0.958918	0.157214	4.62634	0.265753
ENSG00000136518.17	ACTL6A	protein_coding	0.0806621	6.31744	0.23251	0.478474	-0.0233893	6.31744	0.727434	0.894823	0.0697217	6.31744	0.301186	0.538989	0.0651519	6.31744	0.333644	0.739767	-0.104051	6.31744	0.275554	0.997358	-0.0109403	6.31744	0.908173	0.998765	-0.0155102	6.31744	0.870115	0.986724	0.148212	6.31744	0.0309958	0.107607	-0.0942869	6.31744	0.163958	0.343004	0.122459	6.31744	0.0725438	0.181228	0.0580502	6.31744	0.388539	0.722109	-0.242498	6.31744	0.0132736
ENSG00000083097.15	DOP1A	protein_coding	0.0862224	4.21116	0.432217	0.67596	-0.124659	4.21116	0.257792	0.566112	0.156018	4.21116	0.158219	0.364911	-0.144492	4.21116	0.190626	0.59875	-0.210881	4.21116	0.177067	0.997358	0.0697957	4.21116	0.652334	0.995878	-0.230714	4.21116	0.140454	0.680309	0.141839	4.21116	0.198754	0.397156	-0.228489	4.21116	0.041039	0.132938	0.0244349	4.21116	0.823355	0.905064	-0.306165	4.21116	0.00706698	0.0669079	-0.370328	4.21116	0.0199976
ENSG00000186395.9	KRT10	protein_coding	0.13345	4.78519	0.165105	0.391187	-0.100224	4.78519	0.295096	0.602591	-0.0270161	4.78519	0.776629	0.893599	0.0557762	4.78519	0.55858	0.871531	-0.233674	4.78519	0.0873013	0.997358	-0.160466	4.78519	0.236621	0.995878	-0.0776736	4.78519	0.564588	0.929793	0.0943892	4.78519	0.323801	0.541099	-0.291141	4.78519	0.0034476	0.020694	-0.100636	4.78519	0.293141	0.482479	-0.0400851	4.78519	0.673938	0.887306	-0.38553	4.78519	0.0059089
ENSG00000149292.17	TTC12	protein_coding	0.0832422	3.35822	0.529071	0.74368	-0.204939	3.35822	0.125037	0.380439	-0.3562	3.35822	0.0091896	0.0478623	0.0331023	3.35822	0.802023	0.951476	-0.288181	3.35822	0.127143	0.997358	-0.439442	3.35822	0.0219697	0.906721	-0.0501399	3.35822	0.78829	0.974214	0.143955	3.35822	0.278313	0.492353	-0.0266106	3.35822	0.840243	0.913477	-0.0586179	3.35822	0.657268	0.796834	0.0892366	3.35822	0.499964	0.796271	-0.170566	3.35822	0.36286
ENSG00000197894.12	ADH5	protein_coding	0.0713028	7.00749	0.18792	0.423458	0.0411693	7.00749	0.444379	0.731827	0.0378929	7.00749	0.481261	0.700846	0.107167	7.00749	0.0502839	0.315351	-0.0301335	7.00749	0.691577	0.997358	-0.0334099	7.00749	0.660105	0.995878	0.0358639	7.00749	0.636927	0.942381	0.15583	7.00749	0.00530368	0.0264871	-0.0586319	7.00749	0.277531	0.475965	0.134674	7.00749	0.0149668	0.0551703	0.0890123	7.00749	0.101888	0.389586	-0.214461	7.00749	0.00655491
ENSG00000158089.15	GALNT14	protein_coding	0.117877	5.30813	0.103451	0.29074	-0.0667968	5.30813	0.351688	0.658196	-0.0374213	5.30813	0.600728	0.786829	-0.105408	5.30813	0.144274	0.530087	-0.184673	5.30813	0.0721113	0.997358	-0.155298	5.30813	0.128598	0.995878	-0.223285	5.30813	0.0309053	0.375363	0.109217	5.30813	0.130633	0.299719	-0.171224	5.30813	0.0197481	0.0791103	0.101318	5.30813	0.160152	0.320874	-0.0687801	5.30813	0.337701	0.679889	-0.280441	5.30813	0.00746572
ENSG00000005469.12	CROT	protein_coding	0.143977	3.92104	0.209829	0.451101	-0.27758	3.92104	0.0179175	0.105118	-0.0648424	3.92104	0.569735	0.765685	-0.076864	3.92104	0.500708	0.845081	-0.421558	3.92104	0.0113591	0.997358	-0.208819	3.92104	0.198597	0.995878	-0.220841	3.92104	0.174396	0.723772	0.080476	3.92104	0.480896	0.684325	-0.280318	3.92104	0.0168783	0.0711742	0.151459	3.92104	0.187479	0.358017	-0.0758561	3.92104	0.506315	0.798846	-0.360794	3.92104	0.0288697
ENSG00000149091.15	DGKZ	protein_coding	0.208756	5.06951	0.0174404	0.0831185	-0.0548571	5.06951	0.520866	0.784045	0.0775579	5.06951	0.365057	0.604639	0.0570888	5.06951	0.504126	0.845328	-0.263614	5.06951	0.0327646	0.997358	-0.131198	5.06951	0.279481	0.995878	-0.151668	5.06951	0.212138	0.765647	0.0154081	5.06951	0.856619	0.925362	0.226987	5.06951	0.0101166	0.0481124	-0.0381415	5.06951	0.654966	0.794792	-0.0837772	5.06951	0.328214	0.671068	0.211579	5.06951	0.0840431
ENSG00000147471.12	PLPBP	protein_coding	0.0756058	5.5073	0.279971	0.533992	-0.0765066	5.5073	0.274351	0.58104	-0.00736914	5.5073	0.915634	0.962261	-0.115453	5.5073	0.101657	0.455682	-0.152112	5.5073	0.126584	0.997358	-0.0829749	5.5073	0.400678	0.995878	-0.191059	5.5073	0.0566619	0.498377	0.146354	5.5073	0.0395724	0.129039	-0.13771	5.5073	0.0522136	0.157129	0.0336922	5.5073	0.628541	0.775203	-0.0622806	5.5073	0.372561	0.710828	-0.284065	5.5073	0.00554094
ENSG00000101624.11	CEP76	protein_coding	0.0453864	3.90586	0.686536	0.844116	0.0603706	3.90586	0.591649	0.82549	-0.126212	3.90586	0.264438	0.498129	0.153262	3.90586	0.176674	0.582509	0.0149842	3.90586	0.924882	0.998351	-0.171598	3.90586	0.283096	0.995878	0.107875	3.90586	0.49827	0.906575	0.176214	3.90586	0.121436	0.286589	-0.259231	3.90586	0.0246356	0.0927207	-0.255534	3.90586	0.0266502	0.0857543	0.00384287	3.90586	0.972719	0.992973	-0.435445	3.90586	0.00824217
ENSG00000089280.19	FUS	protein_coding	0.101105	8.80716	0.0091765	0.0498904	0.0382222	8.80716	0.310068	0.616108	0.0456917	8.80716	0.226006	0.452654	0.0490795	8.80716	0.193949	0.602001	-0.0628827	8.80716	0.23853	0.997358	-0.0554132	8.80716	0.298193	0.995878	-0.0520254	8.80716	0.328392	0.843992	0.118655	8.80716	0.0025272	0.014227	0.0120242	8.80716	0.748313	0.859313	0.105958	8.80716	0.00649756	0.0282991	0.104501	8.80716	0.00721406	0.0680718	-0.10663	8.80716	0.0485194
ENSG00000163001.12	CFAP36	protein_coding	0.120074	5.36521	0.127567	0.335145	0.0291465	5.36521	0.708343	0.886194	-0.115884	5.36521	0.14108	0.339918	0.0461714	5.36521	0.553886	0.869501	-0.0909275	5.36521	0.410555	0.997358	-0.235958	5.36521	0.036205	0.949958	-0.0739026	5.36521	0.503094	0.90868	0.0974899	5.36521	0.214167	0.417667	-0.119302	5.36521	0.129976	0.294713	-0.0685889	5.36521	0.380244	0.570846	0.0126179	5.36521	0.871274	0.962902	-0.216792	5.36521	0.0534679
ENSG00000047849.22	MAP4	protein_coding	0.143548	8.30539	0.000371601	0.00358747	0.0107492	8.30539	0.775766	0.913683	0.0887736	8.30539	0.0220231	0.0936043	0.0455052	8.30539	0.231143	0.650292	-0.132799	8.30539	0.0157434	0.997358	-0.0547743	8.30539	0.307142	0.995878	-0.0980427	8.30539	0.0707696	0.549173	0.0727845	8.30539	0.0582389	0.171016	0.0295694	8.30539	0.434561	0.623662	0.0817659	8.30539	0.0342067	0.103548	0.0980935	8.30539	0.011871	0.0973511	-0.0432152	8.30539	0.419461
ENSG00000161558.11	TMEM143	protein_coding	0.0931696	2.50196	0.663099	0.831485	-0.337537	2.50196	0.118763	0.368511	-0.643276	2.50196	0.00394427	0.024595	0.00596584	2.50196	0.977724	0.994001	-0.430707	2.50196	0.158302	0.997358	-0.736445	2.50196	0.0179269	0.867246	-0.0872037	2.50196	0.772982	0.971163	0.123144	2.50196	0.56504	0.745154	0.224078	2.50196	0.297003	0.496223	-0.496962	2.50196	0.0235337	0.0781178	-0.0713367	2.50196	0.738615	0.915132	0.100934	2.50196	0.738493
ENSG00000113580.15	NR3C1	protein_coding	0.0861739	8.24842	0.0356657	0.140618	0.0165406	8.24842	0.680178	0.874435	0.103982	8.24842	0.0120791	0.0593482	0.0513137	8.24842	0.204327	0.6167	-0.0696333	8.24842	0.222929	0.997358	0.0178079	8.24842	0.753572	0.995878	-0.0348602	8.24842	0.539437	0.919627	0.129244	8.24842	0.00215154	0.0124798	-0.00491845	8.24842	0.902365	0.948866	0.130784	8.24842	0.0019245	0.0103189	0.087141	8.24842	0.0337341	0.200837	-0.134162	8.24842	0.0213399
ENSG00000151135.10	TMEM263	protein_coding	0.0117481	6.44195	0.86612	0.937631	0.0236485	6.44195	0.734449	0.897545	0.0226017	6.44195	0.745776	0.875327	0.0378991	6.44195	0.587048	0.884733	0.0119005	6.44195	0.903877	0.997358	0.0108536	6.44195	0.912296	0.998765	0.0261511	6.44195	0.790775	0.974214	0.201117	6.44195	0.0055583	0.0275496	-0.0461188	6.44195	0.508978	0.689852	0.163876	6.44195	0.0220951	0.0746165	0.0104135	6.44195	0.881204	0.965548	-0.247235	6.44195	0.0149797
ENSG00000121897.15	LIAS	protein_coding	0.0604542	3.85886	0.621586	0.806467	-0.152303	3.85886	0.216714	0.522217	-0.294116	3.85886	0.0194395	0.0853581	0.0614835	3.85886	0.615678	0.89397	-0.212758	3.85886	0.222294	0.997358	-0.35457	3.85886	0.0447285	0.975549	0.00102927	3.85886	0.995253	0.999875	0.150834	3.85886	0.221112	0.426928	-0.227898	3.85886	0.0671065	0.188419	-0.021991	3.85886	0.857348	0.923349	0.142453	3.85886	0.247456	0.598273	-0.378732	3.85886	0.0325249
ENSG00000131381.12	RBSN	protein_coding	0.0625446	5.77096	0.373268	0.626335	-0.0630228	5.77096	0.369655	0.675282	-0.19419	5.77096	0.00749539	0.0407316	0.00554293	5.77096	0.93685	0.982418	-0.125567	5.77096	0.2081	0.997358	-0.256735	5.77096	0.01204	0.848475	-0.0570017	5.77096	0.565182	0.929934	0.148594	5.77096	0.0378088	0.124768	-0.0315571	5.77096	0.652271	0.796339	-0.160953	5.77096	0.0250067	0.0816847	-0.00271684	5.77096	0.969022	0.991173	-0.180152	5.77096	0.0733215
ENSG00000100425.18	BRD1	protein_coding	0.172794	4.64995	0.0849617	0.255542	-0.110396	4.64995	0.26678	0.573825	-0.0269818	4.64995	0.784813	0.897885	0.0631378	4.64995	0.523572	0.854879	-0.283189	4.64995	0.0470226	0.997358	-0.199776	4.64995	0.156967	0.995878	-0.109656	4.64995	0.433921	0.88952	0.0382282	4.64995	0.698968	0.833971	-0.0816909	4.64995	0.409871	0.602648	-0.059864	4.64995	0.545243	0.711728	0.140928	4.64995	0.157934	0.483065	-0.119919	4.64995	0.392435
ENSG00000218283.2	MORF4L1P1	processed_pseudogene	0.123522	4.66856	0.222452	0.466546	-0.14874	4.66856	0.143161	0.412967	-0.165052	4.66856	0.1051	0.280765	-0.0242582	4.66856	0.809261	0.953816	-0.272261	4.66856	0.059929	0.997358	-0.288574	4.66856	0.0466276	0.992025	-0.14778	4.66856	0.300968	0.829868	0.0867338	4.66856	0.389786	0.605787	-0.123344	4.66856	0.22311	0.417808	-0.057279	4.66856	0.569241	0.729653	-0.0805297	4.66856	0.424344	0.751752	-0.210077	4.66856	0.143668
ENSG00000066248.15	NGEF	protein_coding	0.210357	2.84586	0.251846	0.502175	-0.49717	2.84586	0.00853971	0.0607149	-0.227971	2.84586	0.214837	0.439349	-0.14022	2.84586	0.443262	0.81392	-0.707527	2.84586	0.00816051	0.997358	-0.438327	2.84586	0.0938747	0.995878	-0.350577	2.84586	0.178027	0.72849	-0.00128829	2.84586	0.994363	0.997359	-0.311706	2.84586	0.0920744	0.232579	-0.24515	2.84586	0.18279	0.352331	-0.232446	2.84586	0.206111	0.549312	-0.310418	2.84586	0.232101
ENSG00000126858.19	RHOT1	protein_coding	0.157163	5.89327	0.0200267	0.0915368	-0.00268216	5.89327	0.967433	0.989907	-0.0512375	5.89327	0.436861	0.665502	0.0965715	5.89327	0.145947	0.532072	-0.159845	5.89327	0.0900663	0.997358	-0.2084	5.89327	0.0286742	0.918251	-0.0605912	5.89327	0.515207	0.911861	0.0515637	5.89327	0.433966	0.645823	-0.069564	5.89327	0.29241	0.491608	-0.0338897	5.89327	0.60644	0.759156	0.071367	5.89327	0.280224	0.630914	-0.121128	5.89327	0.19617
ENSG00000005175.10	RPAP3	protein_coding	0.123581	6.78128	0.0264452	0.112747	0.0891154	6.78128	0.10524	0.342626	0.134624	6.78128	0.0160863	0.0736753	0.0986179	6.78128	0.073876	0.391275	-0.0344657	6.78128	0.653702	0.997358	0.0110426	6.78128	0.885603	0.998765	-0.0249632	6.78128	0.745108	0.968942	0.0844302	6.78128	0.12432	0.290267	-0.0704424	6.78128	0.1981	0.38711	0.124334	6.78128	0.0255846	0.0830518	0.0421267	6.78128	0.439	0.760744	-0.154873	6.78128	0.0479948
ENSG00000124767.7	GLO1	protein_coding	0.0967108	7.55753	0.0720516	0.228195	-0.0242804	7.55753	0.646408	0.857983	0.0247709	7.55753	0.63978	0.812314	0.0326916	7.55753	0.537144	0.862306	-0.120991	7.55753	0.110273	0.997358	-0.0719398	7.55753	0.338252	0.995878	-0.0640192	7.55753	0.393645	0.873081	0.110945	7.55753	0.040072	0.130329	-0.069581	7.55753	0.192043	0.378977	0.0899654	7.55753	0.0935371	0.217648	0.0735416	7.55753	0.168383	0.498997	-0.180526	7.55753	0.0189652
ENSG00000167524.16	RSKR	protein_coding	0.100077	3.65949	0.438697	0.679965	-0.205066	3.65949	0.116073	0.362706	-0.455955	3.65949	0.00084481	0.00673697	0.0233384	3.65949	0.856272	0.964747	-0.305143	3.65949	0.098682	0.997358	-0.556032	3.65949	0.00351548	0.740293	-0.076739	3.65949	0.673901	0.955046	0.107305	3.65949	0.406571	0.620529	0.0561362	3.65949	0.663343	0.803642	-0.325899	3.65949	0.0142238	0.0529506	0.137048	3.65949	0.290226	0.638328	-0.0511691	3.65949	0.778918
ENSG00000204348.10	DXO	protein_coding	0.228467	2.86526	0.185055	0.419802	0.0801282	2.86526	0.639395	0.853637	-0.322222	2.86526	0.0638859	0.199165	-0.228966	2.86526	0.184114	0.590794	-0.148339	2.86526	0.539975	0.997358	-0.550689	2.86526	0.0263022	0.913533	-0.457433	2.86526	0.0629119	0.521547	-0.0218632	2.86526	0.898167	0.948775	0.174531	2.86526	0.309499	0.508659	-0.037753	2.86526	0.825129	0.905962	0.0696932	2.86526	0.683539	0.891592	0.196394	2.86526	0.417819
ENSG00000139233.7	LLPH	protein_coding	0.103751	5.08504	0.236579	0.484054	0.00800447	5.08504	0.926719	0.974438	-0.198331	5.08504	0.0263371	0.107173	0.0544724	5.08504	0.532185	0.8599	-0.095747	5.08504	0.438012	0.997358	-0.302083	5.08504	0.017176	0.853202	-0.049279	5.08504	0.689102	0.958663	0.102572	5.08504	0.241875	0.451202	-0.0189697	5.08504	0.827488	0.905485	-0.145621	5.08504	0.098974	0.227114	-0.0199449	5.08504	0.818775	0.942988	-0.121542	5.08504	0.325786
ENSG00000198668.13	CALM1	protein_coding	0.0978004	8.89486	0.00657564	0.0386383	0.0485053	8.89486	0.165444	0.451597	0.0697434	8.89486	0.048395	0.165064	0.0683969	8.89486	0.0527175	0.321795	-0.0492951	8.89486	0.316589	0.997358	-0.028057	8.89486	0.567315	0.995878	-0.0294035	8.89486	0.548931	0.922206	0.106411	8.89486	0.00330926	0.0178542	0.00549165	8.89486	0.873997	0.932529	0.119037	8.89486	0.00114582	0.0066599	0.0845024	8.89486	0.0177834	0.129706	-0.10092	8.89486	0.0436107
ENSG00000107789.16	MINPP1	protein_coding	0.0934075	5.46658	0.169689	0.397492	-0.0508363	5.46658	0.45176	0.736903	0.0492039	5.46658	0.466335	0.689444	0.101424	5.46658	0.136618	0.517123	-0.144244	5.46658	0.134471	0.997358	-0.0442036	5.46658	0.643002	0.995878	0.00801674	5.46658	0.932936	0.993638	0.10751	5.46658	0.11511	0.275697	-0.109884	5.46658	0.107505	0.257866	0.199268	5.46658	0.00456417	0.0211271	0.0776804	5.46658	0.252043	0.601999	-0.217394	5.46658	0.0261454
ENSG00000188343.13	CIBAR1	protein_coding	0.0788801	4.66673	0.423704	0.669894	-0.112601	4.66673	0.255059	0.562057	-0.0358493	4.66673	0.715453	0.859611	-0.031552	4.66673	0.748291	0.938986	-0.191482	4.66673	0.172394	0.997358	-0.114729	4.66673	0.410717	0.995878	-0.110432	4.66673	0.428347	0.887875	0.120155	4.66673	0.224982	0.431472	-0.223264	4.66673	0.0267874	0.0983249	0.00505833	4.66673	0.95895	0.978892	-0.0735877	4.66673	0.455272	0.770472	-0.343419	4.66673	0.0164832
ENSG00000101413.12	RPRD1B	protein_coding	0.0458659	5.60566	0.479987	0.709189	-0.021869	5.60566	0.735779	0.897922	-0.0986427	5.60566	0.132269	0.325362	0.065164	5.60566	0.316875	0.729646	-0.0677349	5.60566	0.460872	0.997358	-0.144509	5.60566	0.11925	0.995878	0.0192982	5.60566	0.833171	0.98049	0.152796	5.60566	0.0217192	0.0817724	0.0606906	5.60566	0.35091	0.548269	-0.0408995	5.60566	0.528581	0.700657	0.0744449	5.60566	0.253592	0.604037	-0.0921056	5.60566	0.317136
ENSG00000105185.12	PDCD5	protein_coding	0.0751511	7.31526	0.126057	0.33234	0.0875622	7.31526	0.0759014	0.280648	0.0704451	7.31526	0.15097	0.353999	0.0810659	7.31526	0.0995483	0.451918	0.0124111	7.31526	0.856524	0.997358	-0.00470598	7.31526	0.945336	0.99981	0.00591481	7.31526	0.931326	0.993183	0.123062	7.31526	0.0140056	0.0582972	-0.0797306	7.31526	0.105094	0.253731	0.0809283	7.31526	0.100109	0.228924	0.044696	7.31526	0.359154	0.698607	-0.202792	7.31526	0.0046089
ENSG00000138768.15	USO1	protein_coding	0.0481748	7.12268	0.333436	0.589776	0.019657	7.12268	0.69192	0.880299	0.111149	7.12268	0.0287242	0.113887	0.0525448	7.12268	0.291885	0.712638	-0.0285178	7.12268	0.684393	0.997358	0.0629746	7.12268	0.370969	0.995878	0.00436994	7.12268	0.950293	0.99438	0.14991	7.12268	0.00379688	0.0200626	0.00812178	7.12268	0.869864	0.929812	0.156729	7.12268	0.00257142	0.0130905	0.0522886	7.12268	0.294217	0.642318	-0.141788	7.12268	0.0474988
ENSG00000161980.6	POLR3K	protein_coding	0.125393	4.24542	0.265464	0.517653	-0.31887	4.24542	0.00613881	0.0467079	0.148104	4.24542	0.189527	0.409251	0.0275223	4.24542	0.80575	0.951974	-0.444263	4.24542	0.00688057	0.997358	0.0227112	4.24542	0.88588	0.998765	-0.0978704	4.24542	0.537022	0.918746	0.0724331	4.24542	0.51828	0.713133	-0.1218	4.24542	0.27923	0.477784	0.0211123	4.24542	0.850357	0.919577	0.0570213	4.24542	0.610778	0.855544	-0.194233	4.24542	0.223164
ENSG00000136108.15	CKAP2	protein_coding	0.0264993	7.24175	0.604283	0.795087	0.0553426	7.24175	0.28132	0.58796	0.0883498	7.24175	0.0883079	0.248816	0.00840992	7.24175	0.869196	0.965526	0.0288433	7.24175	0.68982	0.997358	0.0618505	7.24175	0.393492	0.995878	-0.0180893	7.24175	0.802259	0.974564	0.171086	7.24175	0.00148505	0.00913554	0.017316	7.24175	0.734669	0.851313	0.101333	7.24175	0.0516693	0.140866	0.0651754	7.24175	0.205559	0.548304	-0.15377	7.24175	0.0373441
ENSG00000164024.12	METAP1	protein_coding	0.0875659	6.75791	0.0916531	0.269486	0.11223	6.75791	0.0321763	0.159132	0.047826	6.75791	0.351973	0.59157	0.0343034	6.75791	0.503467	0.845287	0.024664	6.75791	0.733306	0.997358	-0.0397398	6.75791	0.583364	0.995878	-0.0532625	6.75791	0.462821	0.896406	0.109839	6.75791	0.035852	0.119925	-0.0357487	6.75791	0.485743	0.668771	0.146997	6.75791	0.00575719	0.0255885	0.0218887	6.75791	0.669018	0.885387	-0.145587	6.75791	0.0485855
ENSG00000143870.13	PDIA6	protein_coding	0.0684608	8.67842	0.089796	0.265549	0.0430844	8.67842	0.281384	0.58796	0.0436729	8.67842	0.274942	0.509072	0.0340256	8.67842	0.393862	0.786818	-0.0253764	8.67842	0.652086	0.997358	-0.0247879	8.67842	0.659624	0.995878	-0.0344352	8.67842	0.541015	0.920134	0.128773	8.67842	0.00205885	0.0120101	0.00652526	8.67842	0.869647	0.929812	0.135968	8.67842	0.00120873	0.00695573	0.0768659	8.67842	0.0577511	0.285888	-0.122247	8.67842	0.0336831
ENSG00000116171.19	SCP2	protein_coding	0.0295344	6.06379	0.642193	0.820847	0.0378946	6.06379	0.551356	0.801908	-0.009863	6.06379	0.87657	0.944894	0.151885	6.06379	0.0200369	0.177851	0.00836015	6.06379	0.925824	0.998351	-0.0393974	6.06379	0.661155	0.995878	0.122351	6.06379	0.177088	0.726372	0.167434	6.06379	0.0108009	0.0472973	-0.0524438	6.06379	0.410463	0.603282	-0.0158124	6.06379	0.803393	0.89331	0.0971394	6.06379	0.130563	0.441091	-0.219878	6.06379	0.0174257
ENSG00000110344.10	UBE4A	protein_coding	0.0604777	6.43687	0.263973	0.516316	0.0402857	6.43687	0.455209	0.739936	-0.115092	6.43687	0.0364882	0.134854	-0.0457888	6.43687	0.396406	0.78885	-0.020192	6.43687	0.790755	0.997358	-0.17557	6.43687	0.0245787	0.913533	-0.106266	6.43687	0.166629	0.713631	0.13576	6.43687	0.0144357	0.0598004	0.0484212	6.43687	0.370028	0.56737	-0.0111141	6.43687	0.836349	0.91197	0.0695176	6.43687	0.200054	0.542522	-0.0873384	6.43687	0.254129
ENSG00000184787.19	UBE2G2	protein_coding	0.0955208	6.47804	0.0780354	0.240998	0.102233	6.47804	0.059871	0.24258	-0.0603068	6.47804	0.261319	0.495399	0.112318	6.47804	0.0394177	0.273018	0.00671204	6.47804	0.9291	0.998351	-0.155828	6.47804	0.043142	0.975549	0.0167972	6.47804	0.82383	0.978836	0.100338	6.47804	0.0645914	0.183737	0.0506709	6.47804	0.344353	0.542593	-0.0627686	6.47804	0.242603	0.425112	0.0807816	6.47804	0.13439	0.447148	-0.049667	6.47804	0.511205
ENSG00000131871.15	SELENOS	protein_coding	0.0698473	5.81961	0.300555	0.555897	-0.0347003	5.81961	0.605535	0.835435	0.0850495	5.81961	0.208666	0.432601	0.0253119	5.81961	0.706196	0.925565	-0.104548	5.81961	0.273526	0.997358	0.0152022	5.81961	0.872732	0.998765	-0.0445354	5.81961	0.639205	0.942549	0.12601	5.81961	0.0650175	0.184623	-0.0911978	5.81961	0.17814	0.361279	-0.0221477	5.81961	0.741474	0.854948	-0.08642	5.81961	0.201543	0.544989	-0.217208	5.81961	0.0257109
ENSG00000278948.1	RP5-1039K5.12	TEC	0.102795	2.37184	0.563821	0.770883	-0.0967604	2.37184	0.586857	0.822855	-0.312088	2.37184	0.0839291	0.240491	-0.113622	2.37184	0.523656	0.854893	-0.199556	2.37184	0.428892	0.997358	-0.414883	2.37184	0.103627	0.995878	-0.216417	2.37184	0.391198	0.872044	0.09068	2.37184	0.610512	0.777041	-0.205792	2.37184	0.250315	0.448381	-0.692837	2.37184	0.000278637	0.00196615	-0.093437	2.37184	0.599732	0.85171	-0.296472	2.37184	0.241693
ENSG00000132432.14	SEC61G	protein_coding	0.0715599	6.25543	0.284485	0.537877	0.0507034	6.25543	0.446906	0.733438	0.0536094	6.25543	0.421457	0.653245	0.0350184	6.25543	0.598805	0.887265	-0.0208565	6.25543	0.824444	0.997358	-0.0179505	6.25543	0.848576	0.997919	-0.0365415	6.25543	0.697679	0.959939	0.12116	6.25543	0.0730115	0.201045	-0.088902	6.25543	0.185015	0.370031	0.130009	6.25543	0.0549853	0.147377	-0.0497754	6.25543	0.455217	0.770472	-0.210062	6.25543	0.0292421
ENSG00000102317.18	RBM3	protein_coding	0.0586354	8.78925	0.108627	0.300013	0.066808	8.78925	0.0686131	0.262978	0.0190118	8.78925	0.598583	0.785463	0.0947025	8.78925	0.011111	0.116764	0.00817262	8.78925	0.872702	0.997358	-0.0396236	8.78925	0.438615	0.995878	0.036067	8.78925	0.48057	0.897616	0.133852	8.78925	0.000497676	0.00357439	0.00955064	8.78925	0.791208	0.884033	0.0337981	8.78925	0.350816	0.541965	0.0723094	8.78925	0.0493809	0.259227	-0.124302	8.78925	0.0179254
ENSG00000150776.18	NKAPD1	protein_coding	0.104317	4.94369	0.223202	0.466943	0.0740089	4.94369	0.3857	0.689467	0.000414572	4.94369	0.996108	0.997868	0.0351615	4.94369	0.679341	0.918033	-0.0303085	4.94369	0.800972	0.997358	-0.103903	4.94369	0.389139	0.995878	-0.0691559	4.94369	0.565692	0.929934	0.0881225	4.94369	0.302445	0.518688	-0.0803057	4.94369	0.346909	0.545063	-0.166857	4.94369	0.0541229	0.145654	0.0129628	4.94369	0.878786	0.965548	-0.168428	4.94369	0.165306
ENSG00000198624.13	CCDC69	protein_coding	0.151792	2.58524	0.387082	0.639157	-0.349099	2.58524	0.0502852	0.216418	0.267179	2.58524	0.130956	0.323447	0.304926	2.58524	0.0858474	0.422033	-0.500891	2.58524	0.0471535	0.997358	0.115387	2.58524	0.641081	0.995878	0.153134	2.58524	0.536465	0.918622	0.0396739	2.58524	0.820517	0.906755	-0.0959959	2.58524	0.583514	0.745745	0.380826	2.58524	0.0333639	0.101927	0.201571	2.58524	0.25212	0.602055	-0.13567	2.58524	0.58376
ENSG00000105397.14	TYK2	protein_coding	0.154847	4.86669	0.10429	0.292168	0.0463054	4.86669	0.622834	0.844627	-0.0151399	4.86669	0.872102	0.943164	-0.0702982	4.86669	0.455988	0.82219	-0.108542	4.86669	0.415962	0.997358	-0.169987	4.86669	0.204901	0.995878	-0.225145	4.86669	0.0951548	0.615141	0.0359587	4.86669	0.702366	0.836401	0.181851	4.86669	0.0576819	0.168136	-0.236248	4.86669	0.0148538	0.0548252	-0.158718	4.86669	0.0961358	0.375486	0.145892	4.86669	0.275545
ENSG00000011454.18	RABGAP1	protein_coding	0.123437	5.75447	0.0925936	0.271191	-0.137578	5.75447	0.0617489	0.246996	0.0387165	5.75447	0.592973	0.781848	-0.157485	5.75447	0.0334312	0.250511	-0.261015	5.75447	0.0134401	0.997358	-0.0847207	5.75447	0.409144	0.995878	-0.280923	5.75447	0.00810171	0.183813	0.0670771	5.75447	0.35581	0.573296	-0.167444	5.75447	0.0241505	0.0912911	-0.0174216	5.75447	0.809701	0.896959	-0.160009	5.75447	0.0308219	0.189247	-0.234522	5.75447	0.0254767
ENSG00000165661.17	QSOX2	protein_coding	0.147345	5.66013	0.0377227	0.145972	-0.109215	5.66013	0.119829	0.370698	-0.101017	5.66013	0.149503	0.352226	0.0542288	5.66013	0.435601	0.809599	-0.256561	5.66013	0.0113925	0.997358	-0.248362	5.66013	0.0141097	0.848475	-0.0931163	5.66013	0.344544	0.852134	0.0413347	5.66013	0.551813	0.736883	-0.0771472	5.66013	0.268893	0.467186	0.00296186	5.66013	0.965928	0.982346	0.0767866	5.66013	0.271109	0.622358	-0.118482	5.66013	0.230404
ENSG00000115109.14	EPB41L5	protein_coding	0.0173911	4.29131	0.863352	0.937081	-0.0111677	4.29131	0.911989	0.968139	0.135449	4.29131	0.184024	0.402963	-0.129424	4.29131	0.203952	0.616651	-0.0285588	4.29131	0.841607	0.997358	0.118058	4.29131	0.410291	0.995878	-0.146815	4.29131	0.306778	0.833639	0.171087	4.29131	0.0950951	0.242217	-0.220424	4.29131	0.0331052	0.114683	0.104651	4.29131	0.302939	0.492423	-0.0230296	4.29131	0.819737	0.943456	-0.391511	4.29131	0.00824123
ENSG00000106080.11	FKBP14	protein_coding	0.179013	5.21991	0.0448584	0.164763	0.0335852	5.21991	0.70097	0.883737	-0.194718	5.21991	0.029708	0.11668	-0.0109308	5.21991	0.90047	0.971272	-0.145428	5.21991	0.242647	0.997358	-0.373731	5.21991	0.0038017	0.740293	-0.189944	5.21991	0.128862	0.667056	0.00868217	5.21991	0.920867	0.959942	-0.0466578	5.21991	0.593961	0.752444	-0.137515	5.21991	0.120193	0.260204	0.0184256	5.21991	0.833052	0.949539	-0.05534	5.21991	0.654657
ENSG00000109062.12	SLC9A3R1	protein_coding	0.0190956	4.83216	0.86076	0.935872	-0.00583015	4.83216	0.957284	0.986059	-0.165639	4.83216	0.132576	0.325692	-0.211222	4.83216	0.0568674	0.335025	-0.0249257	4.83216	0.871382	0.997358	-0.184734	4.83216	0.233531	0.995878	-0.230318	4.83216	0.139047	0.677425	0.168285	4.83216	0.12664	0.293222	-0.196147	4.83216	0.0762483	0.203787	-0.283207	4.83216	0.0118274	0.0457307	-0.257084	4.83216	0.0215724	0.149233	-0.364432	4.83216	0.021281
ENSG00000131368.8	MRPS25	protein_coding	0.0989982	5.9036	0.102026	0.287981	0.0911015	5.9036	0.131601	0.391848	-0.123725	5.9036	0.0425401	0.150654	-0.0231438	5.9036	0.69854	0.923029	-0.00789666	5.9036	0.9255	0.998351	-0.222723	5.9036	0.0107875	0.848475	-0.122142	5.9036	0.15239	0.696391	0.087416	5.9036	0.147575	0.324884	0.0340137	5.9036	0.569573	0.735749	-0.206704	5.9036	0.00106697	0.00626072	0.0496705	5.9036	0.407166	0.737134	-0.0534023	5.9036	0.52798
ENSG00000124795.17	DEK	protein_coding	0.0636518	8.59604	0.20146	0.441429	0.0760374	8.59604	0.128365	0.386195	0.0947033	8.59604	0.0598683	0.190845	0.0592819	8.59604	0.233644	0.65293	0.0123856	8.59604	0.859334	0.997358	0.0310515	8.59604	0.657095	0.995878	-0.00436988	8.59604	0.950136	0.99438	0.121349	8.59604	0.0171132	0.0683637	-0.0513791	8.59604	0.30108	0.500439	0.125456	8.59604	0.0138863	0.0519171	0.0704266	8.59604	0.158322	0.483161	-0.172728	8.59604	0.0164458
ENSG00000148429.14	USP6NL	protein_coding	0.0727271	5.49154	0.324286	0.580606	-0.0367638	5.49154	0.616982	0.840736	0.143068	5.49154	0.055858	0.182587	0.0355572	5.49154	0.628558	0.898874	-0.109491	5.49154	0.294353	0.997358	0.0703412	5.49154	0.499092	0.995878	-0.0371699	5.49154	0.720509	0.966938	0.11179	5.49154	0.132328	0.302052	-0.10062	5.49154	0.174598	0.356725	0.143581	5.49154	0.0550168	0.147391	-0.0709583	5.49154	0.336077	0.678169	-0.212411	5.49154	0.0451067
ENSG00000198356.12	GET3	protein_coding	0.0682937	4.95815	0.507341	0.729693	0.0300546	4.95815	0.770058	0.911619	-0.0717433	4.95815	0.486235	0.705272	0.0841429	4.95815	0.414562	0.79755	-0.0382391	4.95815	0.792555	0.997358	-0.140037	4.95815	0.337611	0.995878	0.0158493	4.95815	0.913172	0.993094	0.115709	4.95815	0.263322	0.474998	-0.0158511	4.95815	0.877443	0.934459	-0.208798	4.95815	0.0465696	0.130432	-0.0265107	4.95815	0.796517	0.934964	-0.13156	4.95815	0.367401
ENSG00000129347.21	KRI1	protein_coding	0.120447	4.43586	0.23252	0.478474	0.166209	4.43586	0.101672	0.336313	-0.0972522	4.43586	0.333822	0.573458	0.0588965	4.43586	0.557156	0.870869	0.0457624	4.43586	0.746733	0.997358	-0.217699	4.43586	0.128793	0.995878	-0.0615501	4.43586	0.664161	0.951943	0.0633355	4.43586	0.527947	0.719846	0.0915263	4.43586	0.3628	0.560019	-0.32302	4.43586	0.00214074	0.0112641	0.0198463	4.43586	0.842938	0.95371	0.0281908	4.43586	0.842254
ENSG00000185453.13	ZSWIM9	protein_coding	0.345094	2.94958	0.0384459	0.147706	0.0668205	2.94958	0.68217	0.874722	-0.121771	2.94958	0.456408	0.681828	-0.15605	2.94958	0.340747	0.746506	-0.278274	2.94958	0.230918	0.997358	-0.466865	2.94958	0.0472678	0.995878	-0.501144	2.94958	0.0337381	0.393661	-0.161454	2.94958	0.324451	0.541714	-0.240272	2.94958	0.144943	0.316187	-0.0845302	2.94958	0.60462	0.757775	-0.174133	2.94958	0.288292	0.63697	-0.0788185	2.94958	0.732618
ENSG00000253552.8	HOXA-AS2	lncRNA	0.202362	2.50618	0.302534	0.557596	-0.399095	2.50618	0.0452426	0.200612	0.0979919	2.50618	0.616118	0.79642	0.0491711	2.50618	0.80118	0.951476	-0.601457	2.50618	0.0333329	0.997358	-0.10437	2.50618	0.705578	0.995878	-0.153191	2.50618	0.579542	0.933425	-0.0187296	2.50618	0.923563	0.961952	-0.102717	2.50618	0.599258	0.756627	0.268517	2.50618	0.173056	0.338663	-0.0116488	2.50618	0.952414	0.986813	-0.0839874	2.50618	0.761053
ENSG00000210082.2	MT-RNR2	Mt_rRNA	0.0472217	14.8074	0.406507	0.655842	-0.00255923	14.8074	0.963991	0.989009	-0.0285379	14.8074	0.615128	0.795434	0.0871713	14.8074	0.128647	0.504563	-0.049781	14.8074	0.535439	0.997358	-0.0757596	14.8074	0.346862	0.995878	0.0399496	14.8074	0.618706	0.941983	0.135421	14.8074	0.0201958	0.0775376	-0.0427565	14.8074	0.452023	0.639548	0.114705	14.8074	0.0474176	0.131938	0.182373	14.8074	0.00219335	0.0271279	-0.178177	14.8074	0.0300978
ENSG00000249353.2	NPM1P27	processed_pseudogene	0.0914157	4.41761	0.375775	0.628577	-0.311083	4.41761	0.00377684	0.0314532	0.0352129	4.41761	0.732088	0.869356	0.146418	4.41761	0.158602	0.553489	-0.402498	4.41761	0.00763798	0.997358	-0.0562028	4.41761	0.699265	0.995878	0.0550021	4.41761	0.705377	0.961786	0.0896353	4.41761	0.38507	0.602309	-0.276198	4.41761	0.00948314	0.0457875	-0.059856	4.41761	0.561056	0.722916	0.272975	4.41761	0.0102927	0.088223	-0.365833	4.41761	0.0147031
ENSG00000168876.9	ANKRD49	protein_coding	0.162346	3.61826	0.219879	0.463345	-0.218326	3.61826	0.101053	0.334845	0.0735045	3.61826	0.57622	0.770803	-0.0542853	3.61826	0.67955	0.918033	-0.380673	3.61826	0.0446889	0.997358	-0.0888418	3.61826	0.632733	0.995878	-0.216632	3.61826	0.246631	0.798105	0.0183522	3.61826	0.888851	0.944289	-0.0935168	3.61826	0.47747	0.661625	0.0858251	3.61826	0.514262	0.688777	0.0228957	3.61826	0.861592	0.959307	-0.111869	3.61826	0.547618
ENSG00000183696.14	UPP1	protein_coding	0.0974492	4.62919	0.271425	0.525318	-0.0453684	4.62919	0.606884	0.83604	-0.166169	4.62919	0.0637764	0.199046	-0.195519	4.62919	0.0302477	0.235385	-0.142818	4.62919	0.254621	0.997358	-0.263618	4.62919	0.0384262	0.961002	-0.292968	4.62919	0.0220633	0.309821	0.0821582	4.62919	0.352949	0.569854	0.0714544	4.62919	0.418665	0.609774	-0.218262	4.62919	0.0161691	0.0587038	-0.144309	4.62919	0.105923	0.398395	-0.0107039	4.62919	0.931505
ENSG00000111653.20	ING4	protein_coding	-0.0854819	3.04506	0.615288	0.803085	-0.28996	3.04506	0.0925679	0.318133	-0.0526057	3.04506	0.756931	0.881309	-0.090159	3.04506	0.596141	0.886234	-0.204478	3.04506	0.396455	0.997358	0.0328762	3.04506	0.891164	0.998765	-0.00467711	3.04506	0.984468	0.998542	0.26508	3.04506	0.12324	0.289075	-0.349986	3.04506	0.043685	0.138836	-0.197354	3.04506	0.248598	0.432786	-0.191883	3.04506	0.261779	0.61203	-0.615065	3.04506	0.0131613
ENSG00000168827.15	GFM1	protein_coding	0.0379631	7.00136	0.487865	0.715738	0.0615307	7.00136	0.262766	0.570127	-0.0724771	7.00136	0.188227	0.407739	0.0484845	7.00136	0.376377	0.774034	0.0235677	7.00136	0.760265	0.997358	-0.11044	7.00136	0.156837	0.995878	0.0105215	7.00136	0.891604	0.990069	0.140993	7.00136	0.0124206	0.0531314	0.0886226	7.00136	0.109156	0.261049	-0.0200331	7.00136	0.713823	0.837977	0.0399688	7.00136	0.465289	0.776699	-0.0523709	7.00136	0.49855
ENSG00000145632.15	PLK2	protein_coding	0.118379	7.72764	0.0094601	0.0510637	0.0524324	7.72764	0.237238	0.543455	0.073051	7.72764	0.101884	0.274579	0.0613167	7.72764	0.168025	0.570627	-0.0659464	7.72764	0.292468	0.997358	-0.0453278	7.72764	0.467984	0.995878	-0.0570621	7.72764	0.361661	0.86013	0.0592972	7.72764	0.1822	0.374155	-0.0849816	7.72764	0.0582357	0.169375	0.101438	7.72764	0.0248576	0.081339	0.0473657	7.72764	0.285018	0.635277	-0.144279	7.72764	0.024081
ENSG00000116030.17	SUMO1	protein_coding	0.0598196	7.60931	0.284489	0.537877	0.0645516	7.60931	0.248565	0.554814	0.0219574	7.60931	0.692934	0.846044	0.0945997	7.60931	0.0933573	0.436126	0.00473203	7.60931	0.951979	0.998351	-0.0378622	7.60931	0.630314	0.995878	0.0347801	7.60931	0.658352	0.949966	0.115715	7.60931	0.0415328	0.133743	-0.0564653	7.60931	0.312054	0.511442	0.0859671	7.60931	0.126355	0.270459	0.115358	7.60931	0.0421379	0.232119	-0.17218	7.60931	0.0323784
ENSG00000115484.15	CCT4	protein_coding	0.0830172	8.82978	0.0679811	0.220148	0.0235163	8.82978	0.599391	0.831393	0.00762209	8.82978	0.864641	0.939097	0.0153329	8.82978	0.731774	0.932994	-0.0595008	8.82978	0.348831	0.997358	-0.0753951	8.82978	0.236453	0.995878	-0.0676842	8.82978	0.287192	0.823477	0.0921496	8.82978	0.0435838	0.138671	-0.0445359	8.82978	0.321611	0.520691	0.075686	8.82978	0.0951755	0.220234	0.0454592	8.82978	0.311783	0.657986	-0.136685	8.82978	0.0346569
ENSG00000064726.10	BTBD1	protein_coding	0.0352597	7.37485	0.509864	0.731913	0.0171045	7.37485	0.748776	0.901088	0.063694	7.37485	0.236189	0.465193	0.056229	7.37485	0.294917	0.715312	-0.0181552	7.37485	0.810004	0.997358	0.0284343	7.37485	0.706636	0.995878	0.0209693	7.37485	0.781275	0.971617	0.139697	7.37485	0.0113751	0.0494471	-0.0606033	7.37485	0.259382	0.45808	0.150081	7.37485	0.00681092	0.0294027	0.077556	7.37485	0.150601	0.471061	-0.200301	7.37485	0.0103539
ENSG00000141295.14	SCRN2	protein_coding	0.036378	3.48536	0.831607	0.923316	-0.073074	3.48536	0.669496	0.868527	-0.456317	3.48536	0.0099652	0.0509142	-0.145843	3.48536	0.395588	0.788125	-0.109452	3.48536	0.651252	0.997358	-0.492695	3.48536	0.0460199	0.986779	-0.182221	3.48536	0.45256	0.893182	0.137996	3.48536	0.421323	0.634016	0.300411	3.48536	0.0837432	0.217528	-0.293096	3.48536	0.0913173	0.214029	-0.129222	3.48536	0.451262	0.767485	0.162415	3.48536	0.502916
ENSG00000119705.10	SLIRP	protein_coding	0.0710808	5.59447	0.377687	0.63023	0.0175878	5.59447	0.826569	0.93614	0.0338974	5.59447	0.673025	0.83238	-0.00435524	5.59447	0.956721	0.987097	-0.053493	5.59447	0.637789	0.997358	-0.0371834	5.59447	0.743331	0.995878	-0.0754361	5.59447	0.507224	0.909299	0.103101	5.59447	0.202675	0.401504	-0.126569	5.59447	0.119365	0.277461	0.0844003	5.59447	0.295671	0.485014	0.0443256	5.59447	0.581315	0.841776	-0.22967	5.59447	0.0473986
ENSG00000176171.11	BNIP3	protein_coding	0.0210032	5.66884	0.767521	0.892683	-0.0189032	5.66884	0.790173	0.918636	0.0244503	5.66884	0.730784	0.868998	-0.0325234	5.66884	0.647327	0.907868	-0.0399064	5.66884	0.691349	0.997358	0.00344711	5.66884	0.97262	0.99981	-0.0535266	5.66884	0.594597	0.937293	0.152127	5.66884	0.0362722	0.1209	-0.142103	5.66884	0.0498318	0.151929	0.0664163	5.66884	0.351828	0.542785	-0.110673	5.66884	0.123705	0.429603	-0.29423	5.66884	0.00493857
ENSG00000164104.12	HMGB2	protein_coding	0.0623235	6.77049	0.263227	0.51584	-0.0260022	6.77049	0.638873	0.853297	-0.00677343	6.77049	0.902603	0.956107	0.0419215	6.77049	0.450122	0.818628	-0.0883257	6.77049	0.262229	0.997358	-0.0690969	6.77049	0.379257	0.995878	-0.020402	6.77049	0.794427	0.97443	0.110628	6.77049	0.0500707	0.153223	-0.154533	6.77049	0.00717525	0.0368434	0.0357595	6.77049	0.51911	0.692884	0.0678325	6.77049	0.223888	0.572722	-0.265161	6.77049	0.00133062
ENSG00000066027.12	PPP2R5A	protein_coding	0.117305	5.75062	0.150127	0.370018	-0.111787	5.75062	0.16984	0.457722	-0.214295	5.75062	0.0102458	0.0520457	-0.105267	5.75062	0.195644	0.603744	-0.229092	5.75062	0.0489889	0.997358	-0.3316	5.75062	0.00524756	0.821826	-0.222572	5.75062	0.0555239	0.49415	0.055146	5.75062	0.495126	0.695533	-0.0878003	5.75062	0.279179	0.477769	-0.146832	5.75062	0.0733432	0.182711	-0.0263831	5.75062	0.743686	0.917685	-0.142946	5.75062	0.21372
ENSG00000185485.14	SDHAP1	transcribed_unprocessed_pseudogene	0.223077	3.2594	0.184406	0.419056	-0.20475	3.2594	0.222465	0.528888	-0.409301	3.2594	0.017041	0.076954	-0.0687078	3.2594	0.680195	0.918294	-0.427827	3.2594	0.073995	0.997358	-0.632378	3.2594	0.00953084	0.848475	-0.291784	3.2594	0.218988	0.774684	-0.0513197	3.2594	0.758082	0.870127	-0.187603	3.2594	0.263057	0.461312	-0.247319	3.2594	0.141959	0.293012	0.020592	3.2594	0.901603	0.971382	-0.136283	3.2594	0.563506
ENSG00000173065.14	FAM222B	protein_coding	0.043382	4.41875	0.684484	0.842933	-0.0682581	4.41875	0.523108	0.784759	-0.161791	4.41875	0.133823	0.328254	-0.123903	4.41875	0.248663	0.672325	-0.11164	4.41875	0.460524	0.997358	-0.205173	4.41875	0.177863	0.995878	-0.167285	4.41875	0.270465	0.811869	0.128024	4.41875	0.233489	0.441972	-0.186991	4.41875	0.0843263	0.218589	-0.227782	4.41875	0.0368366	0.10944	-0.0145684	4.41875	0.891376	0.96888	-0.315015	4.41875	0.0410136
ENSG00000172331.12	BPGM	protein_coding	0.0468118	4.25134	0.632286	0.814445	-0.0374534	4.25134	0.70171	0.883878	0.0830689	4.25134	0.397	0.634149	0.00088788	4.25134	0.99275	0.998417	-0.0842652	4.25134	0.542769	0.997358	0.0362571	4.25134	0.793101	0.995878	-0.0459239	4.25134	0.73978	0.968516	0.123837	4.25134	0.208738	0.410238	-0.24413	4.25134	0.0153875	0.0660738	-0.136377	4.25134	0.166984	0.330684	0.0929641	4.25134	0.343636	0.686961	-0.367967	4.25134	0.010099
ENSG00000141219.16	C17orf80	protein_coding	0.0475474	5.45638	0.541227	0.75307	-0.0529778	5.45638	0.496238	0.7682	-0.0558197	5.45638	0.473539	0.695347	-0.035997	5.45638	0.64342	0.90589	-0.100525	5.45638	0.362185	0.997358	-0.103367	5.45638	0.348892	0.995878	-0.0835444	5.45638	0.448278	0.893163	0.122645	5.45638	0.118952	0.282498	-0.109874	5.45638	0.161439	0.339068	-0.0139792	5.45638	0.857198	0.923349	-0.00954382	5.45638	0.902218	0.971858	-0.232518	5.45638	0.0384448
ENSG00000140876.11	NUDT7	protein_coding	-0.0588749	2.25263	0.785268	0.902158	0.1343	2.25263	0.534919	0.792296	-0.0501196	2.25263	0.816564	0.913812	-0.00454274	2.25263	0.983221	0.995543	0.193175	2.25263	0.527991	0.997358	0.00875525	2.25263	0.977135	0.99981	0.0543321	2.25263	0.858855	0.983935	0.227661	2.25263	0.294638	0.510736	-0.24313	2.25263	0.263428	0.461531	-0.414659	2.25263	0.0594838	0.156022	0.116293	2.25263	0.590867	0.847768	-0.470791	2.25263	0.127817
ENSG00000138363.15	ATIC	protein_coding	0.090602	7.94777	0.0158711	0.0770395	0.0261786	7.94777	0.473718	0.753087	0.0483339	7.94777	0.188686	0.408529	0.0501835	7.94777	0.172618	0.579114	-0.0644234	7.94777	0.214937	0.997358	-0.0422681	7.94777	0.413754	0.995878	-0.0404185	7.94777	0.434349	0.889685	0.0767802	7.94777	0.039318	0.12847	-0.0306168	7.94777	0.40254	0.595646	0.063142	7.94777	0.0878885	0.208025	0.0508245	7.94777	0.167302	0.4971	-0.107397	7.94777	0.0414233
ENSG00000182195.9	LDOC1	protein_coding	0.0465512	5.2198	0.608314	0.798041	-0.0798002	5.2198	0.380907	0.685155	-0.0558106	5.2198	0.539179	0.745254	-0.0155051	5.2198	0.864302	0.965125	-0.126351	5.2198	0.327066	0.997358	-0.102362	5.2198	0.42643	0.995878	-0.0620563	5.2198	0.628988	0.942381	0.120604	5.2198	0.187628	0.382101	0.0722162	5.2198	0.427475	0.618282	-0.154725	5.2198	0.0927907	0.216537	-0.0760611	5.2198	0.403452	0.733705	-0.0483875	5.2198	0.706242
ENSG00000059588.10	TARBP1	protein_coding	-0.00555933	5.60792	0.935188	0.973431	-0.015635	5.60792	0.819142	0.932685	0.110485	5.60792	0.110711	0.291064	0.0215515	5.60792	0.752689	0.940353	-0.0100757	5.60792	0.917	0.998351	0.116044	5.60792	0.233445	0.995878	0.0271109	5.60792	0.779239	0.971163	0.170183	5.60792	0.0157392	0.0639551	-0.0241435	5.60792	0.724128	0.844043	0.201771	5.60792	0.00464964	0.0214698	0.0543369	5.60792	0.428203	0.754103	-0.194327	5.60792	0.0488478
ENSG00000161981.11	SNRNP25	protein_coding	0.0815077	5.03094	0.364662	0.618987	0.137926	5.03094	0.127975	0.385562	-0.0459354	5.03094	0.608394	0.791902	-0.0411926	5.03094	0.645813	0.907151	0.0564183	5.03094	0.656229	0.997358	-0.127443	5.03094	0.316673	0.995878	-0.1227	5.03094	0.334837	0.848074	0.0830941	5.03094	0.355482	0.57304	0.120756	5.03094	0.181438	0.365861	-0.202086	5.03094	0.0277399	0.0882604	0.0168296	5.03094	0.850924	0.956919	0.0376623	5.03094	0.766226
ENSG00000070010.19	UFD1	protein_coding	0.0637951	6.04218	0.257002	0.508911	-0.0385848	6.04218	0.491166	0.765077	-0.0213479	6.04218	0.702795	0.851825	0.0752561	6.04218	0.182295	0.589624	-0.10238	6.04218	0.199192	0.997358	-0.085143	6.04218	0.284398	0.995878	0.011461	6.04218	0.88476	0.988992	0.10021	6.04218	0.0777822	0.210128	-0.0992869	6.04218	0.0804723	0.211753	-0.081805	6.04218	0.147784	0.302708	0.0365823	6.04218	0.513829	0.80304	-0.199497	6.04218	0.0144581
ENSG00000137831.15	UACA	protein_coding	0.0534482	7.05434	0.281137	0.534941	0.0353569	7.05434	0.474384	0.753614	0.0525077	7.05434	0.289589	0.525069	-0.02043	7.05434	0.678815	0.917885	-0.0180913	7.05434	0.79531	0.997358	-0.000940484	7.05434	0.989236	0.99981	-0.0738782	7.05434	0.292029	0.823849	0.110264	7.05434	0.029103	0.102453	-0.0509742	7.05434	0.303746	0.502721	0.134509	7.05434	0.00849486	0.0349311	0.0212937	7.05434	0.666066	0.884141	-0.161238	7.05434	0.0242859
ENSG00000158467.16	AHCYL2	protein_coding	0.1223	4.51293	0.179154	0.411435	-0.0294732	4.51293	0.743972	0.899681	-0.142261	4.51293	0.119334	0.305098	-0.0323084	4.51293	0.720362	0.929387	-0.151773	4.51293	0.237474	0.997358	-0.264561	4.51293	0.0423402	0.975549	-0.154609	4.51293	0.22895	0.78573	0.0386739	4.51293	0.668374	0.815864	-0.0245726	4.51293	0.785361	0.880496	-0.170017	4.51293	0.0640607	0.165297	0.0242931	4.51293	0.787743	0.932218	-0.0632465	4.51293	0.620447
ENSG00000145425.10	RPS3A	protein_coding	0.0857463	8.98449	0.0806924	0.246588	-0.0119748	8.98449	0.804332	0.924342	0.0214266	8.98449	0.657778	0.822752	0.0844793	8.98449	0.0851321	0.420641	-0.097721	8.98449	0.156987	0.997358	-0.0643197	8.98449	0.348767	0.995878	-0.00126692	8.98449	0.985208	0.998542	0.0747113	8.98449	0.126613	0.29322	-0.109803	8.98449	0.0267518	0.0982583	0.0500291	8.98449	0.303146	0.492618	0.0590918	8.98449	0.224884	0.573075	-0.184515	8.98449	0.00915854
ENSG00000142937.12	RPS8	protein_coding	0.0857986	9.08926	0.022473	0.0993759	0.038505	9.08926	0.295343	0.602877	-0.0433526	9.08926	0.239413	0.469092	0.0813115	9.08926	0.0301079	0.234656	-0.0472936	9.08926	0.362761	0.997358	-0.129151	9.08926	0.0154809	0.852798	-0.0044871	9.08926	0.930897	0.993183	0.0742346	9.08926	0.0468412	0.14627	0.0481178	9.08926	0.19236	0.379337	0.0115515	9.08926	0.752335	0.861602	0.0684937	9.08926	0.0658472	0.306917	-0.0261168	9.08926	0.614201
ENSG00000067704.10	IARS2	protein_coding	0.0775825	8.18188	0.0823248	0.250147	0.0183645	8.18188	0.676413	0.872058	0.081001	8.18188	0.0700755	0.212127	0.0510698	8.18188	0.248615	0.672325	-0.059218	8.18188	0.343087	0.997358	0.00341859	8.18188	0.95615	0.99981	-0.0265126	8.18188	0.670074	0.954218	0.0821742	8.18188	0.0662437	0.187022	-0.0586287	8.18188	0.186292	0.371353	0.0994806	8.18188	0.0273641	0.0875342	0.0289505	8.18188	0.511134	0.801049	-0.140803	8.18188	0.0272432
ENSG00000164619.10	BMPER	protein_coding	0.0606731	3.35917	0.697983	0.850217	-0.409376	3.35917	0.0112795	0.0749046	-0.136678	3.35917	0.383538	0.621732	-0.213718	3.35917	0.175423	0.581237	-0.470049	3.35917	0.0375186	0.997358	-0.197351	3.35917	0.373708	0.995878	-0.274391	3.35917	0.217892	0.774684	0.0990188	3.35917	0.527077	0.719182	-0.352386	3.35917	0.0278486	0.101101	-0.0820841	3.35917	0.599831	0.754119	0.0424788	3.35917	0.785785	0.931961	-0.451405	3.35917	0.0453977
ENSG00000161904.12	LEMD2	protein_coding	0.0977508	5.12425	0.211227	0.45277	-0.0151411	5.12425	0.845249	0.944575	-0.128611	5.12425	0.101965	0.274601	-0.175414	5.12425	0.0274419	0.221817	-0.112892	5.12425	0.305985	0.997358	-0.226361	5.12425	0.043339	0.975549	-0.273165	5.12425	0.0156994	0.25753	0.0597278	5.12425	0.44263	0.653123	0.0880078	5.12425	0.259618	0.458273	-0.216156	5.12425	0.00727385	0.0308462	-0.160088	5.12425	0.0433063	0.236361	0.02828	5.12425	0.796605
ENSG00000137815.14	RTF1	protein_coding	0.0788679	6.45527	0.169312	0.397172	0.0755437	6.45527	0.187659	0.481247	-0.0230895	6.45527	0.684752	0.84183	0.0466097	6.45527	0.413689	0.796883	-0.00332417	6.45527	0.967005	0.998351	-0.101957	6.45527	0.208255	0.995878	-0.0322582	6.45527	0.688361	0.958652	0.0784279	6.45527	0.171657	0.359645	0.0120579	6.45527	0.831991	0.908864	-0.0936553	6.45527	0.104007	0.235145	0.0408234	6.45527	0.473674	0.781617	-0.06637	6.45527	0.410504
ENSG00000170153.11	RNF150	protein_coding	0.051754	1.86509	0.82258	0.919542	-0.59689	1.86509	0.0122967	0.0795749	-0.141828	1.86509	0.539583	0.745721	-0.116226	1.86509	0.614945	0.893791	-0.648644	1.86509	0.0513131	0.997358	-0.193582	1.86509	0.55376	0.995878	-0.16798	1.86509	0.607216	0.939648	0.105153	1.86509	0.648956	0.802019	-0.588003	1.86509	0.0135679	0.0601621	-0.424159	1.86509	0.0707209	0.178281	0.104434	1.86509	0.651192	0.879208	-0.693157	1.86509	0.037804
ENSG00000158161.16	EYA3	protein_coding	0.0802818	4.80294	0.3748	0.627411	-0.206035	4.80294	0.0258375	0.136329	-0.105898	4.80294	0.243121	0.473968	-0.0338514	4.80294	0.707302	0.925565	-0.286317	4.80294	0.0283933	0.997358	-0.18618	4.80294	0.148294	0.995878	-0.114133	4.80294	0.372312	0.863469	0.0760678	4.80294	0.400191	0.614898	-0.176003	4.80294	0.0552721	0.163682	-0.165085	4.80294	0.0715692	0.179576	-0.0523881	4.80294	0.561575	0.832707	-0.252071	4.80294	0.0523572
ENSG00000161542.17	PRPSAP1	protein_coding	0.0956957	5.53771	0.207507	0.448884	-0.00665419	5.53771	0.929586	0.975258	-0.128556	5.53771	0.0924975	0.256008	0.0324188	5.53771	0.667111	0.914756	-0.10235	5.53771	0.338778	0.997358	-0.224252	5.53771	0.0394091	0.968142	-0.0632769	5.53771	0.553098	0.924429	0.0603759	5.53771	0.424196	0.636535	-0.193722	5.53771	0.0127477	0.0574332	-0.0587261	5.53771	0.436886	0.622089	-0.107157	5.53771	0.158976	0.484097	-0.254098	5.53771	0.0203339
ENSG00000163344.6	PMVK	protein_coding	0.0626414	4.10676	0.561247	0.768831	-0.111384	4.10676	0.303377	0.610109	-0.0879659	4.10676	0.41536	0.64836	0.0781915	4.10676	0.468751	0.826123	-0.174025	4.10676	0.256082	0.997358	-0.150607	4.10676	0.324866	0.995878	0.0155501	4.10676	0.918634	0.993183	0.0933419	4.10676	0.38764	0.604235	-0.171483	4.10676	0.115729	0.27198	-0.258263	4.10676	0.0196758	0.0682659	-0.0362772	4.10676	0.736225	0.913802	-0.264825	4.10676	0.0866138
ENSG00000115750.17	TAF1B	protein_coding	0.0658638	5.89583	0.330291	0.587438	-0.0459115	5.89583	0.496302	0.7682	-0.00179043	5.89583	0.978783	0.991623	-0.0825247	5.89583	0.22382	0.640789	-0.111775	5.89583	0.243714	0.997358	-0.0676542	5.89583	0.47849	0.995878	-0.148388	5.89583	0.123682	0.662136	0.0891705	5.89583	0.189273	0.384409	-0.112537	5.89583	0.099313	0.244777	0.00457593	5.89583	0.945812	0.971132	-0.134541	5.89583	0.0501173	0.261995	-0.201708	5.89583	0.0382856
ENSG00000248527.1	MTATP6P1	unprocessed_pseudogene	0.0827329	9.44444	0.0245193	0.106338	0.0508673	9.44444	0.159975	0.442997	0.0236883	9.44444	0.509506	0.721954	0.0698916	9.44444	0.0556496	0.332013	-0.0318656	9.44444	0.530296	0.997358	-0.0590446	9.44444	0.247218	0.995878	-0.0128413	9.44444	0.800018	0.974564	0.0718402	9.44444	0.0494052	0.152004	-0.0747619	9.44444	0.0411797	0.133201	-0.00307243	9.44444	0.931672	0.963103	0.079463	9.44444	0.0304453	0.188134	-0.146602	9.44444	0.00546047
ENSG00000135373.13	EHF	protein_coding	-0.0556169	4.75634	0.528384	0.742992	0.0701017	4.75634	0.427358	0.721508	0.0306419	4.75634	0.72795	0.867582	0.012871	4.75634	0.883771	0.967639	0.125719	4.75634	0.315114	0.997358	0.0862588	4.75634	0.489474	0.995878	0.0684879	4.75634	0.582829	0.935439	0.210016	4.75634	0.0203572	0.0778657	0.265044	4.75634	0.00394459	0.0230462	-0.143346	4.75634	0.108128	0.241563	-0.0398286	4.75634	0.651306	0.87922	0.0550276	4.75634	0.658814
ENSG00000114021.12	NIT2	protein_coding	0.0894752	6.01637	0.174745	0.404937	-0.0723289	6.01637	0.271053	0.578314	-0.135569	6.01637	0.0421675	0.149711	0.0530776	6.01637	0.417931	0.799049	-0.161804	6.01637	0.0845024	0.997358	-0.225044	6.01637	0.0179507	0.867246	-0.0363977	6.01637	0.693735	0.958944	0.0643588	6.01637	0.326776	0.543952	0.0738497	6.01637	0.26123	0.459753	-0.0471345	6.01637	0.471628	0.653648	0.0325528	6.01637	0.618598	0.860613	0.00949087	6.01637	0.918154
ENSG00000152193.8	OBI1	protein_coding	0.034276	5.20594	0.660971	0.830596	0.14667	5.20594	0.0649462	0.254725	0.116267	5.20594	0.140881	0.339636	0.0495683	5.20594	0.526369	0.856347	0.112394	5.20594	0.311282	0.997358	0.081991	5.20594	0.459019	0.995878	0.0152923	5.20594	0.889859	0.990069	0.118005	5.20594	0.135168	0.306424	-0.133987	5.20594	0.0908653	0.230195	0.0984925	5.20594	0.21082	0.387785	-0.0622244	5.20594	0.426976	0.753455	-0.251992	5.20594	0.0261362
ENSG00000162607.13	USP1	protein_coding	0.0504449	7.09836	0.390464	0.642942	-0.00725817	7.09836	0.901295	0.964918	-0.0421498	7.09836	0.472522	0.694312	0.010013	7.09836	0.864155	0.965125	-0.0577031	7.09836	0.486722	0.997358	-0.0925947	7.09836	0.26624	0.995878	-0.0404319	7.09836	0.625571	0.941983	0.10172	7.09836	0.0868859	0.227156	-0.111109	7.09836	0.0622136	0.178006	-0.048096	7.09836	0.412746	0.601619	-0.0292781	7.09836	0.617293	0.859986	-0.212829	7.09836	0.0127769
ENSG00000196531.14	NACA	protein_coding	0.0484944	8.73206	0.30732	0.563103	0.0253406	8.73206	0.592278	0.82549	0.00961511	8.73206	0.838776	0.925444	0.0543933	8.73206	0.252845	0.677377	-0.0231538	8.73206	0.729116	0.997358	-0.0388793	8.73206	0.561343	0.995878	0.00589886	8.73206	0.929656	0.993183	0.102912	8.73206	0.0333841	0.1139	-0.0820023	8.73206	0.0873661	0.224025	0.0537621	8.73206	0.258319	0.44416	0.0405796	8.73206	0.392208	0.724532	-0.184914	8.73206	0.0076651
ENSG00000127483.19	HP1BP3	protein_coding	0.0527755	8.05607	0.191686	0.428349	-0.0554681	8.05607	0.170383	0.458263	-0.0157036	8.05607	0.695337	0.847126	0.0203084	8.05607	0.612723	0.892723	-0.108244	8.05607	0.0606953	0.997358	-0.0684791	8.05607	0.23031	0.995878	-0.0324671	8.05607	0.567311	0.930718	0.0964024	8.05607	0.0193641	0.0750054	-0.0353576	8.05607	0.379431	0.574599	-0.0477772	8.05607	0.236486	0.41895	0.0809985	8.05607	0.0476166	0.252433	-0.13176	8.05607	0.02357
ENSG00000152804.11	HHEX	protein_coding	0.0660168	4.41246	0.503864	0.727474	-0.05866	4.41246	0.552364	0.802772	-0.138097	4.41246	0.16527	0.37542	0.0242652	4.41246	0.805546	0.951974	-0.124677	4.41246	0.372919	0.997358	-0.204114	4.41246	0.14737	0.995878	-0.0417517	4.41246	0.76458	0.971163	0.0830728	4.41246	0.400915	0.615453	-0.210148	4.41246	0.0370692	0.124403	-0.0198191	4.41246	0.840628	0.914106	0.0149006	4.41246	0.879818	0.965548	-0.293221	4.41246	0.0395598
ENSG00000186567.13	CEACAM19	protein_coding	0.180186	3.42923	0.243839	0.49257	-0.0800214	3.42923	0.602714	0.833263	-0.268607	3.42923	0.0849112	0.242272	-0.0810808	3.42923	0.597934	0.886901	-0.260207	3.42923	0.234154	0.997358	-0.448793	3.42923	0.0430178	0.975549	-0.261266	3.42923	0.232282	0.788446	-0.0311245	3.42923	0.839377	0.916088	0.0254477	3.42923	0.868367	0.929092	-0.30642	3.42923	0.0503944	0.138058	-0.182403	3.42923	0.238164	0.589667	0.0565721	3.42923	0.7945
ENSG00000109618.13	SEPSECS	protein_coding	-0.0899013	3.70442	0.52834	0.742992	-0.142402	3.70442	0.319394	0.625475	0.0775874	3.70442	0.586125	0.777816	-0.0330816	3.70442	0.816198	0.956237	-0.0525009	3.70442	0.794232	0.997358	0.167489	3.70442	0.406875	0.995878	0.0568197	3.70442	0.777746	0.971163	0.238809	3.70442	0.0979824	0.247835	-0.162106	3.70442	0.257729	0.456368	-0.221659	3.70442	0.123842	0.266396	-0.130923	3.70442	0.359584	0.698816	-0.400914	3.70442	0.0507848
ENSG00000138468.16	SENP7	protein_coding	-0.0437032	4.11035	0.68614	0.843996	-0.122367	4.11035	0.260578	0.568537	0.171105	4.11035	0.117931	0.302753	0.0289041	4.11035	0.789171	0.950842	-0.078664	4.11035	0.607213	0.997358	0.214809	4.11035	0.164036	0.995878	0.0726073	4.11035	0.635092	0.942381	0.192465	4.11035	0.0796118	0.21318	-0.14907	4.11035	0.171856	0.353872	0.183666	4.11035	0.0939088	0.21819	0.0276981	4.11035	0.797767	0.935081	-0.341535	4.11035	0.0292345
ENSG00000162437.14	RAVER2	protein_coding	0.122804	4.63344	0.220477	0.463998	0.0843153	4.63344	0.398286	0.697264	-0.192911	4.63344	0.0569636	0.184933	0.0698884	4.63344	0.483328	0.837202	-0.0384886	4.63344	0.784429	0.997358	-0.315715	4.63344	0.0285639	0.917625	-0.0529155	4.63344	0.706947	0.961982	0.0237356	4.63344	0.811419	0.901968	0.00735331	4.63344	0.941061	0.970318	0.0522998	4.63344	0.599488	0.75394	0.0899956	4.63344	0.367518	0.706466	-0.0163823	4.63344	0.907279
ENSG00000135334.9	AKIRIN2	protein_coding	0.125231	5.08971	0.125392	0.331129	0.00356939	5.08971	0.964733	0.989119	-0.155586	5.08971	0.0585142	0.18857	-0.0134928	5.08971	0.867277	0.965125	-0.121661	5.08971	0.289373	0.997358	-0.280817	5.08971	0.0169527	0.852798	-0.138724	5.08971	0.227814	0.785136	0.020474	5.08971	0.799853	0.895912	0.0312412	5.08971	0.698977	0.826951	-0.0219827	5.08971	0.785463	0.882583	0.0733521	5.08971	0.365565	0.704293	0.0107672	5.08971	0.924864
ENSG00000155755.19	TMEM237	protein_coding	0.0554345	5.42312	0.452282	0.689999	-0.0195698	5.42312	0.790225	0.918636	-0.147949	5.42312	0.0486529	0.165693	0.00509756	5.42312	0.944738	0.98416	-0.0750043	5.42312	0.471973	0.997358	-0.203384	5.42312	0.0550373	0.995878	-0.0503369	5.42312	0.628793	0.942381	0.0898259	5.42312	0.225427	0.431931	-0.075999	5.42312	0.304032	0.502974	-0.123165	5.42312	0.0986755	0.226704	0.103344	5.42312	0.164141	0.492772	-0.165825	5.42312	0.115458
ENSG00000130827.6	PLXNA3	protein_coding	0.243467	3.54858	0.0932592	0.272503	-0.0188645	3.54858	0.895021	0.962542	-0.198331	3.54858	0.169467	0.382181	-0.0800474	3.54858	0.576118	0.880258	-0.262331	3.54858	0.198249	0.997358	-0.441798	3.54858	0.0328271	0.935364	-0.323514	3.54858	0.114175	0.653169	-0.0983159	3.54858	0.492655	0.693616	0.170645	3.54858	0.235979	0.432385	0.0730495	3.54858	0.609822	0.761362	0.077171	3.54858	0.589862	0.847572	0.268961	3.54858	0.187335
ENSG00000138750.15	NUP54	protein_coding	-0.0120116	5.73722	0.857448	0.934038	0.025161	5.73722	0.706879	0.886162	0.0682259	5.73722	0.310099	0.548949	0.12881	5.73722	0.058609	0.342956	0.0371725	5.73722	0.69445	0.997358	0.0802375	5.73722	0.397852	0.995878	0.140821	5.73722	0.140837	0.680992	0.156902	5.73722	0.0223806	0.0836267	-0.0482321	5.73722	0.471853	0.656299	-0.0246526	5.73722	0.712528	0.837275	0.0123585	5.73722	0.853378	0.958407	-0.205134	5.73722	0.0340572
ENSG00000164346.10	NSA2	protein_coding	0.0376306	6.96604	0.453105	0.690528	-0.00199066	6.96604	0.96825	0.990368	-0.0311108	6.96604	0.534711	0.741441	0.083698	6.96604	0.0989235	0.450699	-0.0396213	6.96604	0.575962	0.997358	-0.0687415	6.96604	0.333429	0.995878	0.0460674	6.96604	0.515746	0.912041	0.106308	6.96604	0.0376689	0.124379	-0.146767	6.96604	0.00487124	0.0273535	0.0393584	6.96604	0.432758	0.618319	0.0784687	6.96604	0.121239	0.42509	-0.253075	6.96604	0.000750228
ENSG00000198780.12	FAM169A	protein_coding	0.0505808	5.64746	0.477361	0.707787	-0.0479325	5.64746	0.500611	0.770531	-0.00315381	5.64746	0.96457	0.984899	-0.127053	5.64746	0.0782515	0.402906	-0.0985133	5.64746	0.328916	0.997358	-0.0537346	5.64746	0.593085	0.995878	-0.177634	5.64746	0.0815983	0.581975	0.0931001	5.64746	0.193651	0.390487	-0.123655	5.64746	0.0862997	0.222223	-0.134534	5.64746	0.0627327	0.162577	-0.133315	5.64746	0.0650663	0.304957	-0.216755	5.64746	0.0349148
ENSG00000089006.17	SNX5	protein_coding	0.0335416	8.33713	0.366863	0.621133	0.0284789	8.33713	0.443046	0.731425	0.0141544	8.33713	0.702379	0.851799	0.0612925	8.33713	0.102436	0.457091	-0.00506274	8.33713	0.922956	0.998351	-0.0193872	8.33713	0.711307	0.995878	0.027751	8.33713	0.596547	0.937293	0.110096	8.33713	0.00436435	0.0223942	-0.0430343	8.33713	0.248238	0.446362	0.057024	8.33713	0.127961	0.27264	0.0685816	8.33713	0.0685772	0.313763	-0.15313	8.33713	0.00499787
ENSG00000143545.10	RAB13	protein_coding	0.0218251	3.88945	0.879763	0.944293	0.00632378	3.88945	0.965036	0.989184	0.00843005	3.88945	0.953402	0.978748	0.269947	3.88945	0.065963	0.366403	-0.0155013	3.88945	0.939436	0.998351	-0.013395	3.88945	0.947652	0.99981	0.248122	3.88945	0.227413	0.784766	0.121436	3.88945	0.401625	0.615985	-0.311886	3.88945	0.0346568	0.118493	0.199478	3.88945	0.170877	0.335974	0.420537	3.88945	0.00514019	0.052217	-0.433322	3.88945	0.037816
ENSG00000103544.15	VPS35L	protein_coding	0.0717276	6.22182	0.208685	0.449874	-0.0583925	6.22182	0.304767	0.611269	0.0372504	6.22182	0.511312	0.724134	0.032951	6.22182	0.561058	0.87323	-0.13012	6.22182	0.108636	0.997358	-0.0344772	6.22182	0.666907	0.995878	-0.0387766	6.22182	0.628425	0.942381	0.0706931	6.22182	0.215218	0.419136	-0.0973788	6.22182	0.0900111	0.228905	0.0466235	6.22182	0.411629	0.600534	0.130788	6.22182	0.0243849	0.16203	-0.168072	6.22182	0.0399228
ENSG00000130332.15	LSM7	protein_coding	-0.0205055	3.84815	0.846023	0.929453	-0.00419972	3.84815	0.968268	0.990368	-0.0662152	3.84815	0.531356	0.739244	0.135026	3.84815	0.204661	0.616716	0.0163058	3.84815	0.913038	0.998351	-0.0457097	3.84815	0.759598	0.995878	0.155531	3.84815	0.30022	0.829868	0.162035	3.84815	0.129356	0.297678	-0.237216	3.84815	0.0284161	0.1026	-0.118597	3.84815	0.264355	0.451169	0.0537338	3.84815	0.611243	0.85587	-0.399251	3.84815	0.00980551
ENSG00000109180.15	OCIAD1	protein_coding	0.104704	7.0078	0.050589	0.179174	0.0670126	7.0078	0.205601	0.506522	-0.0660521	7.0078	0.212066	0.436369	0.00894103	7.0078	0.864804	0.965125	-0.0376917	7.0078	0.612203	0.997358	-0.170756	7.0078	0.0250706	0.913533	-0.0957632	7.0078	0.200968	0.754044	0.0364005	7.0078	0.489214	0.690669	0.0227721	7.0078	0.664805	0.804518	0.0319084	7.0078	0.544142	0.711061	0.0675795	7.0078	0.201854	0.545134	-0.0136284	7.0078	0.854401
ENSG00000259153.2	RP6-65G23.3	lncRNA	-0.0457778	2.50221	0.82784	0.92167	-0.325264	2.50221	0.126756	0.383747	-0.19967	2.50221	0.344953	0.583824	-0.209355	2.50221	0.322279	0.733846	-0.279486	2.50221	0.349868	0.997358	-0.153892	2.50221	0.605596	0.995878	-0.163577	2.50221	0.583164	0.935439	0.186602	2.50221	0.377168	0.593909	-0.455686	2.50221	0.0343873	0.117929	-0.375531	2.50221	0.0790687	0.192489	-0.318935	2.50221	0.134135	0.447077	-0.642288	2.50221	0.0349653
ENSG00000111206.13	FOXM1	protein_coding	0.0915509	7.3259	0.0365348	0.142648	0.0495303	7.3259	0.250411	0.55638	-0.045186	7.3259	0.29384	0.529985	-0.0316703	7.3259	0.460593	0.824315	-0.0420206	7.3259	0.488622	0.997358	-0.136737	7.3259	0.0276165	0.913533	-0.123221	7.3259	0.0461418	0.455201	0.0485305	7.3259	0.259973	0.471067	-0.0150055	7.3259	0.726062	0.845074	-0.096329	7.3259	0.0281696	0.0893504	-0.0740224	7.3259	0.0884507	0.360973	-0.063536	7.3259	0.296588
ENSG00000074201.9	CLNS1A	protein_coding	0.103021	6.64339	0.0806998	0.246588	-0.0275794	6.64339	0.635147	0.852728	-0.0403513	6.64339	0.488113	0.706904	0.0326562	6.64339	0.574404	0.87882	-0.130601	6.64339	0.116306	0.997358	-0.143373	6.64339	0.0854966	0.995878	-0.0703652	6.64339	0.393214	0.872516	0.0362754	6.64339	0.532905	0.723877	-0.140215	6.64339	0.0189335	0.0770458	0.0670112	6.64339	0.25162	0.43627	0.0802108	6.64339	0.171226	0.502571	-0.176491	6.64339	0.0356567
ENSG00000115942.9	ORC2	protein_coding	0.0109356	5.62528	0.863447	0.937081	0.10494	5.62528	0.103494	0.339334	0.0029722	5.62528	0.962711	0.984361	0.0713398	5.62528	0.264864	0.690545	0.0940042	5.62528	0.298458	0.997358	-0.00796337	5.62528	0.929424	0.998765	0.0604043	5.62528	0.502668	0.90868	0.12697	5.62528	0.0502499	0.153597	0.0369624	5.62528	0.561645	0.729843	-0.0744436	5.62528	0.244903	0.427793	0.198555	5.62528	0.00287207	0.0333871	-0.0900077	5.62528	0.319249
ENSG00000156787.17	TBC1D31	protein_coding	0.0132934	4.76547	0.890805	0.950395	-0.0281588	4.76547	0.771275	0.912052	-0.117851	4.76547	0.227027	0.454066	-0.142634	4.76547	0.145101	0.531391	-0.0414521	4.76547	0.762201	0.997358	-0.131145	4.76547	0.340441	0.995878	-0.155927	4.76547	0.257946	0.804198	0.124563	4.76547	0.202049	0.400617	-0.170594	4.76547	0.0828018	0.216078	-0.167634	4.76547	0.0881094	0.208425	0.223071	4.76547	0.024812	0.163902	-0.295156	4.76547	0.0351677
ENSG00000141424.13	SLC39A6	protein_coding	0.0749666	6.93641	0.10394	0.291622	0.00435566	6.93641	0.923699	0.973077	0.0542161	6.93641	0.236578	0.465721	-0.0179185	6.93641	0.693797	0.922035	-0.070611	6.93641	0.275188	0.997358	-0.0207505	6.93641	0.747091	0.995878	-0.0928851	6.93641	0.152982	0.696391	0.05973	6.93641	0.192927	0.389656	-0.12823	6.93641	0.00666178	0.0348738	0.0679105	6.93641	0.139795	0.290139	-0.0416418	6.93641	0.361894	0.701274	-0.18796	6.93641	0.00503531
ENSG00000118007.13	STAG1	protein_coding	0.0474482	6.38531	0.384925	0.637734	-0.0703011	6.38531	0.200043	0.498495	0.050874	6.38531	0.351827	0.591413	0.0256473	6.38531	0.637682	0.903348	-0.117749	6.38531	0.130387	0.997358	0.00342587	6.38531	0.96448	0.99981	-0.0218009	6.38531	0.776968	0.971163	0.0851397	6.38531	0.122133	0.287585	-0.1845	6.38531	0.00131483	0.00937762	0.007513	6.38531	0.890161	0.943783	-0.0220331	6.38531	0.685699	0.892457	-0.26964	6.38531	0.000936526
ENSG00000138674.17	SEC31A	protein_coding	0.0367631	7.19824	0.450205	0.688434	0.0223362	7.19824	0.645794	0.857538	0.0333757	7.19824	0.492805	0.709871	-0.0269876	7.19824	0.578863	0.881038	-0.0144269	7.19824	0.833594	0.997358	-0.00338741	7.19824	0.960648	0.99981	-0.0637507	7.19824	0.355226	0.857347	0.0928824	7.19824	0.0603017	0.175293	-0.0510382	7.19824	0.295822	0.495335	0.0511949	7.19824	0.294359	0.483706	-0.0277275	7.19824	0.568532	0.834156	-0.143921	7.19824	0.040267
ENSG00000168958.20	MFF	protein_coding	0.0431605	6.69808	0.376732	0.62955	0.0275982	6.69808	0.571012	0.813886	-0.0408072	6.69808	0.403102	0.638486	0.0696356	6.69808	0.156453	0.549318	-0.0155623	6.69808	0.82103	0.997358	-0.0839677	6.69808	0.225639	0.995878	0.0264752	6.69808	0.700488	0.960658	0.0856382	6.69808	0.0829662	0.219881	-0.0610469	6.69808	0.213031	0.406179	-0.0103003	6.69808	0.832298	0.909853	0.115716	6.69808	0.0206673	0.144838	-0.146685	6.69808	0.0370553
ENSG00000140525.19	FANCI	protein_coding	0.0593461	8.02832	0.152755	0.373313	0.00958445	8.02832	0.815515	0.930885	0.0756922	8.02832	0.0699898	0.212095	-0.0147198	8.02832	0.720198	0.929387	-0.0497616	8.02832	0.393334	0.997358	0.0163462	8.02832	0.778452	0.995878	-0.0740659	8.02832	0.205955	0.758386	0.0690469	8.02832	0.0974139	0.246896	-0.0587601	8.02832	0.156764	0.33346	0.0652985	8.02832	0.11645	0.254513	-0.0200518	8.02832	0.625786	0.864327	-0.127807	8.02832	0.0316825
ENSG00000176225.15	RTTN	protein_coding	0.0184824	5.67565	0.79984	0.907647	-0.0678563	5.67565	0.353886	0.660666	0.197324	5.67565	0.00897352	0.0470411	-0.0330143	5.67565	0.650849	0.908138	-0.0863387	5.67565	0.403831	0.997358	0.178842	5.67565	0.0873895	0.995878	-0.0514967	5.67565	0.61773	0.941983	0.109571	5.67565	0.137136	0.309393	-0.125195	5.67565	0.0905062	0.229802	0.182365	5.67565	0.0152264	0.0559476	0.106149	5.67565	0.149553	0.469084	-0.234766	5.67565	0.0263921
ENSG00000134247.10	PTGFRN	protein_coding	0.142596	5.93174	0.0245122	0.106338	-0.0529097	5.93174	0.393363	0.694112	0.0632617	5.93174	0.308252	0.546774	-0.0539215	5.93174	0.384447	0.780382	-0.195506	5.93174	0.0289862	0.997358	-0.0793341	5.93174	0.365708	0.995878	-0.196517	5.93174	0.0282043	0.356538	-0.0147495	5.93174	0.811288	0.901931	0.0467254	5.93174	0.450614	0.638011	0.0453825	5.93174	0.463661	0.64602	0.023219	5.93174	0.707135	0.901767	0.0614749	5.93174	0.482618
ENSG00000117399.14	CDC20	protein_coding	0.058061	7.31739	0.26225	0.514463	0.0532296	7.31739	0.303547	0.610227	-0.017212	7.31739	0.73814	0.872102	0.0673931	7.31739	0.194155	0.602001	-0.00483142	7.31739	0.947064	0.998351	-0.075273	7.31739	0.303579	0.995878	0.00933208	7.31739	0.897963	0.990844	0.0693745	7.31739	0.18159	0.373175	0.187148	7.31739	0.000626332	0.00511406	-0.0836062	7.31739	0.108857	0.242588	0.113675	7.31739	0.0310496	0.19028	0.117774	7.31739	0.110215
ENSG00000109805.10	NCAPG	protein_coding	0.0479462	7.24282	0.352317	0.606524	-0.00229732	7.24282	0.964295	0.989009	-0.0801929	7.24282	0.122721	0.310206	-0.0336107	7.24282	0.51344	0.850024	-0.0502435	7.24282	0.489829	0.997358	-0.128139	7.24282	0.0821907	0.995878	-0.081557	7.24282	0.264202	0.808725	0.0794861	7.24282	0.125974	0.29222	-0.148646	7.24282	0.00540882	0.029578	-0.0040523	7.24282	0.937064	0.966418	0.0242548	7.24282	0.636869	0.870735	-0.228132	7.24282	0.00271194
ENSG00000077097.16	TOP2B	protein_coding	0.0443652	8.40519	0.326226	0.582782	0.0154003	8.40519	0.732138	0.896664	-0.000152918	8.40519	0.997287	0.998297	-0.0104558	8.40519	0.816178	0.956237	-0.028965	8.40519	0.649108	0.997358	-0.0445182	8.40519	0.484984	0.995878	-0.054821	8.40519	0.390446	0.872044	0.0816746	8.40519	0.0740122	0.203155	-0.102589	8.40519	0.0261803	0.0969489	0.0745822	8.40519	0.101883	0.231619	-0.0040864	8.40519	0.927592	0.979457	-0.184263	8.40519	0.00539203
ENSG00000182768.9	NGRN	protein_coding	0.135549	4.08483	0.309212	0.564643	0.0939322	4.08483	0.479801	0.756774	-0.245529	4.08483	0.0687232	0.209495	-0.0948556	4.08483	0.475515	0.830918	-0.0416169	4.08483	0.824399	0.997358	-0.381078	4.08483	0.046493	0.99103	-0.230405	4.08483	0.222711	0.778487	-0.0103074	4.08483	0.938037	0.971286	0.170261	4.08483	0.202877	0.3932	0.0113227	4.08483	0.931948	0.963168	0.044441	4.08483	0.737636	0.914692	0.180569	4.08483	0.337848
ENSG00000157191.20	NECAP2	protein_coding	0.0449391	4.8829	0.606772	0.797019	0.122245	4.8829	0.165117	0.451261	-0.0748117	4.8829	0.392686	0.629414	-0.130725	4.8829	0.138269	0.518671	0.0773059	4.8829	0.531544	0.997358	-0.119751	4.8829	0.33382	0.995878	-0.175664	4.8829	0.15855	0.707205	0.0801975	4.8829	0.359783	0.576951	0.129223	4.8829	0.142752	0.312437	-0.201311	4.8829	0.0245269	0.0804437	-0.190667	4.8829	0.0327258	0.197018	0.049026	4.8829	0.691179
ENSG00000156802.13	ATAD2	protein_coding	0.0531911	7.72273	0.21974	0.46327	0.0139809	7.72273	0.745246	0.900001	0.124441	7.72273	0.00545235	0.0318388	-0.0628537	7.72273	0.148244	0.535426	-0.0392101	7.72273	0.52002	0.997358	0.0712503	7.72273	0.2447	0.995878	-0.116045	7.72273	0.0609939	0.514026	0.0714949	7.72273	0.101125	0.252981	-0.0530246	7.72273	0.221164	0.415835	0.161412	7.72273	0.000437451	0.00292915	-0.0878207	7.72273	0.0454969	0.245348	-0.12452	7.72273	0.0449617
ENSG00000122705.17	CLTA	protein_coding	0.0393249	7.55073	0.395336	0.647185	-0.0548954	7.55073	0.237056	0.543455	0.0204924	7.55073	0.656947	0.822246	0.0349195	7.55073	0.450037	0.818619	-0.0942203	7.55073	0.152666	0.997358	-0.0188325	7.55073	0.772749	0.995878	-0.00440543	7.55073	0.946119	0.993881	0.0851975	7.55073	0.0692229	0.193543	-0.0886945	7.55073	0.0589039	0.170877	0.028293	7.55073	0.54012	0.708679	0.0318789	7.55073	0.490246	0.790819	-0.173892	7.55073	0.00997334
ENSG00000142168.15	SOD1	protein_coding	0.024562	7.15802	0.611853	0.80112	-0.0254252	7.15802	0.599434	0.831393	0.0379006	7.15802	0.43447	0.663897	0.0308107	7.15802	0.52475	0.855336	-0.0499872	7.15802	0.465885	0.997358	0.0133386	7.15802	0.845335	0.997919	0.00624869	7.15802	0.927175	0.993183	0.0980978	7.15802	0.0468051	0.146198	-0.0616019	7.15802	0.206285	0.39752	0.00133679	7.15802	0.977938	0.988712	0.0202179	7.15802	0.676046	0.887885	-0.1597	7.15802	0.0229678
ENSG00000100083.19	GGA1	protein_coding	0.0330464	4.04406	0.790783	0.904531	-0.0828851	4.04406	0.506612	0.774059	-0.204125	4.04406	0.105832	0.281793	0.126422	4.04406	0.312526	0.726763	-0.115932	4.04406	0.511264	0.997358	-0.237171	4.04406	0.182055	0.995878	0.0933757	4.04406	0.596471	0.937293	0.0890963	4.04406	0.475451	0.680677	0.242731	4.04406	0.0557936	0.164743	-0.290909	4.04406	0.0229563	0.0768306	0.1894	4.04406	0.132752	0.444717	0.153635	4.04406	0.384824
ENSG00000111530.13	CAND1	protein_coding	0.0194805	8.52398	0.622157	0.80693	-0.00523731	8.52398	0.894477	0.9625	0.0468989	8.52398	0.238254	0.467877	0.020517	8.52398	0.6038	0.888778	-0.0247178	8.52398	0.658309	0.997358	0.0274184	8.52398	0.623813	0.995878	0.00103651	8.52398	0.985189	0.998542	0.102453	8.52398	0.0120391	0.0517154	-0.0330259	8.52398	0.404562	0.597699	0.109752	8.52398	0.00741413	0.0312872	-0.0178876	8.52398	0.650845	0.879208	-0.135478	8.52398	0.0184147
ENSG00000130382.9	MLLT1	protein_coding	0.0601607	5.09221	0.491621	0.71891	-0.0647387	5.09221	0.459432	0.742558	-0.0838256	5.09221	0.339034	0.578523	-0.242767	5.09221	0.0073719	0.0862298	-0.124899	5.09221	0.314037	0.997358	-0.143986	5.09221	0.246593	0.995878	-0.302928	5.09221	0.0171689	0.268511	0.0616041	5.09221	0.481339	0.684868	0.0744551	5.09221	0.395302	0.588742	-0.230517	5.09221	0.0106724	0.0420921	-0.0779434	5.09221	0.373707	0.71169	0.012851	5.09221	0.917068
ENSG00000213551.7	DNAJC9	protein_coding	0.0584988	7.11254	0.238189	0.48533	-0.0154282	7.11254	0.754151	0.903949	0.0716358	7.11254	0.150061	0.352738	0.0491435	7.11254	0.320722	0.732802	-0.0739269	7.11254	0.291181	0.997358	0.013137	7.11254	0.85039	0.997919	-0.00935531	7.11254	0.893137	0.990069	0.0624431	7.11254	0.20846	0.410081	-0.0903826	7.11254	0.071106	0.195226	0.0704585	7.11254	0.156732	0.315849	-0.0198704	7.11254	0.686795	0.892817	-0.152826	7.11254	0.0321244
ENSG00000090432.7	MUL1	protein_coding	0.0803228	4.68615	0.393531	0.645468	-0.0755503	4.68615	0.422043	0.716494	-0.143525	4.68615	0.130453	0.322656	-0.0528652	4.68615	0.5736	0.878349	-0.155873	4.68615	0.243224	0.997358	-0.223848	4.68615	0.0961791	0.995878	-0.133188	4.68615	0.317788	0.837774	0.0404864	4.68615	0.666269	0.8144	0.0244954	4.68615	0.794022	0.885673	-0.227786	4.68615	0.0183075	0.0644506	0.0046534	4.68615	0.960428	0.988748	-0.015991	4.68615	0.904042
ENSG00000114859.16	CLCN2	protein_coding	0.117505	2.22052	0.627147	0.810511	0.162255	2.22052	0.502858	0.77209	-0.571736	2.22052	0.0213393	0.0914564	-0.0531785	2.22052	0.825837	0.958753	0.0447502	2.22052	0.89581	0.997358	-0.689241	2.22052	0.0480854	0.995878	-0.170683	2.22052	0.61786	0.941983	0.000529025	2.22052	0.998253	0.999285	0.583652	2.22052	0.0189102	0.0769895	-0.433303	2.22052	0.0776245	0.189988	0.349569	2.22052	0.152274	0.474452	0.583123	2.22052	0.092621
ENSG00000112282.18	MED23	protein_coding	0.0385105	5.21266	0.623385	0.807864	-0.0469032	5.21266	0.550028	0.801618	0.160575	5.21266	0.0446875	0.156005	0.120108	5.21266	0.129698	0.506646	-0.0854138	5.21266	0.442046	0.997358	0.122064	5.21266	0.273451	0.995878	0.081597	5.21266	0.462591	0.896406	0.078948	5.21266	0.315998	0.532854	-0.143558	5.21266	0.0715148	0.195905	0.201625	5.21266	0.0126987	0.048375	-0.00918962	5.21266	0.906609	0.972764	-0.222506	5.21266	0.0489895
ENSG00000213923.13	CSNK1E	protein_coding	0.150109	4.83816	0.106833	0.296817	-0.189593	4.83816	0.043276	0.194698	-0.266069	4.83816	0.00539961	0.0315799	-0.0498494	4.83816	0.587841	0.884733	-0.339703	4.83816	0.0114189	0.997358	-0.416179	4.83816	0.00227623	0.659177	-0.199959	4.83816	0.128207	0.667056	-0.0328042	4.83816	0.721124	0.847285	-0.0442531	4.83816	0.630319	0.780441	-0.348464	4.83816	0.000384811	0.00261867	-0.0489058	4.83816	0.594907	0.849029	-0.011449	4.83816	0.92976
ENSG00000122692.9	SMU1	protein_coding	0.0700406	7.31565	0.116756	0.316401	0.0536618	7.31565	0.227046	0.533848	-0.00588051	7.31565	0.893901	0.952578	0.0107926	7.31565	0.806671	0.952564	-0.0163788	7.31565	0.792858	0.997358	-0.0759211	7.31565	0.226853	0.995878	-0.059248	7.31565	0.344213	0.851957	0.0458198	7.31565	0.30134	0.517423	0.015206	7.31565	0.730326	0.848285	-0.0890624	7.31565	0.0477703	0.132544	0.00773805	7.31565	0.860697	0.959307	-0.0306138	7.31565	0.623854
ENSG00000075218.19	GTSE1	protein_coding	0.101315	6.09394	0.140739	0.355743	-0.00934621	6.09394	0.890707	0.961438	-0.123416	6.09394	0.0742763	0.221384	-0.109464	6.09394	0.11215	0.473279	-0.110661	6.09394	0.25312	0.997358	-0.224731	6.09394	0.0229398	0.913533	-0.210779	6.09394	0.0323634	0.384137	0.0139533	6.09394	0.837478	0.915021	-0.046407	6.09394	0.496048	0.678741	-0.128827	6.09394	0.062816	0.162718	0.0363461	6.09394	0.593594	0.848874	-0.0603603	6.09394	0.531118
ENSG00000198522.14	GPN1	protein_coding	0.0218194	5.48519	0.78824	0.903364	0.10624	5.48519	0.194645	0.489478	-0.151164	5.48519	0.0673309	0.207042	0.0670798	5.48519	0.41041	0.795562	0.0844208	5.48519	0.463513	0.997358	-0.172984	5.48519	0.136465	0.995878	0.0452604	5.48519	0.693729	0.958944	0.0926444	5.48519	0.257079	0.468081	-0.0529269	5.48519	0.515466	0.695416	-0.14142	5.48519	0.0863186	0.205517	0.0159632	5.48519	0.844187	0.954269	-0.145571	5.48519	0.208657
ENSG00000073969.18	NSF	protein_coding	0.0473239	5.8222	0.448756	0.687243	-0.0642357	5.8222	0.305058	0.611744	0.0297941	5.8222	0.632826	0.807792	0.000723719	5.8222	0.99073	0.997557	-0.11156	5.8222	0.209074	0.997358	-0.0175298	5.8222	0.842297	0.997619	-0.0466002	5.8222	0.597333	0.937293	0.0654104	5.8222	0.296395	0.512521	-0.133447	5.8222	0.0362544	0.12236	0.111224	5.8222	0.078882	0.192235	0.00838019	5.8222	0.892989	0.969582	-0.198858	5.8222	0.027722
ENSG00000136997.21	MYC	protein_coding	0.0578055	6.45085	0.244427	0.49314	0.0392691	6.45085	0.427364	0.721508	-0.123986	6.45085	0.0147893	0.0692069	0.186717	6.45085	0.0003946	0.00765801	-0.0185364	6.45085	0.790477	0.997358	-0.181792	6.45085	0.0116824	0.848475	0.128911	6.45085	0.0692148	0.542737	0.0544005	6.45085	0.272949	0.486553	0.126834	6.45085	0.0127713	0.0574654	-0.0519734	6.45085	0.294662	0.48387	0.208564	6.45085	9.5535e-05	0.00181051	0.0724337	6.45085	0.301654
ENSG00000135127.11	BICDL1	protein_coding	0.225805	2.27189	0.318733	0.574573	-0.164924	2.27189	0.465401	0.747133	-0.592561	2.27189	0.0109988	0.0550629	0.0694514	2.27189	0.758006	0.94188	-0.390729	2.27189	0.223641	0.997358	-0.818365	2.27189	0.012889	0.848475	-0.156353	2.27189	0.62407	0.941983	-0.114454	2.27189	0.611934	0.777659	-0.15517	2.27189	0.492068	0.675418	-0.400671	2.27189	0.0800705	0.194376	-0.0221295	2.27189	0.921763	0.977456	-0.0407156	2.27189	0.89833
ENSG00000186185.14	KIF18B	protein_coding	0.0845805	5.71897	0.351967	0.606199	0.204667	5.71897	0.0273961	0.142097	-0.108081	5.71897	0.235594	0.464434	0.0756504	5.71897	0.404704	0.792318	0.120087	5.71897	0.350088	0.997358	-0.192662	5.71897	0.136559	0.995878	-0.00893013	5.71897	0.944353	0.993881	0.0253707	5.71897	0.77922	0.882797	0.28905	5.71897	0.00233713	0.0150333	-0.204216	5.71897	0.0277217	0.0882524	0.0486616	5.71897	0.591193	0.848129	0.263679	5.71897	0.0436061
ENSG00000166598.16	HSP90B1	protein_coding	0.0230777	10.1927	0.597125	0.790877	-0.0247297	10.1927	0.571221	0.813886	0.0124681	10.1927	0.774999	0.892259	0.0633717	10.1927	0.150438	0.53853	-0.0478075	10.1927	0.439553	0.997358	-0.0106097	10.1927	0.863406	0.998765	0.040294	10.1927	0.514367	0.911861	0.086071	10.1927	0.0528645	0.159045	-0.0709719	10.1927	0.108239	0.25913	0.101072	10.1927	0.0239795	0.0792126	0.0826617	10.1927	0.0625932	0.298998	-0.157043	10.1927	0.013613
ENSG00000163435.16	ELF3	protein_coding	-0.0533125	5.08394	0.602642	0.794189	-0.155448	5.08394	0.132989	0.394874	-0.248895	5.08394	0.0180768	0.0805351	-0.101301	5.08394	0.324306	0.734391	-0.102135	5.08394	0.481169	0.997358	-0.195583	5.08394	0.180285	0.995878	-0.0479889	5.08394	0.740161	0.968516	0.161641	5.08394	0.118565	0.281757	0.180553	5.08394	0.082186	0.215071	-0.167086	5.08394	0.106953	0.239952	-0.0141597	5.08394	0.889884	0.968136	0.0189124	5.08394	0.895964
ENSG00000188938.17	FAM120AOS	protein_coding	0.0363408	6.27955	0.532994	0.746893	-0.0362416	6.27955	0.534108	0.791948	-0.122538	6.27955	0.0393577	0.142197	-0.0107177	6.27955	0.853854	0.964747	-0.0725824	6.27955	0.379546	0.997358	-0.158879	6.27955	0.0580284	0.995878	-0.0470584	6.27955	0.567974	0.931018	0.0702906	6.27955	0.2304	0.43774	-0.0712596	6.27955	0.224132	0.418983	-0.165377	6.27955	0.00625931	0.0274097	-0.0223063	6.27955	0.701607	0.899091	-0.14155	6.27955	0.0900559
ENSG00000137871.21	ZNF280D	protein_coding	-0.00860831	4.67637	0.928017	0.969936	-0.0509627	4.67637	0.593298	0.826221	-0.140251	4.67637	0.145433	0.346044	-0.0496884	4.67637	0.602544	0.888703	-0.0423544	4.67637	0.753405	0.997358	-0.131643	4.67637	0.330968	0.995878	-0.0410801	4.67637	0.760587	0.971163	0.113721	4.67637	0.236077	0.444823	-0.231858	4.67637	0.0181024	0.0747018	-0.167318	4.67637	0.083815	0.201042	-0.0679145	4.67637	0.477147	0.783567	-0.345579	4.67637	0.0130149
ENSG00000197312.12	DDI2	protein_coding	0.00394773	6.00208	0.951153	0.981898	-0.119683	6.00208	0.0679439	0.261123	0.034743	6.00208	0.590348	0.780302	-0.0421688	6.00208	0.5138	0.850125	-0.123631	6.00208	0.178965	0.997358	0.0307953	6.00208	0.73558	0.995878	-0.0461166	6.00208	0.613305	0.941983	0.100724	6.00208	0.122628	0.288315	-0.155416	6.00208	0.0190945	0.0775051	0.00385801	6.00208	0.952261	0.97527	-0.0240406	6.00208	0.709303	0.902984	-0.25614	6.00208	0.00682818
ENSG00000071082.11	RPL31	protein_coding	0.0322062	8.27539	0.542839	0.754568	-0.00772567	8.27539	0.883734	0.959405	-0.0296693	8.27539	0.574966	0.770173	0.0908274	8.27539	0.0902596	0.430163	-0.0399319	8.27539	0.593517	0.997358	-0.0618755	8.27539	0.409166	0.995878	0.0586212	8.27539	0.434078	0.88952	0.0704316	8.27539	0.186392	0.380546	-0.117525	8.27539	0.0299348	0.106447	0.00303534	8.27539	0.954178	0.976256	0.0663216	8.27539	0.212954	0.558416	-0.187957	8.27539	0.0147217
ENSG00000090061.17	CCNK	protein_coding	0.0306096	6.41274	0.581604	0.781386	0.0132526	6.41274	0.811198	0.929108	-0.159327	6.41274	0.00577077	0.0333868	-0.0110869	6.41274	0.841588	0.961096	-0.017357	6.41274	0.824908	0.997358	-0.189937	6.41274	0.0186351	0.871905	-0.0416965	6.41274	0.595531	0.937293	0.0719259	6.41274	0.198509	0.396807	-0.0204129	6.41274	0.713023	0.836547	0.0293687	6.41274	0.596966	0.751858	0.122991	6.41274	0.0304491	0.188134	-0.0923388	6.41274	0.242411
ENSG00000083544.16	TDRD3	protein_coding	0.0797395	4.39458	0.491165	0.718523	-0.0423998	4.39458	0.713832	0.888965	-0.223845	4.39458	0.0572574	0.185527	-0.011247	4.39458	0.922458	0.977727	-0.122139	4.39458	0.45606	0.997358	-0.303585	4.39458	0.0678421	0.995878	-0.0909865	4.39458	0.578245	0.933337	0.0226475	4.39458	0.84463	0.919132	-0.0717817	4.39458	0.535233	0.709884	-0.402421	4.39458	0.00100098	0.00592808	-0.00111066	4.39458	0.99233	0.997484	-0.0944292	4.39458	0.563997
ENSG00000228253.1	MT-ATP8	protein_coding	0.00332811	9.24462	0.965105	0.986893	0.0101055	9.24462	0.894331	0.9625	0.132423	9.24462	0.0864589	0.24483	0.126735	9.24462	0.100424	0.453428	0.00677737	9.24462	0.949771	0.998351	0.129095	9.24462	0.233589	0.995878	0.123407	9.24462	0.254539	0.801806	0.0985181	9.24462	0.199131	0.397433	-0.256856	9.24462	0.00137596	0.00975196	0.134525	9.24462	0.0817238	0.197206	0.217937	9.24462	0.00589679	0.0582754	-0.355374	9.24462	0.00170727
ENSG00000150768.17	DLAT	protein_coding	0.0792218	6.35726	0.229653	0.475062	-0.050515	6.35726	0.441685	0.730936	-0.106674	6.35726	0.107849	0.285069	-0.0542693	6.35726	0.408723	0.794345	-0.129737	6.35726	0.165272	0.997358	-0.185896	6.35726	0.049057	0.995878	-0.133491	6.35726	0.153612	0.696391	0.0207826	6.35726	0.750996	0.86546	-0.0830326	6.35726	0.208347	0.400172	-0.0713116	6.35726	0.278885	0.46838	-0.0819573	6.35726	0.214204	0.559629	-0.103815	6.35726	0.265164
ENSG00000126945.9	HNRNPH2	protein_coding	-0.0361599	6.45665	0.614645	0.802544	0.0276449	6.45665	0.700156	0.883284	0.0228987	6.45665	0.749674	0.877408	0.0558145	6.45665	0.437921	0.811715	0.0638048	6.45665	0.530197	0.997358	0.0590586	6.45665	0.561118	0.995878	0.0919744	6.45665	0.366597	0.86013	0.136045	6.45665	0.0624953	0.17977	-0.070887	6.45665	0.325448	0.523726	0.148379	6.45665	0.0428711	0.12257	0.110643	6.45665	0.127496	0.435915	-0.206932	6.45665	0.045713
ENSG00000115825.11	PRKD3	protein_coding	0.0706219	6.6468	0.161763	0.386123	0.0246849	6.6468	0.621714	0.843979	0.106669	6.6468	0.0368829	0.135779	-0.0226809	6.6468	0.650222	0.908138	-0.045937	6.6468	0.516539	0.997358	0.0360473	6.6468	0.610431	0.995878	-0.0933028	6.6468	0.190614	0.740478	0.0292468	6.6468	0.55901	0.742187	-0.120867	6.6468	0.0187543	0.0765377	0.0674547	6.6468	0.181031	0.350078	-0.0607431	6.6468	0.227592	0.577364	-0.150113	6.6468	0.0377769
ENSG00000113141.18	IK	protein_coding	-0.00244248	6.91841	0.964022	0.986507	-0.0524735	6.91841	0.334837	0.641677	-0.125626	6.91841	0.0238723	0.0992932	-0.0274416	6.91841	0.612777	0.892723	-0.050031	6.91841	0.514463	0.997358	-0.123184	6.91841	0.112349	0.995878	-0.0249991	6.91841	0.744216	0.968516	0.102093	6.91841	0.0640062	0.182717	-0.0585162	6.91841	0.28272	0.481636	-0.0752147	6.91841	0.168976	0.333283	0.0114844	6.91841	0.832074	0.949451	-0.160609	6.91841	0.040177
ENSG00000151348.16	EXT2	protein_coding	0.0605044	6.84682	0.1939	0.431331	-0.000317057	6.84682	0.994521	0.998239	0.00711198	6.84682	0.877588	0.945237	0.0441287	6.84682	0.341418	0.746834	-0.0608215	6.84682	0.353715	0.997358	-0.0533924	6.84682	0.415098	0.995878	-0.0163757	6.84682	0.802024	0.974564	0.038622	6.84682	0.404532	0.618592	0.0864176	6.84682	0.0658824	0.185815	-0.125031	6.84682	0.00896718	0.0365825	0.0166343	6.84682	0.718804	0.906152	0.0477957	6.84682	0.465376
ENSG00000115317.12	HTRA2	protein_coding	-0.0183524	3.82178	0.89535	0.952189	0.0675238	3.82178	0.628796	0.849341	-0.180138	3.82178	0.200437	0.423136	0.112037	3.82178	0.423468	0.802795	0.0858762	3.82178	0.66368	0.997358	-0.161786	3.82178	0.413823	0.995878	0.130389	3.82178	0.509642	0.909624	0.117293	3.82178	0.402197	0.616695	-0.399128	3.82178	0.00595942	0.0318024	-0.165573	3.82178	0.238668	0.421228	-0.161093	3.82178	0.251434	0.601079	-0.516421	3.82178	0.0113609
ENSG00000196937.11	FAM3C	protein_coding	0.0267465	5.29419	0.728204	0.869925	0.0681524	5.29419	0.37751	0.683428	0.155189	5.29419	0.0480353	0.164185	-0.0205239	5.29419	0.789674	0.950983	0.0414059	5.29419	0.703674	0.997358	0.128443	5.29419	0.241027	0.995878	-0.0472705	5.29419	0.664186	0.951943	0.0712476	5.29419	0.356409	0.573632	-0.187466	5.29419	0.0179273	0.0742059	0.0181367	5.29419	0.813643	0.899396	-0.0126098	5.29419	0.869796	0.962589	-0.258714	5.29419	0.0207215
ENSG00000173064.14	HECTD4	protein_coding	0.124974	6.32323	0.0486211	0.174491	-0.0669308	6.32323	0.284058	0.590742	0.034414	6.32323	0.580119	0.773339	-0.0706241	6.32323	0.258642	0.683531	-0.191905	6.32323	0.0328703	0.997358	-0.0905597	6.32323	0.305167	0.995878	-0.195598	6.32323	0.029795	0.368857	-0.0287583	6.32323	0.643713	0.798515	-0.0561285	6.32323	0.36816	0.565427	-0.132811	6.32323	0.036591	0.108981	-0.0442591	6.32323	0.477246	0.783567	-0.0273702	6.32323	0.755459
ENSG00000089053.13	ANAPC5	protein_coding	0.0593186	7.29019	0.15951	0.383994	0.017965	7.29019	0.667186	0.86755	-0.0721847	7.29019	0.0884503	0.248951	0.0438779	7.29019	0.295863	0.715402	-0.0413536	7.29019	0.484658	0.997358	-0.131503	7.29019	0.0297231	0.923299	-0.0154407	7.29019	0.793709	0.97443	0.0361722	7.29019	0.387962	0.604609	0.0497767	7.29019	0.23642	0.432842	-0.0430711	7.29019	0.304734	0.494272	0.0127201	7.29019	0.76066	0.924386	0.0136045	7.29019	0.817767
ENSG00000180329.14	CCDC43	protein_coding	-0.0251423	5.64675	0.711169	0.858672	-0.00319246	5.64675	0.962473	0.9885	-0.084468	5.64675	0.216791	0.44165	0.0246561	5.64675	0.716503	0.928069	0.0219498	5.64675	0.819113	0.997358	-0.0593257	5.64675	0.537207	0.995878	0.0497984	5.64675	0.604284	0.938988	0.120477	5.64675	0.0805196	0.215151	-0.0764217	5.64675	0.263124	0.461357	0.00179483	5.64675	0.978897	0.989064	0.107988	5.64675	0.116113	0.416323	-0.196899	5.64675	0.0445004
ENSG00000155508.14	CNOT8	protein_coding	0.0587362	5.87041	0.396069	0.647447	-0.0630081	5.87041	0.362886	0.669048	-0.0691557	5.87041	0.318382	0.557898	0.0577334	5.87041	0.404124	0.791932	-0.121744	5.87041	0.215493	0.997358	-0.127892	5.87041	0.193569	0.995878	-0.00100279	5.87041	0.991795	0.999296	0.0365975	5.87041	0.596119	0.766895	-0.0477764	5.87041	0.489456	0.672568	-0.205973	5.87041	0.00421239	0.0197912	0.0363084	5.87041	0.599017	0.85171	-0.0843739	5.87041	0.388726
ENSG00000263711.6	LINC02864	lncRNA	0.0276867	5.63996	0.6935	0.84764	-0.0315643	5.63996	0.653288	0.861073	0.111762	5.63996	0.115971	0.299453	0.0203711	5.63996	0.771753	0.943695	-0.059251	5.63996	0.551328	0.997358	0.0840758	5.63996	0.398767	0.995878	-0.0073156	5.63996	0.941256	0.993881	0.0665523	5.63996	0.345296	0.563099	-0.161023	5.63996	0.025414	0.094896	0.0839143	5.63996	0.235319	0.418064	-0.0195219	5.63996	0.781012	0.930968	-0.227575	5.63996	0.0255032
ENSG00000143977.14	SNRPG	protein_coding	0.0191606	6.4626	0.769491	0.893539	0.0290427	6.4626	0.657099	0.862165	0.0134172	6.4626	0.837378	0.924781	0.117181	6.4626	0.0776948	0.400955	0.00988212	6.4626	0.91486	0.998351	-0.00574341	6.4626	0.950453	0.99981	0.0980201	6.4626	0.29169	0.823849	0.0750654	6.4626	0.253934	0.465589	-0.113107	6.4626	0.0882453	0.225355	0.0229005	6.4626	0.726209	0.846397	0.104611	6.4626	0.114097	0.412492	-0.188173	6.4626	0.0461261
ENSG00000113845.10	TIMMDC1	protein_coding	0.0543013	5.86662	0.428509	0.67343	0.0813746	5.86662	0.237296	0.543455	-0.149973	5.86662	0.0321892	0.123416	0.0866007	5.86662	0.208942	0.62148	0.0270734	5.86662	0.779539	0.997358	-0.204275	5.86662	0.0387797	0.961055	0.0322994	5.86662	0.738457	0.968516	0.0394309	5.86662	0.564746	0.745154	0.131062	5.86662	0.0598062	0.172828	0.0381404	5.86662	0.577512	0.736405	0.0922928	5.86662	0.181026	0.516771	0.0916313	5.86662	0.345457
ENSG00000116044.16	NFE2L2	protein_coding	-0.0236408	6.65931	0.656353	0.827764	0.065176	6.65931	0.223011	0.52958	-0.00373196	6.65931	0.943946	0.974424	0.0134027	6.65931	0.800706	0.951476	0.0888167	6.65931	0.240063	0.997358	0.0199088	6.65931	0.790904	0.995878	0.0370435	6.65931	0.622091	0.941983	0.116006	6.65931	0.0328063	0.112336	-0.0544955	6.65931	0.307154	0.506783	0.055232	6.65931	0.300734	0.490252	0.0374917	6.65931	0.481084	0.786086	-0.170502	6.65931	0.0268114
ENSG00000196262.15	PPIA	protein_coding	0.0289354	9.46275	0.433158	0.676692	-0.0112425	9.46275	0.760095	0.907481	0.0292098	9.46275	0.428836	0.659141	0.0537834	9.46275	0.148241	0.535426	-0.0401779	9.46275	0.441504	0.997358	0.00027442	9.46275	0.995793	0.99981	0.024848	9.46275	0.633438	0.942381	0.0630887	9.46275	0.0911838	0.234746	-0.0506626	9.46275	0.17272	0.354494	0.0617438	9.46275	0.0980898	0.225497	-0.000635111	9.46275	0.98623	0.996303	-0.113751	9.46275	0.0327998
ENSG00000136261.15	BZW2	protein_coding	0.0431684	6.32767	0.441684	0.681959	-0.0704472	6.32767	0.21158	0.515825	-0.142518	6.32767	0.0135837	0.0650681	0.0601833	6.32767	0.284829	0.707952	-0.113616	6.32767	0.155248	0.997358	-0.185687	6.32767	0.0223544	0.906721	0.0170149	6.32767	0.829744	0.979743	0.0470018	6.32767	0.40248	0.616877	0.0519906	6.32767	0.354801	0.55175	-0.0343176	6.32767	0.540339	0.708727	0.0911082	6.32767	0.108043	0.401772	0.00498879	6.32767	0.949718
ENSG00000132639.13	SNAP25	protein_coding	0.0348647	4.17854	0.748838	0.8839	-0.15388	4.17854	0.161633	0.44528	-0.241776	4.17854	0.0301736	0.117974	-0.351593	4.17854	0.00211038	0.0323325	-0.188745	4.17854	0.223638	0.997358	-0.27664	4.17854	0.0769946	0.995878	-0.386458	4.17854	0.014916	0.253073	0.0550925	4.17854	0.613187	0.778318	-0.433547	4.17854	0.000211514	0.00203974	-0.13256	4.17854	0.226739	0.407964	0.00825869	4.17854	0.939515	0.983968	-0.48864	4.17854	0.00247901
ENSG00000269893.8	SNHG8	lncRNA	-0.0498249	4.3316	0.673287	0.83732	-0.0362154	4.3316	0.759145	0.907481	-0.174649	4.3316	0.143466	0.343247	0.0555068	4.3316	0.638626	0.903437	0.0136095	4.3316	0.935037	0.998351	-0.124824	4.3316	0.455986	0.995878	0.105332	4.3316	0.52897	0.916536	0.139576	4.3316	0.240457	0.449501	-0.158244	4.3316	0.18412	0.36909	-0.272832	4.3316	0.0243986	0.0801785	0.0778073	4.3316	0.510811	0.801049	-0.29782	4.3316	0.0791814
ENSG00000196689.13	TRPV1	protein_coding	0.0438165	2.43412	0.807403	0.91187	-0.422373	2.43412	0.0221702	0.122007	-0.166663	2.43412	0.355774	0.59521	-0.0537168	2.43412	0.765083	0.942734	-0.46619	2.43412	0.0712547	0.997358	-0.210479	2.43412	0.409157	0.995878	-0.0975334	2.43412	0.701329	0.96111	0.0457903	2.43412	0.798915	0.895395	-0.207057	2.43412	0.252396	0.450818	-0.523966	2.43412	0.00512707	0.023246	-0.204502	2.43412	0.258217	0.609137	-0.252847	2.43412	0.322179
ENSG00000180228.14	PRKRA	protein_coding	0.0384017	5.22109	0.651969	0.825879	-0.0838061	5.22109	0.326863	0.634302	-0.0949565	5.22109	0.267279	0.501552	-0.0536887	5.22109	0.528731	0.857591	-0.122208	5.22109	0.312185	0.997358	-0.133358	5.22109	0.270566	0.995878	-0.0920905	5.22109	0.445278	0.893163	0.0507569	5.22109	0.551393	0.736561	-0.16884	5.22109	0.0516049	0.155842	-0.205649	5.22109	0.0188066	0.0657969	-0.11653	5.22109	0.174756	0.507742	-0.219597	5.22109	0.072595
ENSG00000104472.10	CHRAC1	protein_coding	0.01335	5.89061	0.845755	0.929415	0.0524397	5.89061	0.44605	0.733187	0.00140786	5.89061	0.983629	0.993422	0.0450715	5.89061	0.512172	0.849527	0.0390897	5.89061	0.687299	0.997358	-0.0119421	5.89061	0.902054	0.998765	0.0317215	5.89061	0.743862	0.968516	0.07496	5.89061	0.277525	0.491576	0.0168251	5.89061	0.806341	0.892715	-0.15105	5.89061	0.0316128	0.0977421	0.0617009	5.89061	0.370484	0.709056	-0.0581349	5.89061	0.549816
ENSG00000076554.16	TPD52	protein_coding	0.00806007	6.99264	0.897236	0.953142	0.0594651	6.99264	0.342864	0.650316	0.0750615	6.99264	0.232463	0.460354	0.0632947	6.99264	0.31298	0.726763	0.0514051	6.99264	0.560914	0.997358	0.0670014	6.99264	0.449058	0.995878	0.0552347	6.99264	0.53221	0.916929	0.0792944	6.99264	0.207558	0.408737	-0.109175	6.99264	0.0849204	0.219624	0.0501573	6.99264	0.42306	0.609795	-0.00445658	6.99264	0.943067	0.984435	-0.188469	6.99264	0.0368169
ENSG00000049249.9	TNFRSF9	protein_coding	0.247872	2.36926	0.204729	0.445155	0.01555	2.36926	0.936061	0.976724	-0.427839	2.36926	0.0311942	0.120883	-0.288946	2.36926	0.140478	0.52261	-0.232322	2.36926	0.398445	0.997358	-0.67571	2.36926	0.0167318	0.852798	-0.536818	2.36926	0.0547139	0.490452	-0.160543	2.36926	0.409176	0.622596	-0.212874	2.36926	0.275057	0.47326	-0.703547	2.36926	0.000640923	0.00405104	-0.246109	2.36926	0.207915	0.550987	-0.0523312	2.36926	0.848627
ENSG00000178966.17	RMI1	protein_coding	-0.00846681	5.80834	0.892161	0.951379	-0.0181326	5.80834	0.771634	0.912199	0.0942222	5.80834	0.135823	0.331646	0.0655775	5.80834	0.296386	0.715654	-0.00966574	5.80834	0.912853	0.998351	0.102689	5.80834	0.248183	0.995878	0.0740443	5.80834	0.403493	0.878262	0.0957911	5.80834	0.129573	0.297934	-0.0853305	5.80834	0.175886	0.358707	0.163301	5.80834	0.0114337	0.0445956	0.0194676	5.80834	0.755355	0.922186	-0.181122	5.80834	0.0446084
ENSG00000230590.11	FTX	lncRNA	-0.033647	6.10084	0.660339	0.830284	-0.10998	6.10084	0.154786	0.433539	-0.0832233	6.10084	0.279495	0.513886	0.0408765	6.10084	0.593609	0.885012	-0.0763334	6.10084	0.481527	0.997358	-0.0495762	6.10084	0.647093	0.995878	0.0745235	6.10084	0.49193	0.904792	0.119949	6.10084	0.121437	0.286589	-0.145969	6.10084	0.0609526	0.175109	-0.0604176	6.10084	0.431082	0.616784	0.154446	6.10084	0.0478738	0.253439	-0.265918	6.10084	0.017017
ENSG00000003756.17	RBM5	protein_coding	0.103873	5.82844	0.121553	0.324488	-0.146231	5.82844	0.0312202	0.155866	-0.10508	5.82844	0.117388	0.302	-0.019688	5.82844	0.76647	0.942734	-0.250103	5.82844	0.00993766	0.997358	-0.208953	5.82844	0.0295844	0.923299	-0.123561	5.82844	0.191218	0.741463	-0.0177281	5.82844	0.78912	0.889279	-0.166715	5.82844	0.0147203	0.0639375	-0.128512	5.82844	0.0569947	0.150968	0.0254172	5.82844	0.701494	0.899091	-0.148986	5.82844	0.116474
ENSG00000116478.12	HDAC1	protein_coding	0.0417189	6.31875	0.470617	0.703324	-0.101641	6.31875	0.0827121	0.296365	0.07961	6.31875	0.171574	0.385546	0.0133009	6.31875	0.817643	0.956718	-0.14336	6.31875	0.0835072	0.997358	0.0378911	6.31875	0.642588	0.995878	-0.028418	6.31875	0.727669	0.968051	0.0440165	6.31875	0.446669	0.656301	-0.130829	6.31875	0.0269951	0.0988945	0.0878884	6.31875	0.132016	0.279133	0.0617356	6.31875	0.28721	0.636818	-0.174846	6.31875	0.0361304
ENSG00000138777.20	PPA2	protein_coding	-0.0108893	6.09571	0.863274	0.937081	-0.099076	6.09571	0.121688	0.374342	0.113381	6.09571	0.0776335	0.227967	0.132411	6.09571	0.0404524	0.276785	-0.0881867	6.09571	0.326398	0.997358	0.124271	6.09571	0.16873	0.995878	0.143301	6.09571	0.113641	0.651127	0.0959632	6.09571	0.133555	0.303865	-0.133259	6.09571	0.0392408	0.129003	0.102152	6.09571	0.110811	0.245483	-0.0168267	6.09571	0.790203	0.933174	-0.229222	6.09571	0.0130448
ENSG00000102172.16	SMS	protein_coding	0.0501691	8.11132	0.263576	0.516192	0.0239239	8.11132	0.592104	0.82549	0.054522	8.11132	0.224909	0.451499	0.0731828	8.11132	0.105396	0.462616	-0.0262452	8.11132	0.677509	0.997358	0.00435299	8.11132	0.944962	0.99981	0.0230137	8.11132	0.715308	0.966507	0.0345877	8.11132	0.439305	0.650057	-0.0919754	8.11132	0.0434231	0.138472	0.0907313	8.11132	0.046218	0.129705	0.0653067	8.11132	0.147364	0.465716	-0.126563	8.11132	0.0491521
ENSG00000198899.2	MT-ATP6	protein_coding	0.0315838	12.3697	0.406965	0.655986	0.0413528	12.3697	0.278804	0.585855	0.035324	12.3697	0.354121	0.593854	0.093305	12.3697	0.0170065	0.158746	0.00976899	12.3697	0.855599	0.997358	0.00374012	12.3697	0.944447	0.99981	0.0617211	12.3697	0.253363	0.801806	0.0517499	12.3697	0.176782	0.36726	-0.0956352	12.3697	0.0145786	0.0633724	0.0396938	12.3697	0.298315	0.48739	0.107095	12.3697	0.00662442	0.0638981	-0.147385	12.3697	0.00811402
ENSG00000092199.18	HNRNPC	protein_coding	0.0112393	9.21784	0.763251	0.890882	0.0106257	9.21784	0.77581	0.913683	0.01218	9.21784	0.744123	0.874249	0.0328134	9.21784	0.380852	0.778403	-0.000613616	9.21784	0.990718	0.999947	0.000940704	9.21784	0.98577	0.99981	0.0215741	9.21784	0.682776	0.957704	0.0720546	9.21784	0.0579305	0.170466	-0.036454	9.21784	0.330725	0.528073	0.0939618	9.21784	0.0145978	0.0541109	0.0550085	9.21784	0.144634	0.460966	-0.108509	9.21784	0.0439761
ENSG00000174442.12	ZWILCH	protein_coding	0.0397098	7.43856	0.392272	0.644508	0.0337953	7.43856	0.466099	0.747935	0.0336865	7.43856	0.467529	0.690429	-0.00433172	7.43856	0.92537	0.97834	-0.00591443	7.43856	0.92794	0.998351	-0.00602326	7.43856	0.926618	0.998765	-0.0440415	7.43856	0.50165	0.90868	0.0423391	7.43856	0.361937	0.579304	-0.104443	7.43856	0.0276424	0.100567	0.0941715	7.43856	0.0460616	0.129352	0.052628	7.43856	0.258219	0.609137	-0.146782	7.43856	0.02858
ENSG00000166123.14	GPT2	protein_coding	0.0621993	4.33559	0.565649	0.771826	0.202623	4.33559	0.0654926	0.256118	-0.21399	4.33559	0.0522106	0.174134	-0.0643638	4.33559	0.55225	0.868504	0.140423	4.33559	0.36036	0.997358	-0.27619	4.33559	0.075496	0.995878	-0.126563	4.33559	0.409335	0.880249	0.0192677	4.33559	0.858542	0.926515	0.167387	4.33559	0.12603	0.288259	-0.380278	4.33559	0.000899948	0.00542374	-0.0396254	4.33559	0.714104	0.904136	0.148119	4.33559	0.334874
ENSG00000134815.19	DHX34	protein_coding	0.152146	5.28709	0.0947776	0.275229	-0.0116515	5.28709	0.896725	0.963437	-0.166372	5.28709	0.0684694	0.209174	-0.14654	5.28709	0.10722	0.464379	-0.163797	5.28709	0.20072	0.997358	-0.318517	5.28709	0.014974	0.848475	-0.298686	5.28709	0.0220407	0.309821	-0.0710319	5.28709	0.430207	0.642086	0.201471	5.28709	0.0285737	0.10307	-0.101942	5.28709	0.259196	0.445125	0.0408854	5.28709	0.649092	0.878334	0.272503	5.28709	0.0358894
ENSG00000132424.17	PNISR	protein_coding	-0.00276733	6.93386	0.963049	0.986047	0.00662045	6.93386	0.911754	0.968139	-0.063361	6.93386	0.291584	0.527617	0.00380394	6.93386	0.949224	0.985494	0.00938778	6.93386	0.911518	0.998351	-0.0605937	6.93386	0.474361	0.995878	0.00657128	6.93386	0.937998	0.993786	0.0836679	6.93386	0.165498	0.350914	-0.0794507	6.93386	0.187442	0.3729	-0.0965052	6.93386	0.110834	0.245486	0.00378057	6.93386	0.949536	0.986447	-0.163119	6.93386	0.0580564
ENSG00000155008.15	APOOL	protein_coding	-0.0280635	5.53061	0.734757	0.873774	-0.0521886	5.53061	0.529252	0.788355	-0.0785573	5.53061	0.344863	0.583824	0.0210783	5.53061	0.799079	0.951476	-0.0241251	5.53061	0.83677	0.997358	-0.0504938	5.53061	0.666544	0.995878	0.0491418	5.53061	0.674939	0.955747	0.108622	5.53061	0.193359	0.390038	-0.130979	5.53061	0.118211	0.27563	0.00159893	5.53061	0.98459	0.992222	0.093092	5.53061	0.263863	0.614642	-0.239601	5.53061	0.0450341
ENSG00000022277.13	RTF2	protein_coding	0.0335911	5.99477	0.59845	0.791727	-0.0389044	5.99477	0.542105	0.795935	-0.0746103	5.99477	0.24474	0.475726	-0.0194802	5.99477	0.759837	0.942017	-0.0724955	5.99477	0.422466	0.997358	-0.108201	5.99477	0.2331	0.995878	-0.0530713	5.99477	0.556446	0.925782	0.046956	5.99477	0.462242	0.668905	-0.149248	5.99477	0.022572	0.0868191	-0.0718829	5.99477	0.262179	0.448745	-0.0137937	5.99477	0.828589	0.947396	-0.196204	5.99477	0.0333778
ENSG00000183527.12	PSMG1	protein_coding	0.0423972	5.72294	0.491393	0.718764	-0.0409904	5.72294	0.505814	0.773574	-0.0146674	5.72294	0.811446	0.912045	0.0855472	5.72294	0.168146	0.570627	-0.0833876	5.72294	0.339678	0.997358	-0.0570646	5.72294	0.512447	0.995878	0.04315	5.72294	0.62005	0.941983	0.0368014	5.72294	0.550083	0.735746	-0.164943	5.72294	0.00956698	0.0461606	-0.120417	5.72294	0.0546201	0.146648	0.0929865	5.72294	0.134807	0.448005	-0.201745	5.72294	0.0238207
ENSG00000144381.18	HSPD1	protein_coding	0.00933528	9.95679	0.819722	0.918377	0.00124531	9.95679	0.97574	0.992504	-0.0316079	9.95679	0.4416	0.670276	0.0246776	9.95679	0.547512	0.865263	-0.00808997	9.95679	0.888915	0.997358	-0.0409432	9.95679	0.480709	0.995878	0.0153423	9.95679	0.791145	0.974214	0.06937	9.95679	0.0949848	0.242063	-0.0529824	9.95679	0.199551	0.389229	0.0450301	9.95679	0.274461	0.463297	0.0542175	9.95679	0.189446	0.528558	-0.122352	9.95679	0.0387999
ENSG00000186432.10	KPNA4	protein_coding	0.0299028	8.11676	0.467302	0.700519	0.00839465	8.11676	0.837908	0.94078	-0.0403496	8.11676	0.32776	0.567134	0.0115704	8.11676	0.778015	0.945099	-0.0215082	8.11676	0.711057	0.997358	-0.0702524	8.11676	0.22944	0.995878	-0.0183324	8.11676	0.752154	0.971163	0.0484168	8.11676	0.241288	0.450682	-0.0635507	8.11676	0.125938	0.288105	-0.108639	8.11676	0.010497	0.0415168	0.0264642	8.11676	0.51979	0.808372	-0.111967	8.11676	0.0582035
ENSG00000122565.19	CBX3	protein_coding	0.0153465	8.90793	0.722904	0.867085	0.0106609	8.90793	0.805371	0.925003	0.0188077	8.90793	0.663989	0.827309	0.0711185	8.90793	0.104807	0.461425	-0.00468559	8.90793	0.938942	0.998351	0.00346127	8.90793	0.954876	0.99981	0.055772	8.90793	0.36393	0.86013	0.0621089	8.90793	0.155312	0.335977	-0.104191	8.90793	0.0192281	0.0778512	0.0644646	8.90793	0.140551	0.291422	0.0696785	8.90793	0.111837	0.408529	-0.1663	8.90793	0.00872152
ENSG00000130177.16	CDC16	protein_coding	-0.0328639	6.23306	0.599368	0.792251	-0.0320779	6.23306	0.608105	0.836524	-0.124825	6.23306	0.0501522	0.169286	0.0183069	6.23306	0.769589	0.943351	0.000786003	6.23306	0.992902	0.999947	-0.0919611	6.23306	0.300605	0.995878	0.0511708	6.23306	0.563134	0.929027	0.109697	6.23306	0.0838246	0.221515	0.000880002	6.23306	0.988761	0.994062	-0.0733498	6.23306	0.243656	0.426459	0.071331	6.23306	0.256696	0.607579	-0.108817	6.23306	0.221636
ENSG00000182979.18	MTA1	protein_coding	0.151714	5.72465	0.0613386	0.205978	-0.0329586	5.72465	0.679196	0.873872	-0.137277	5.72465	0.0894223	0.250792	-0.030154	5.72465	0.705116	0.925383	-0.184673	5.72465	0.105688	0.997358	-0.288992	5.72465	0.0129537	0.848475	-0.181868	5.72465	0.110947	0.647532	-0.0751246	5.72465	0.347631	0.565589	0.0844458	5.72465	0.291668	0.490799	-0.252457	5.72465	0.00250832	0.0128097	-0.124512	5.72465	0.12246	0.426955	0.15957	5.72465	0.160706
ENSG00000164088.18	PPM1M	protein_coding	-0.0406245	2.08641	0.830043	0.922307	-0.262864	2.08641	0.168926	0.456968	-0.202983	2.08641	0.286217	0.521471	0.0165551	2.08641	0.930283	0.980781	-0.222239	2.08641	0.407912	0.997358	-0.162359	2.08641	0.54479	0.995878	0.0571796	2.08641	0.830836	0.980001	0.114085	2.08641	0.547304	0.734232	-0.549803	2.08641	0.00527481	0.0290651	0.114904	2.08641	0.544444	0.711291	-0.440423	2.08641	0.0234407	0.157895	-0.663889	2.08641	0.0160783
ENSG00000143493.13	INTS7	protein_coding	0.0493201	6.20898	0.440827	0.6813	-0.0158354	6.20898	0.804006	0.924247	0.0971273	6.20898	0.132361	0.325448	-0.0280248	6.20898	0.660738	0.912432	-0.0651555	6.20898	0.471332	0.997358	0.0478072	6.20898	0.596683	0.995878	-0.0773449	6.20898	0.393028	0.872516	0.0234231	6.20898	0.713665	0.843089	-0.158837	6.20898	0.0157173	0.0671486	0.096372	6.20898	0.135327	0.284004	-0.00977759	6.20898	0.878193	0.965548	-0.18226	6.20898	0.047746
ENSG00000109775.11	UFSP2	protein_coding	-0.0397705	4.15075	0.718938	0.864258	0.0393398	4.15075	0.721851	0.892303	-0.0106701	4.15075	0.923034	0.964973	0.0635845	4.15075	0.565445	0.874977	0.0791102	4.15075	0.612955	0.997358	0.0291004	4.15075	0.852216	0.998437	0.103355	4.15075	0.509078	0.909299	0.112443	4.15075	0.311163	0.527779	0.0851368	4.15075	0.442154	0.630626	-0.211543	4.15075	0.0600192	0.157064	-0.0967916	4.15075	0.382664	0.71709	-0.0273067	4.15075	0.861227
ENSG00000107371.14	EXOSC3	protein_coding	0.00932749	5.36442	0.898639	0.954238	-0.110959	5.36442	0.134154	0.396645	-0.128292	5.36442	0.0844734	0.241715	0.191182	5.36442	0.0115502	0.119926	-0.120287	5.36442	0.24863	0.997358	-0.137619	5.36442	0.187787	0.995878	0.181854	5.36442	0.083774	0.588345	0.0614247	5.36442	0.403218	0.617313	-0.186895	5.36442	0.0134197	0.0596453	-0.00722189	5.36442	0.921433	0.957988	0.0595081	5.36442	0.417949	0.746268	-0.24832	5.36442	0.0197443
ENSG00000212907.2	MT-ND4L	protein_coding	0.0468216	9.74736	0.214109	0.456066	0.0635643	9.74736	0.0938281	0.3209	0.0485115	9.74736	0.198289	0.419676	0.0463416	9.74736	0.218769	0.633987	0.0167428	9.74736	0.751634	0.997358	0.00168999	9.74736	0.974502	0.99981	-0.000479994	9.74736	0.992757	0.999315	0.0215876	9.74736	0.564344	0.74493	-0.105726	9.74736	0.00651849	0.0343149	0.0556569	9.74736	0.141019	0.291768	0.126914	9.74736	0.00130404	0.0174636	-0.127314	9.74736	0.0192783
ENSG00000103507.14	BCKDK	protein_coding	0.145652	4.80917	0.142759	0.358604	0.041553	4.80917	0.672726	0.870188	-0.151656	4.80917	0.127355	0.317642	-0.0413564	4.80917	0.674182	0.915582	-0.104099	4.80917	0.455179	0.997358	-0.297308	4.80917	0.0365308	0.949958	-0.187008	4.80917	0.182482	0.732734	-0.0774978	4.80917	0.431855	0.643701	0.112005	4.80917	0.257587	0.45632	-0.116341	4.80917	0.239863	0.422411	-0.0708136	4.80917	0.472385	0.781136	0.189503	4.80917	0.17682
ENSG00000182004.13	SNRPE	protein_coding	0.036375	6.50193	0.530138	0.74441	-0.0251247	6.50193	0.664224	0.866072	-0.0238455	6.50193	0.680319	0.837659	0.0409351	6.50193	0.480115	0.834596	-0.0614998	6.50193	0.453323	0.997358	-0.0602206	6.50193	0.462719	0.995878	0.00456011	6.50193	0.95553	0.995069	0.0307014	6.50193	0.595984	0.76681	-0.173708	6.50193	0.00401788	0.0233896	-0.0453944	6.50193	0.433876	0.619367	-0.0365278	6.50193	0.528418	0.813725	-0.204409	6.50193	0.0153402
ENSG00000105186.16	ANKRD27	protein_coding	0.0749333	5.91796	0.251368	0.501708	0.000298969	5.91796	0.996324	0.99871	-0.129291	5.91796	0.0507594	0.170651	0.0246152	5.91796	0.704624	0.925383	-0.0746343	5.91796	0.417596	0.997358	-0.204225	5.91796	0.0298812	0.925662	-0.0503181	5.91796	0.584027	0.935439	-0.0080806	5.91796	0.900898	0.949394	-0.0357386	5.91796	0.582359	0.744944	-0.150038	5.91796	0.0243155	0.0800298	0.0388231	5.91796	0.550349	0.82622	-0.027658	5.91796	0.763206
ENSG00000124006.15	OBSL1	protein_coding	0.0984114	4.2791	0.449314	0.687537	-0.298966	4.2791	0.0247392	0.13213	0.0706633	4.2791	0.58643	0.777816	0.071696	4.2791	0.580988	0.882319	-0.397378	4.2791	0.0342893	0.997358	-0.0277481	4.2791	0.879764	0.998765	-0.0267154	4.2791	0.884205	0.988948	-0.0329647	4.2791	0.799426	0.895611	0.028706	4.2791	0.824873	0.904207	-0.0564413	4.2791	0.663732	0.800932	-0.0181399	4.2791	0.888776	0.968056	0.0616708	4.2791	0.736839
ENSG00000110536.14	PTPMT1	protein_coding	0.166187	2.78549	0.323676	0.579973	-0.414288	2.78549	0.0164116	0.0985397	0.027979	2.78549	0.867391	0.940181	-0.0905212	2.78549	0.589555	0.884733	-0.580474	2.78549	0.017374	0.997358	-0.138208	2.78549	0.560375	0.995878	-0.256708	2.78549	0.281501	0.818922	-0.100986	2.78549	0.547422	0.734232	-0.347738	2.78549	0.0422059	0.135523	-0.0754239	2.78549	0.652918	0.793588	-0.230406	2.78549	0.173175	0.505233	-0.246752	2.78549	0.300363
ENSG00000008294.21	SPAG9	protein_coding	0.0478889	7.90133	0.251934	0.502175	-0.0811205	7.90133	0.0552432	0.230627	0.0612231	7.90133	0.144707	0.345191	-0.0381195	7.90133	0.36061	0.760126	-0.129009	7.90133	0.0319321	0.997358	0.0133343	7.90133	0.820389	0.996054	-0.0860083	7.90133	0.147333	0.689346	0.0133086	7.90133	0.748675	0.864078	-0.128156	7.90133	0.00318482	0.0194645	-0.000807341	7.90133	0.984485	0.992222	-0.0325468	7.90133	0.434528	0.758244	-0.141465	7.90133	0.0192052
ENSG00000173418.12	NAA20	protein_coding	-0.000296459	6.82661	0.995703	0.999334	-0.0875715	6.82661	0.116311	0.3631	-0.0488197	6.82661	0.377129	0.615395	-0.0171764	6.82661	0.755164	0.940353	-0.087275	6.82661	0.265371	0.997358	-0.0485232	6.82661	0.533951	0.995878	-0.01688	6.82661	0.828401	0.979743	0.0605925	6.82661	0.274035	0.487214	-0.113488	6.82661	0.0435684	0.138701	0.0259886	6.82661	0.63727	0.783052	0.0178066	6.82661	0.746493	0.919237	-0.17408	6.82661	0.0291684
ENSG00000127080.10	IPPK	protein_coding	0.098836	4.25423	0.329321	0.586176	-0.137037	4.25423	0.178147	0.469892	-0.438629	4.25423	6.41268e-05	0.000705575	-0.187025	4.25423	0.0682655	0.37458	-0.235873	4.25423	0.102768	0.997358	-0.537465	4.25423	0.000415887	0.360734	-0.285861	4.25423	0.0494117	0.465999	-0.0393504	4.25423	0.696547	0.8327	0.00691824	4.25423	0.945295	0.972107	-0.48222	4.25423	1.50116e-05	0.000147577	-0.0879118	4.25423	0.385094	0.71926	0.0462686	4.25423	0.745694
ENSG00000155115.7	GTF3C6	protein_coding	0.0800175	6.02153	0.276716	0.531224	0.0241273	6.02153	0.741547	0.899299	-0.15856	6.02153	0.0341253	0.128631	0.0380186	6.02153	0.60358	0.888778	-0.0558902	6.02153	0.589398	0.997358	-0.238578	6.02153	0.0246127	0.913533	-0.0419989	6.02153	0.684866	0.958112	-0.0205715	6.02153	0.778524	0.882364	-0.230001	6.02153	0.00269346	0.0169483	-0.129188	6.02153	0.0819659	0.197574	0.0719736	6.02153	0.327326	0.670134	-0.209429	6.02153	0.0472122
ENSG00000004534.15	RBM6	protein_coding	-0.00105553	5.66596	0.986033	0.995123	0.0675348	5.66596	0.265744	0.572881	-0.00828202	5.66596	0.890758	0.951209	0.00460612	5.66596	0.939108	0.982773	0.0685904	5.66596	0.422714	0.997358	-0.00722648	5.66596	0.932464	0.998765	0.00566165	5.66596	0.947063	0.993881	0.0604522	5.66596	0.318541	0.53546	0.0480533	5.66596	0.426977	0.618207	-0.115167	5.66596	0.0607272	0.158693	0.2053	5.66596	0.00126423	0.0170113	-0.0123989	5.66596	0.884402
ENSG00000048392.12	RRM2B	protein_coding	0.0159107	6.7109	0.776567	0.898108	-0.0290822	6.7109	0.604299	0.834444	-0.0160204	6.7109	0.775069	0.892259	0.0593948	6.7109	0.291983	0.712638	-0.044993	6.7109	0.570872	0.997358	-0.0319312	6.7109	0.68727	0.995878	0.043484	6.7109	0.583815	0.935439	0.0426438	6.7109	0.448041	0.657159	-0.117036	6.7109	0.0409975	0.132879	-0.0115812	6.7109	0.836314	0.91197	0.0497589	6.7109	0.376521	0.713246	-0.15968	6.7109	0.048337
ENSG00000108433.17	GOSR2	protein_coding	-0.0160772	5.48164	0.808532	0.911986	-0.0591601	5.48164	0.374372	0.679996	-0.0617071	5.48164	0.354327	0.59404	-0.0647961	5.48164	0.330973	0.739187	-0.0430829	5.48164	0.646375	0.997358	-0.0456299	5.48164	0.627064	0.995878	-0.0487188	5.48164	0.603994	0.938988	0.074247	5.48164	0.266024	0.478648	0.0592148	5.48164	0.373934	0.571029	-0.121569	5.48164	0.0715105	0.179469	0.0458273	5.48164	0.490676	0.790819	-0.0150322	5.48164	0.872696
ENSG00000178694.10	NSUN3	protein_coding	-0.0506526	4.42044	0.648482	0.823899	-0.282805	4.42044	0.0135766	0.0856206	-0.0670598	4.42044	0.546475	0.749733	-0.0798198	4.42044	0.473227	0.82846	-0.232152	4.42044	0.143553	0.997358	-0.0164072	4.42044	0.916756	0.998765	-0.0291672	4.42044	0.852614	0.982632	0.108589	4.42044	0.330273	0.547831	-0.272462	4.42044	0.0171638	0.0719744	-0.0146725	4.42044	0.89484	0.946017	-0.0463751	4.42044	0.676352	0.887885	-0.381051	4.42044	0.0183615
ENSG00000113649.13	TCERG1	protein_coding	-0.0194367	7.37998	0.662937	0.831485	0.0090927	7.37998	0.838309	0.941042	-0.0706422	7.37998	0.117428	0.302033	-0.0393901	7.37998	0.378512	0.77647	0.0285294	7.37998	0.651019	0.997358	-0.0512055	7.37998	0.417944	0.995878	-0.0199534	7.37998	0.751592	0.971163	0.0767472	7.37998	0.0896642	0.23248	-0.0414554	7.37998	0.354229	0.551545	-0.106419	7.37998	0.020203	0.0694962	0.048902	7.37998	0.275294	0.626291	-0.118203	7.37998	0.0652811
ENSG00000215421.10	ZNF407	protein_coding	0.135993	4.31702	0.232532	0.478474	-0.190664	4.31702	0.0964724	0.3255	-0.214314	4.31702	0.062667	0.196396	0.04952	4.31702	0.66174	0.912432	-0.326657	4.31702	0.0454252	0.997358	-0.350307	4.31702	0.0324263	0.931094	-0.0864735	4.31702	0.589232	0.936856	-0.0788923	4.31702	0.486452	0.688062	-0.0836713	4.31702	0.46058	0.646685	-0.161798	4.31702	0.156739	0.315849	0.0626275	4.31702	0.58027	0.841559	-0.00477901	4.31702	0.976158
ENSG00000174799.11	CEP135	protein_coding	-0.00561711	5.10404	0.948358	0.981284	0.0891801	5.10404	0.306409	0.613397	-0.0561404	5.10404	0.518305	0.729906	0.0540335	5.10404	0.534063	0.860684	0.0947972	5.10404	0.44096	0.997358	-0.0505233	5.10404	0.680641	0.995878	0.0596506	5.10404	0.627125	0.941983	0.0619584	5.10404	0.476112	0.680922	-0.0777347	5.10404	0.372033	0.569205	-0.207547	5.10404	0.0199828	0.0690335	-0.00490678	5.10404	0.954881	0.987186	-0.139693	5.10404	0.25785
ENSG00000145293.16	ENOPH1	protein_coding	-0.0188451	5.69037	0.788983	0.904031	-0.0570334	5.69037	0.419354	0.714547	-0.0395191	5.69037	0.575116	0.770282	0.130345	5.69037	0.0687259	0.376451	-0.0381883	5.69037	0.701467	0.997358	-0.0206739	5.69037	0.83551	0.996914	0.14919	5.69037	0.1384	0.675874	0.0747907	5.69037	0.290772	0.507075	-0.130606	5.69037	0.0681904	0.190278	0.0502571	5.69037	0.476385	0.657744	0.0813919	5.69037	0.250778	0.601079	-0.205397	5.69037	0.0433762
ENSG00000258890.7	CEP95	protein_coding	-0.0832612	5.32333	0.248558	0.498708	-0.0970085	5.32333	0.179882	0.47179	-0.183746	5.32333	0.013033	0.0628806	-0.0107427	5.32333	0.880854	0.967326	-0.0137473	5.32333	0.892112	0.997358	-0.100485	5.32333	0.323883	0.995878	0.0725185	5.32333	0.475436	0.896899	0.138484	5.32333	0.057875	0.170347	-0.0743952	5.32333	0.30188	0.501387	-0.0857492	5.32333	0.234893	0.417571	0.0955998	5.32333	0.186171	0.52416	-0.212879	5.32333	0.0398916
ENSG00000092841.19	MYL6	protein_coding	0.0221229	8.35113	0.650113	0.825341	-0.0317151	8.35113	0.515977	0.780752	0.0232479	8.35113	0.633632	0.808056	0.0681387	8.35113	0.166121	0.567585	-0.053838	8.35113	0.436008	0.997358	0.00112509	8.35113	0.986972	0.99981	0.0460158	8.35113	0.505195	0.909204	0.0327886	8.35113	0.501938	0.701252	-0.152778	8.35113	0.0027703	0.0173255	0.0227334	8.35113	0.641146	0.785481	-0.0221068	8.35113	0.65035	0.879087	-0.185567	8.35113	0.00932536
ENSG00000168066.21	SF1	protein_coding	0.0160669	7.85947	0.691917	0.847036	0.0101467	7.85947	0.802303	0.923538	-0.0993417	7.85947	0.0172818	0.0777921	0.000206416	7.85947	0.995935	0.998925	-0.00592022	7.85947	0.917707	0.998351	-0.115409	7.85947	0.0483934	0.995878	-0.0158605	7.85947	0.782003	0.972094	0.038707	7.85947	0.341635	0.559656	0.0212717	7.85947	0.60007	0.75729	-0.0967017	7.85947	0.0202964	0.0697751	0.0935023	7.85947	0.0245784	0.162644	-0.0174353	7.85947	0.761007
ENSG00000184432.11	COPB2	protein_coding	0.0171377	7.67297	0.697272	0.849901	-0.0522475	7.67297	0.238643	0.544276	0.00709248	7.67297	0.872018	0.943164	0.0619926	7.67297	0.163272	0.562563	-0.0693853	7.67297	0.268083	0.997358	-0.0100453	7.67297	0.871829	0.998765	0.0448548	7.67297	0.472397	0.896899	0.0371674	7.67297	0.400217	0.614898	-0.0875113	7.67297	0.0512833	0.155032	-0.000540855	7.67297	0.990197	0.995405	0.050411	7.67297	0.255319	0.605659	-0.124679	7.67297	0.0496442
ENSG00000115524.17	SF3B1	protein_coding	0.0271292	8.57617	0.50255	0.726999	-0.0437031	8.57617	0.281863	0.588463	-0.00522224	8.57617	0.897078	0.953763	0.00174129	8.57617	0.965594	0.99063	-0.0708323	8.57617	0.218311	0.997358	-0.0323514	8.57617	0.571568	0.995878	-0.0253879	8.57617	0.656861	0.949651	0.0267857	8.57617	0.507951	0.705985	-0.105496	8.57617	0.0114833	0.0529812	0.013122	8.57617	0.745272	0.85787	-0.0547243	8.57617	0.179265	0.513985	-0.132281	8.57617	0.0240414
ENSG00000115310.18	RTN4	protein_coding	0.0587377	9.08943	0.0830064	0.251472	0.0462368	9.08943	0.169891	0.457722	0.00872163	9.08943	0.793822	0.90283	0.0507011	9.08943	0.133054	0.512331	-0.0125009	9.08943	0.791102	0.997358	-0.0500161	9.08943	0.291841	0.995878	-0.00803665	9.08943	0.864756	0.985546	-0.00634462	9.08943	0.849189	0.921426	-0.102258	9.08943	0.0033843	0.0203963	0.0127196	9.08943	0.703201	0.831076	0.0171564	9.08943	0.607541	0.85325	-0.0959131	9.08943	0.0464212
ENSG00000082515.18	MRPL22	protein_coding	0.0294152	5.20938	0.752622	0.884939	-0.00818973	5.20938	0.93004	0.975258	-0.0394319	5.20938	0.672777	0.83228	0.158262	5.20938	0.094481	0.439507	-0.037605	5.20938	0.775685	0.997358	-0.0688472	5.20938	0.602251	0.995878	0.128847	5.20938	0.331065	0.846894	0.0222364	5.20938	0.811637	0.902121	-0.244602	5.20938	0.0112215	0.0519433	-0.0671732	5.20938	0.472626	0.654467	0.0476383	5.20938	0.610037	0.854932	-0.266839	5.20938	0.0474895
ENSG00000173517.11	PEAK1	protein_coding	-0.021015	6.30287	0.75158	0.884729	-0.0537831	6.30287	0.419181	0.714432	0.0172217	6.30287	0.79528	0.903313	-0.132135	6.30287	0.0508936	0.316708	-0.032768	6.30287	0.727099	0.997358	0.0382367	6.30287	0.683908	0.995878	-0.11112	6.30287	0.239692	0.791574	0.0712358	6.30287	0.285837	0.501883	-0.128926	6.30287	0.0565576	0.166122	-0.127706	6.30287	0.0588483	0.155041	-0.10003	6.30287	0.136142	0.449923	-0.200162	6.30287	0.0370326
ENSG00000113558.19	SKP1	protein_coding	-0.000980459	7.68938	0.984174	0.994429	0.00839281	7.68938	0.865185	0.951417	-0.0265247	7.68938	0.592061	0.781486	0.0848206	7.68938	0.0908707	0.431186	0.00937327	7.68938	0.893337	0.997358	-0.0255443	7.68938	0.714971	0.995878	0.0858011	7.68938	0.223189	0.778825	0.0511168	7.68938	0.303692	0.519833	-0.102366	7.68938	0.042634	0.136535	0.0433148	7.68938	0.382719	0.573417	0.0433155	7.68938	0.382711	0.71709	-0.153482	7.68938	0.0320442
ENSG00000248092.8	NNT-AS1	lncRNA	0.213909	2.71492	0.218555	0.461849	-0.352097	2.71492	0.0455878	0.201746	-0.202163	2.71492	0.244513	0.475609	-0.0886321	2.71492	0.607872	0.891567	-0.566006	2.71492	0.0238642	0.997358	-0.416072	2.71492	0.0928118	0.995878	-0.302541	2.71492	0.218513	0.774684	-0.16498	2.71492	0.341128	0.559092	-0.369687	2.71492	0.0361916	0.122331	-0.347154	2.71492	0.0485837	0.134066	-0.254794	2.71492	0.144062	0.459661	-0.204707	2.71492	0.403095
ENSG00000165392.11	WRN	protein_coding	-0.0463831	5.79998	0.470876	0.703444	-0.0886855	5.79998	0.17099	0.458959	0.136302	5.79998	0.0377602	0.137928	-0.0816025	5.79998	0.207114	0.619639	-0.0423024	5.79998	0.641405	0.997358	0.182685	5.79998	0.0484703	0.995878	-0.0352194	5.79998	0.6981	0.959939	0.0952343	5.79998	0.14211	0.316811	-0.120973	5.79998	0.0639744	0.181661	0.0501635	5.79998	0.435702	0.62111	0.0529594	5.79998	0.410724	0.740925	-0.216207	5.79998	0.0204877
ENSG00000173875.14	ZNF791	protein_coding	-0.0788417	4.35315	0.473733	0.704908	0.07306	4.35315	0.506608	0.774059	-0.232922	4.35315	0.0379733	0.13838	0.0347534	4.35315	0.751645	0.940353	0.151902	4.35315	0.330144	0.997358	-0.154081	4.35315	0.323323	0.995878	0.113595	4.35315	0.465505	0.896406	0.12606	4.35315	0.253949	0.465589	0.0547509	4.35315	0.618349	0.771972	-0.279779	4.35315	0.0135396	0.0508398	0.1171	4.35315	0.288825	0.637206	-0.0713086	4.35315	0.646307
ENSG00000181163.14	NPM1	protein_coding	0.00692937	10.7969	0.866219	0.937648	0.0276891	10.7969	0.501778	0.771587	-0.00550457	10.7969	0.893536	0.952392	0.069115	10.7969	0.0975637	0.447025	0.0207597	10.7969	0.72132	0.997358	-0.0124339	10.7969	0.830757	0.996112	0.0621856	10.7969	0.287805	0.823849	0.0398052	10.7969	0.33543	0.553859	-0.0808039	10.7969	0.0539538	0.160906	0.0553459	10.7969	0.182398	0.351981	0.0659782	10.7969	0.113297	0.410389	-0.120609	10.7969	0.0423834
ENSG00000100554.12	ATP6V1D	protein_coding	0.0499878	6.15587	0.358544	0.612567	-0.0250527	6.15587	0.64433	0.856394	-0.00228369	6.15587	0.966396	0.986	0.0343769	6.15587	0.526825	0.856347	-0.0750405	6.15587	0.330023	0.997358	-0.0522715	6.15587	0.496364	0.995878	-0.0156109	6.15587	0.838673	0.981542	-0.00356907	6.15587	0.947506	0.976465	-0.171441	6.15587	0.00256592	0.016273	-0.0343149	6.15587	0.527568	0.700071	0.0201685	6.15587	0.710046	0.902984	-0.167872	6.15587	0.0324908
ENSG00000155254.13	MARVELD1	protein_coding	0.074144	5.58961	0.314416	0.570316	0.0830999	5.58961	0.260157	0.568458	-0.216367	5.58961	0.00465497	0.0281445	0.031167	5.58961	0.671053	0.915523	0.00895592	5.58961	0.931171	0.998351	-0.290511	5.58961	0.00699053	0.848099	-0.042977	5.58961	0.678783	0.956238	-0.0280857	5.58961	0.701882	0.836089	0.060372	5.58961	0.411888	0.604382	-0.0676531	5.58961	0.358238	0.548843	-0.0359112	5.58961	0.624699	0.863373	0.0884577	5.58961	0.395353
ENSG00000198840.2	MT-ND3	protein_coding	-0.00890923	9.45524	0.82258	0.919542	0.0102146	9.45524	0.797132	0.92097	0.0455938	9.45524	0.254239	0.48755	0.0830741	9.45524	0.0407247	0.277134	0.0191238	9.45524	0.733689	0.997358	0.054503	9.45524	0.334269	0.995878	0.0919833	9.45524	0.106223	0.637453	0.0546857	9.45524	0.172724	0.361189	-0.0965246	9.45524	0.0182537	0.0750927	0.0479369	9.45524	0.230969	0.412808	0.059743	9.45524	0.137047	0.451731	-0.15121	9.45524	0.00936404
ENSG00000122779.18	TRIM24	protein_coding	-0.0643885	5.55373	0.345978	0.599547	-0.0896108	5.55373	0.191541	0.486336	-0.121336	5.55373	0.0791244	0.231381	-0.0649815	5.55373	0.341595	0.746913	-0.0252222	5.55373	0.793208	0.997358	-0.0569477	5.55373	0.554502	0.995878	-0.00059299	5.55373	0.995081	0.999875	0.110128	5.55373	0.110042	0.267364	-0.0643182	5.55373	0.3465	0.544777	-0.110972	5.55373	0.107415	0.240462	-0.0530773	5.55373	0.436568	0.758852	-0.174446	5.55373	0.0744187
ENSG00000176396.11	EID2	protein_coding	0.00991994	5.09182	0.899098	0.954285	-0.164525	5.09182	0.0396458	0.182911	-0.168641	5.09182	0.0351498	0.131285	0.0689771	5.09182	0.379802	0.777815	-0.174445	5.09182	0.119431	0.997358	-0.178561	5.09182	0.111167	0.995878	0.0590571	5.09182	0.593997	0.937293	0.035762	5.09182	0.647907	0.801514	-0.0373222	5.09182	0.633682	0.783144	-0.303798	5.09182	0.000290545	0.00203785	0.1134	5.09182	0.151493	0.472801	-0.0730842	5.09182	0.509799
ENSG00000112425.16	EPM2A	protein_coding	-0.0129844	3.11745	0.931946	0.971941	0.0743888	3.11745	0.625083	0.845957	-0.045101	3.11745	0.766849	0.886928	0.246998	3.11745	0.108929	0.467204	0.0873731	3.11745	0.684741	0.997358	-0.0321167	3.11745	0.881279	0.998765	0.259982	3.11745	0.230092	0.78573	0.058201	3.11745	0.702087	0.836157	-0.383571	3.11745	0.0144719	0.0631032	0.0496406	3.11745	0.744188	0.857392	-0.0640918	3.11745	0.673644	0.887306	-0.441772	3.11745	0.0442426
ENSG00000113810.16	SMC4	protein_coding	-0.00598194	9.31738	0.897353	0.953142	0.0261765	9.31738	0.572997	0.814666	0.0130646	9.31738	0.778205	0.894428	0.0434085	9.31738	0.351321	0.751993	0.0321584	9.31738	0.624253	0.997358	0.0190465	9.31738	0.771551	0.995878	0.0493905	9.31738	0.452624	0.893182	0.0490888	9.31738	0.292485	0.508667	-0.0982794	9.31738	0.0381877	0.126683	0.011792	9.31738	0.799309	0.890877	0.00992421	9.31738	0.830553	0.948482	-0.147368	9.31738	0.0283818
ENSG00000111666.11	CHPT1	protein_coding	0.00746635	5.82572	0.90587	0.957286	-0.0230821	5.82572	0.714856	0.888996	-0.080196	5.82572	0.207734	0.431598	0.0850775	5.82572	0.181827	0.589624	-0.0305485	5.82572	0.732404	0.997358	-0.0876624	5.82572	0.328587	0.995878	0.0776112	5.82572	0.386564	0.870902	0.0348949	5.82572	0.581067	0.75581	-0.146365	5.82572	0.0239742	0.0908073	0.0413903	5.82572	0.51303	0.688026	0.0826479	5.82572	0.194395	0.535288	-0.18126	5.82572	0.0467271
ENSG00000141378.15	PTRH2	protein_coding	0.0571327	5.40053	0.469976	0.702887	-0.140937	5.40053	0.0786293	0.286748	-0.205783	5.40053	0.0115995	0.0574421	0.119656	5.40053	0.133687	0.512987	-0.19807	5.40053	0.0804561	0.997358	-0.262916	5.40053	0.0218078	0.905845	0.0625238	5.40053	0.575677	0.932901	-0.0150035	5.40053	0.84914	0.921426	-0.0698294	5.40053	0.377822	0.57343	-0.148322	5.40053	0.0646392	0.166371	0.108793	5.40053	0.171855	0.503203	-0.054826	5.40053	0.623439
ENSG00000164332.8	UBLCP1	protein_coding	-0.0428986	6.32258	0.54587	0.757195	-0.00833483	6.32258	0.906419	0.966869	-0.0537319	6.32258	0.449845	0.677561	0.0295555	6.32258	0.677032	0.916472	0.0345637	6.32258	0.73045	0.997358	-0.0108333	6.32258	0.91396	0.998765	0.072454	6.32258	0.471083	0.896899	0.0849199	6.32258	0.234403	0.442736	-0.175441	6.32258	0.0163338	0.0692144	0.00743806	6.32258	0.916447	0.95613	-0.00809188	6.32258	0.909134	0.973313	-0.260361	6.32258	0.0119818
ENSG00000188312.14	CENPP	protein_coding	-0.0422652	4.08097	0.707162	0.856083	-0.0219814	4.08097	0.845014	0.944575	-0.442675	4.08097	0.000244878	0.00231648	-0.199866	4.08097	0.0801587	0.408477	0.0202837	4.08097	0.898492	0.997358	-0.400409	4.08097	0.0146322	0.848475	-0.157601	4.08097	0.323996	0.840929	0.0829767	4.08097	0.461728	0.668607	-0.0364122	4.08097	0.74616	0.858365	-0.217707	4.08097	0.0573688	0.151781	-0.114876	4.08097	0.309455	0.656696	-0.119389	4.08097	0.454014
ENSG00000096746.18	HNRNPH3	protein_coding	-0.0446308	8.01594	0.454522	0.691192	-0.0321452	8.01594	0.589598	0.824197	-0.041176	8.01594	0.490006	0.707738	0.0346922	8.01594	0.560556	0.873043	0.0124856	8.01594	0.882061	0.997358	0.00345481	8.01594	0.967252	0.99981	0.079323	8.01594	0.348059	0.853942	0.0835129	8.01594	0.164667	0.349742	-0.122454	8.01594	0.0439072	0.139098	0.0394147	8.01594	0.508672	0.684921	0.074779	8.01594	0.212522	0.558027	-0.205967	8.01594	0.0174721
ENSG00000072062.15	PRKACA	protein_coding	-0.0150196	5.65914	0.829927	0.922269	0.0136775	5.65914	0.844916	0.944575	-0.0863067	5.65914	0.220571	0.446128	0.0317943	5.65914	0.649604	0.908138	0.0286972	5.65914	0.771711	0.997358	-0.0712871	5.65914	0.472065	0.995878	0.0468139	5.65914	0.63624	0.942381	0.0522298	5.65914	0.456288	0.663709	0.0674828	5.65914	0.336702	0.533603	-0.167877	5.65914	0.0195872	0.0680004	-0.0549074	5.65914	0.433668	0.757697	0.015253	5.65914	0.877404
ENSG00000177082.13	WDR73	protein_coding	0.0406042	5.79971	0.565127	0.771754	0.0614334	5.79971	0.38516	0.689306	-0.210579	5.79971	0.00419793	0.0258102	0.041888	5.79971	0.552937	0.868736	0.0208291	5.79971	0.834473	0.997358	-0.251183	5.79971	0.0145534	0.848475	0.00128374	5.79971	0.989722	0.999296	-0.00366033	5.79971	0.958573	0.981748	0.0218791	5.79971	0.756304	0.863474	-0.342879	5.79971	1.13033e-05	0.000113597	0.072357	5.79971	0.307104	0.654614	0.0255394	5.79971	0.7978
ENSG00000155393.13	HEATR3	protein_coding	-0.0279143	5.36603	0.750406	0.884367	-0.0205744	5.36603	0.814584	0.930483	-0.0551951	5.36603	0.529981	0.7386	0.0211633	5.36603	0.809381	0.953816	0.00733995	5.36603	0.952813	0.998351	-0.0272807	5.36603	0.825959	0.996112	0.0490776	5.36603	0.692581	0.958944	0.0639156	5.36603	0.467374	0.674186	-0.0280908	5.36603	0.748883	0.859744	-0.185064	5.36603	0.0390347	0.114539	-0.00933991	5.36603	0.915198	0.975496	-0.0920063	5.36603	0.459495
ENSG00000256802.2	RP11-680F8.1	lncRNA	-0.151302	3.71846	0.25354	0.504041	-0.0772759	3.71846	0.557831	0.805443	-0.0743047	3.71846	0.573021	0.768756	-0.0766403	3.71846	0.561064	0.87323	0.0740256	3.71846	0.691101	0.997358	0.0769969	3.71846	0.679399	0.995878	0.0746613	3.71846	0.688591	0.958652	0.18684	3.71846	0.159996	0.343184	0.0423524	3.71846	0.747754	0.858972	-0.217061	3.71846	0.10381	0.23486	-0.197635	3.71846	0.137678	0.452612	-0.144488	3.71846	0.439032
ENSG00000262454.4	MIR193BHG	lncRNA	0.0478066	4.50625	0.613167	0.801635	0.0102429	4.50625	0.913634	0.968639	-0.261735	4.50625	0.00758124	0.0410793	0.244511	4.50625	0.0122209	0.124596	-0.0375637	4.50625	0.778598	0.997358	-0.309541	4.50625	0.0240052	0.913533	0.196705	4.50625	0.145188	0.68557	-0.0127158	4.50625	0.8929	0.946894	0.0383679	4.50625	0.684791	0.818151	-0.196016	4.50625	0.0421976	0.121259	0.378366	4.50625	0.000196483	0.003451	0.0510837	4.50625	0.702309
ENSG00000130244.12	FAM98C	protein_coding	0.17335	2.50732	0.376396	0.629243	-0.321653	2.50732	0.10405	0.340277	-0.543931	2.50732	0.00727855	0.0397833	-0.396868	2.50732	0.0463916	0.299263	-0.495004	2.50732	0.0776403	0.997358	-0.717282	2.50732	0.0119289	0.848475	-0.570219	2.50732	0.0431431	0.439459	-0.138423	2.50732	0.47934	0.68349	0.0014664	2.50732	0.994006	0.997127	-0.18835	2.50732	0.336855	0.52748	-0.250522	2.50732	0.203089	0.546676	0.13989	2.50732	0.612773
ENSG00000121152.10	NCAPH	protein_coding	0.018726	6.05445	0.763693	0.890988	-0.0598607	6.05445	0.338601	0.645349	-0.179807	6.05445	0.00553539	0.0322236	0.00520672	6.05445	0.933353	0.981566	-0.0785867	6.05445	0.374053	0.997358	-0.198533	6.05445	0.0278923	0.914285	-0.0135193	6.05445	0.877983	0.987397	0.0148127	6.05445	0.811997	0.902254	-0.0874288	6.05445	0.164443	0.3437	-0.174614	6.05445	0.0069381	0.0297468	0.0625834	6.05445	0.3173	0.663203	-0.102242	6.05445	0.248811
ENSG00000172590.18	MRPL52	protein_coding	0.103393	4.52259	0.345509	0.599386	-0.0354084	4.52259	0.745656	0.900001	-0.230234	4.52259	0.0390121	0.14113	-0.116307	4.52259	0.289199	0.712009	-0.138802	4.52259	0.370316	0.997358	-0.333627	4.52259	0.0346269	0.947801	-0.219701	4.52259	0.15873	0.707724	-0.0700614	4.52259	0.521645	0.716255	0.127699	4.52259	0.245105	0.442421	-0.0885062	4.52259	0.418803	0.60648	-0.11319	4.52259	0.302172	0.650619	0.197761	4.52259	0.203707
ENSG00000151498.12	ACAD8	protein_coding	-0.0509723	3.70788	0.696355	0.849577	-0.225672	3.70788	0.0885153	0.309522	-0.0401531	3.70788	0.758458	0.882227	-0.0222118	3.70788	0.864882	0.965125	-0.174699	3.70788	0.346106	0.997358	0.0108191	3.70788	0.953258	0.99981	0.0287604	3.70788	0.876189	0.987103	0.0842425	3.70788	0.519517	0.714098	-0.34672	3.70788	0.0102648	0.0485604	-0.394705	3.70788	0.00379816	0.0181488	0.048088	3.70788	0.712727	0.903748	-0.430963	3.70788	0.0230303
ENSG00000083844.10	ZNF264	protein_coding	-0.00478035	4.66834	0.959602	0.984207	-0.115137	4.66834	0.225979	0.532832	-0.134185	4.66834	0.15933	0.366206	-0.154016	4.66834	0.10736	0.464379	-0.110356	4.66834	0.409963	0.997358	-0.129404	4.66834	0.334586	0.995878	-0.149235	4.66834	0.266551	0.809924	0.0375445	4.66834	0.690997	0.829256	0.0316937	4.66834	0.737146	0.852782	-0.264427	4.66834	0.0069891	0.0299086	-0.0795572	4.66834	0.400948	0.731686	-0.00585089	4.66834	0.965034
ENSG00000160298.18	C21orf58	protein_coding	-0.133053	3.78984	0.291187	0.546145	-0.00732451	3.78984	0.953398	0.984958	-0.229792	3.78984	0.0714164	0.215319	-0.108672	3.78984	0.387724	0.782527	0.125728	3.78984	0.479242	0.997358	-0.0967388	3.78984	0.585781	0.995878	0.0243807	3.78984	0.890603	0.990069	0.165534	3.78984	0.190493	0.386153	0.0953074	3.78984	0.448333	0.636621	-0.465707	3.78984	0.000491327	0.0032248	-0.000161302	3.78984	0.998973	0.999404	-0.070227	3.78984	0.692181
ENSG00000113328.19	CCNG1	protein_coding	-0.000227802	7.31007	0.995963	0.999334	0.00169262	7.31007	0.970015	0.99093	0.0290423	7.31007	0.519838	0.730612	-0.0098135	7.31007	0.827518	0.958753	0.00192042	7.31007	0.975942	0.998842	0.0292701	7.31007	0.646132	0.995878	-0.0095857	7.31007	0.880361	0.987782	0.0318533	7.31007	0.480447	0.684325	-0.178135	7.31007	0.000230877	0.00219139	-0.00230954	7.31007	0.959095	0.978892	-0.0551329	7.31007	0.224336	0.573002	-0.209988	7.31007	0.00173583
ENSG00000054598.9	FOXC1	protein_coding	0.0641919	3.99154	0.580398	0.781144	-0.299886	3.99154	0.0123004	0.0795749	-0.0630106	3.99154	0.587363	0.778091	-0.121657	3.99154	0.296744	0.716046	-0.364078	3.99154	0.0302406	0.997358	-0.127203	3.99154	0.439276	0.995878	-0.185849	3.99154	0.260129	0.804433	-0.0327723	3.99154	0.777518	0.881559	-0.15884	3.99154	0.174768	0.356874	-0.12146	3.99154	0.29752	0.486868	-0.125455	3.99154	0.28209	0.632722	-0.126068	3.99154	0.443345
ENSG00000180773.15	SLC36A4	protein_coding	0.00996304	5.39325	0.900924	0.954956	-0.0978602	5.39325	0.224888	0.531734	0.0133429	5.39325	0.867593	0.94027	-0.0643998	5.39325	0.422491	0.80184	-0.107823	5.39325	0.34295	0.997358	0.00337986	5.39325	0.976174	0.99981	-0.0743628	5.39325	0.512053	0.910004	0.0211552	5.39325	0.79157	0.891059	-0.210468	5.39325	0.0109951	0.051147	-0.0863038	5.39325	0.28367	0.473694	-0.0464058	5.39325	0.562648	0.833039	-0.231623	5.39325	0.0450245
ENSG00000170540.15	ARL6IP1	protein_coding	-0.0260077	9.34699	0.514341	0.734047	-0.00333821	9.34699	0.933152	0.976048	-0.029413	9.34699	0.461106	0.685489	0.0169525	9.34699	0.670407	0.915091	0.0226695	9.34699	0.687343	0.997358	-0.00340532	9.34699	0.951753	0.99981	0.0429602	9.34699	0.446626	0.893163	0.0565808	9.34699	0.159348	0.341989	-0.0588721	9.34699	0.143457	0.313614	0.0158234	9.34699	0.691154	0.822441	-0.0371206	9.34699	0.353083	0.693067	-0.115453	9.34699	0.0445553
ENSG00000136819.15	C9orf78	protein_coding	0.0129764	5.78649	0.856326	0.933512	-0.0177372	5.78649	0.804567	0.924451	-0.292656	5.78649	0.00015318	0.00151514	0.0840593	5.78649	0.244089	0.66657	-0.0307136	5.78649	0.761947	0.997358	-0.305633	5.78649	0.00388851	0.740293	0.071083	5.78649	0.48415	0.900424	0.0170152	5.78649	0.812365	0.902486	-0.0203671	5.78649	0.776333	0.875824	-0.170313	5.78649	0.0208076	0.0712286	0.00195374	5.78649	0.978249	0.993801	-0.0373823	5.78649	0.712416
ENSG00000184319.16	RPL23AP82	transcribed_unprocessed_pseudogene	0.140891	2.76361	0.344258	0.599051	0.054437	2.76361	0.713717	0.888965	-0.429589	2.76361	0.00539926	0.0315799	-0.242988	2.76361	0.105953	0.463268	-0.0864541	2.76361	0.680402	0.997358	-0.57048	2.76361	0.00868156	0.848475	-0.383879	2.76361	0.0718477	0.551031	-0.111563	2.76361	0.453138	0.661263	-0.0966612	2.76361	0.515395	0.695416	-0.121123	2.76361	0.41561	0.604128	-0.196266	2.76361	0.189561	0.528558	0.0149015	2.76361	0.943351
ENSG00000187866.10	PABIR1	protein_coding	0.128292	4.50021	0.161968	0.386446	-0.341267	4.50021	0.000431033	0.00509468	0.0770674	4.50021	0.397821	0.63482	0.097594	4.50021	0.285359	0.708277	-0.469559	4.50021	0.000590701	0.474104	-0.0512245	4.50021	0.690237	0.995878	-0.0306978	4.50021	0.811138	0.976144	-0.0993573	4.50021	0.276847	0.49076	-0.26243	4.50021	0.00550845	0.0299486	-0.0202192	4.50021	0.823853	0.905282	-0.0325159	4.50021	0.720477	0.90691	-0.163072	4.50021	0.207892
ENSG00000169410.10	PTPN9	protein_coding	-0.00442969	6.33861	0.937569	0.974345	-0.106372	6.33861	0.0646183	0.254037	-0.0883213	6.33861	0.122925	0.310367	-0.0746591	6.33861	0.190696	0.59875	-0.101942	6.33861	0.206179	0.997358	-0.0838916	6.33861	0.296922	0.995878	-0.0702294	6.33861	0.381764	0.867719	0.0330848	6.33861	0.559221	0.742293	-0.0260819	6.33861	0.645019	0.790995	-0.201201	6.33861	0.000798288	0.0049108	-0.0815827	6.33861	0.153449	0.476532	-0.0591668	6.33861	0.460686
ENSG00000101298.15	SNPH	protein_coding	0.0778414	3.35145	0.58595	0.784886	-0.216382	3.35145	0.133886	0.396317	-0.109583	3.35145	0.443864	0.671273	-0.298153	3.35145	0.0408868	0.277547	-0.294223	3.35145	0.149172	0.997358	-0.187424	3.35145	0.355107	0.995878	-0.375995	3.35145	0.0670739	0.536207	-0.0510921	3.35145	0.720462	0.84673	-0.296824	3.35145	0.0417562	0.134603	-0.460801	3.35145	0.0021163	0.0111616	-0.258387	3.35145	0.0748602	0.328197	-0.245732	3.35145	0.22681
ENSG00000204869.8	IGFL4	protein_coding	-0.102274	2.67782	0.572657	0.776022	-0.396076	2.67782	0.0326007	0.160456	-0.482763	2.67782	0.00998231	0.0509584	-0.0543015	2.67782	0.764269	0.94265	-0.293802	2.67782	0.254231	0.997358	-0.380488	2.67782	0.141576	0.995878	0.0479728	2.67782	0.851358	0.982403	0.127423	2.67782	0.482536	0.685937	-0.0143667	2.67782	0.936735	0.968515	-0.656143	2.67782	0.000649719	0.00410203	0.0953699	2.67782	0.598769	0.851602	-0.14179	2.67782	0.580214
ENSG00000119929.13	CUTC	protein_coding	0.0613762	5.05441	0.494062	0.720573	-0.222446	5.05441	0.0159354	0.0963472	-0.1039	5.05441	0.249105	0.481637	-0.0888413	5.05441	0.323501	0.734391	-0.283822	5.05441	0.0287811	0.997358	-0.165277	5.05441	0.19565	0.995878	-0.150217	5.05441	0.23884	0.791574	-0.0371925	5.05441	0.678115	0.821567	-0.211932	5.05441	0.0213008	0.0833015	-0.15305	5.05441	0.0920934	0.215356	0.0240408	5.05441	0.788381	0.932655	-0.174739	5.05441	0.1717
ENSG00000172115.9	CYCS	protein_coding	-0.0416897	8.74033	0.407399	0.656168	0.00861276	8.74033	0.863642	0.950816	-0.0399732	8.74033	0.426849	0.658164	0.0322085	8.74033	0.521537	0.854333	0.0503024	8.74033	0.479237	0.997358	0.00171649	8.74033	0.980688	0.99981	0.0738981	8.74033	0.300046	0.829868	0.0654968	8.74033	0.195346	0.392464	-0.144411	8.74033	0.00565797	0.0305698	0.0183087	8.74033	0.715199	0.838576	0.0303953	8.74033	0.545157	0.823782	-0.209907	8.74033	0.00454061
ENSG00000114738.11	MAPKAPK3	protein_coding	0.0247246	4.72983	0.76536	0.891734	-0.0428041	4.72983	0.605706	0.835569	-0.253973	4.72983	0.00336733	0.0216905	-0.111143	4.72983	0.183523	0.589624	-0.0675288	4.72983	0.56484	0.997358	-0.278697	4.72983	0.0206454	0.897299	-0.135868	4.72983	0.249204	0.799924	-0.00202008	4.72983	0.980537	0.991567	0.0658571	4.72983	0.427927	0.618549	-0.207731	4.72983	0.0149972	0.0552462	0.00708673	4.72983	0.931801	0.981227	0.0678772	4.72983	0.562841
ENSG00000179151.13	EDC3	protein_coding	-0.0217522	4.78475	0.803679	0.909959	0.0567255	4.78475	0.517582	0.78211	-0.189018	4.78475	0.034746	0.130209	-0.174344	4.78475	0.0507097	0.316088	0.0784777	4.78475	0.52669	0.997358	-0.167266	4.78475	0.180376	0.995878	-0.152591	4.78475	0.220969	0.776955	0.0426397	4.78475	0.62636	0.787384	0.121642	4.78475	0.168509	0.349478	-0.262564	4.78475	0.00404623	0.0191542	-0.16646	4.78475	0.0616577	0.296989	0.0790024	4.78475	0.523941
ENSG00000146676.10	PURB	protein_coding	-0.0130439	6.99182	0.822572	0.919542	-0.150665	6.99182	0.0121701	0.0792318	-0.0591645	6.99182	0.311542	0.550274	-0.0725194	6.99182	0.216024	0.629741	-0.137621	6.99182	0.0989655	0.997358	-0.0461207	6.99182	0.575563	0.995878	-0.0594755	6.99182	0.47077	0.896899	0.0331344	6.99182	0.569484	0.748078	-0.151722	6.99182	0.011614	0.0534618	0.00797122	6.99182	0.890987	0.944156	-0.018441	6.99182	0.75129	0.921274	-0.184857	6.99182	0.0283675
ENSG00000183576.13	SETD3	protein_coding	-0.0450605	6.51736	0.449135	0.687537	-0.0148595	6.51736	0.802398	0.923538	-0.0843866	6.51736	0.159399	0.36629	-0.0959161	6.51736	0.110787	0.470784	0.0302011	6.51736	0.719207	0.997358	-0.0393261	6.51736	0.639836	0.995878	-0.0508556	6.51736	0.545408	0.921568	0.0649783	6.51736	0.276612	0.490653	-0.0228144	6.51736	0.700945	0.82871	-0.127032	6.51736	0.0364514	0.108737	-0.0998825	6.51736	0.0971552	0.377897	-0.0877927	6.51736	0.298357
ENSG00000184465.16	WDR27	protein_coding	0.0218785	4.2343	0.831404	0.923306	-0.00697141	4.2343	0.945902	0.982045	-0.231887	4.2343	0.0277476	0.110926	-0.120312	4.2343	0.244884	0.666982	-0.0288499	4.2343	0.842639	0.997358	-0.253765	4.2343	0.0854439	0.995878	-0.14219	4.2343	0.330138	0.846431	-0.00296393	4.2343	0.976985	0.990246	-0.0810767	4.2343	0.431501	0.621009	-0.37313	4.2343	0.000636755	0.00403374	0.0446677	4.2343	0.66404	0.883965	-0.0781127	4.2343	0.591398
ENSG00000136854.24	STXBP1	protein_coding	0.0540956	5.33928	0.460891	0.69581	-0.201779	5.33928	0.00785527	0.0569987	-0.0821175	5.33928	0.264723	0.498332	-0.00966131	5.33928	0.894943	0.970604	-0.255874	5.33928	0.0163928	0.997358	-0.136213	5.33928	0.191878	0.995878	-0.0637569	5.33928	0.538519	0.918937	-0.0384465	5.33928	0.599726	0.769593	-0.225295	5.33928	0.00325002	0.0197453	-0.125494	5.33928	0.0909901	0.213484	0.0119574	5.33928	0.870182	0.962817	-0.186849	5.33928	0.0756201
ENSG00000106077.19	ABHD11	protein_coding	0.119555	3.19948	0.441562	0.681936	-0.107952	3.19948	0.486889	0.761993	-0.463228	3.19948	0.00416902	0.0256464	-0.114846	3.19948	0.459651	0.823618	-0.227507	3.19948	0.301619	0.997358	-0.582782	3.19948	0.0101557	0.848475	-0.234401	3.19948	0.28737	0.823477	-0.104273	3.19948	0.501789	0.701223	0.178263	3.19948	0.252949	0.45137	-0.181337	3.19948	0.244968	0.427793	0.0372118	3.19948	0.810183	0.939782	0.282536	3.19948	0.200883
[truncated: 1,495 more rows]
[truncated: 9 more columns]
