# Supplementary material for: Human long noncoding RNA VILMIR is induced by major respiratory viral infections and modulates the host interferon response
Source: J Virol. 2025 Mar 25;99(4):e00141-25. doi: 10.1128/jvi.00141-25 (PMC11998520; doi:10.1128/jvi.00141-25)
Supplement: Tables S3 to S6 — Pathway and function analysis of VILMIR knockdown after IFN-β shown in Fig. 7. [file jvi.00141-25-s0004.xlsx]

## Sheet: Descriptions
Table #	Title/description
Table S3	Canonical pathways enriched in both VILMIR knockdown lines after 1 ng/mL IFN-β treatment in A549 cells.
Table S4	Canonical pathways enriched in both VILMIR knockdown lines after 10 ng/mL IFN-β treatment in A549 cells.
Table S5	Canonical pathways enriched in both VILMIR knockdown lines and IFN-β doses in A549 cells as seen in Figure 7C.
Table S6	Diseases and functions enriched in both VILMIR knockdown lines and IFN-β doses in A549 cells as seen in Figure 7D.

## Sheet: Table S3
Table S3. Canonical pathways enriched in both VILMIR knockdown lines after 1 ng/mL IFN-β treatment in A549 cells.
© 2000-2024 QIAGEN. All rights reserved.	-log10 p-value
Canonical Pathways	VILMIRg1vCtrl 1 ng IFN	VILMIRg2vCtrl 1 ng IFN
Class I MHC mediated antigen processing and presentation	5.75733	3.09372
Interferon alpha/beta signaling	2.61665	3.83505
Transcriptional activity of SMAD2/SMAD3:SMAD4 heterotrimer	1.88466	4.15699
TCF dependent signaling in response to WNT	4.20026	1.71129
Deubiquitination	2.97659	2.1037
HIPPO signaling	3.33791	1.70632
Sleep NREM Signaling Pathway	2.93281	2.03669
Degradation of beta-catenin by the destruction complex	2.9036	1.98876
Senescence Pathway	2.94028	1.70389
TGF-β Signaling	2.09702	2.45598
Acute Myeloid Leukemia Signaling	2.20656	1.9667
Reelin Signaling in Neurons	1.41898	2.70394
Oncostatin M Signaling	2.1427	1.96609
Role of BRCA1 in DNA Damage Response	1.84109	2.25495
Processing of Capped Intron-Containing Pre-mRNA	1.81655	2.22434
Autophagy	2.19786	1.46657
Cell Cycle Checkpoints	1.9861	1.64216
Myelination Signaling Pathway	1.45467	2.14693
Autism Signaling Pathway	1.61646	1.98192
Thyroid Cancer Signaling	1.88502	1.68456
Regulation of TP53 Activity through Acetylation	1.79169	1.65631
Ovarian Cancer Signaling	1.6075	1.80782
JAK/STAT Signaling	1.77781	1.58116
Assembly of RNA Polymerase I Complex	1.72752	1.63082
Circadian Rhythm Signaling	1.61461	1.66285
RNA Polymerase I Transcription	1.35909	1.77393
ERK5 Signaling	1.35909	1.77393
Synaptogenesis Signaling Pathway	1.55486	1.56078
Stearate Biosynthesis I (Animals)	1.5795	1.4177
ISGylation Signaling Pathway	1.334	1.63588
Interferon Signaling	1.54948	1.419
Thrombopoietin Signaling	1.55745	1.39638
Fanconi Anemia Pathway	1.51942	1.38963
Flavin Biosynthesis IV (Mammalian)	1.45017	1.39911
Glutamine Degradation I	1.45017	1.39911
Neurotransmitter release cycle	1.46208	1.33367

## Sheet: Table S4
Table S4. Canonical pathways enriched in both VILMIR knockdown lines after 10 ng/mL IFN-β treatment in A549 cells.
© 2000-2024 QIAGEN. All rights reserved.	-log10 p-value
Canonical Pathways	VILMIRg1vCtrl 10 ng IFN	VILMIRg2vCtrl 10 ng IFN
Processing of Capped Intron-Containing Pre-mRNA	9.22098	1.43948
Class I MHC mediated antigen processing and presentation	8.01571	1.673
Estrogen Receptor Signaling	6.20438	2.4702
Huntington's Disease Signaling	6.24945	1.81451
UVA-Induced MAPK Signaling	3.7746	4.15933
Histone Modification Signaling Pathway	6.25488	1.33958
Deadenylation-dependent mRNA decay	5.10581	2.48154
ISG15 antiviral mechanism	5.9032	1.35355
Coronavirus Pathogenesis Pathway	4.76994	2.29628
Interferon alpha/beta signaling	2.5835	4.17836
p53 Signaling	4.35423	2.06755
Hepatitis B Chronic Liver Pathogenesis Signaling Pathway	4.66246	1.68204
Mitotic Prometaphase	4.51911	1.48765
Insulin Receptor Signaling	2.57326	3.25661
Neddylation	3.67923	1.85353
Insulin Secretion Signaling Pathway	3.57606	1.89756
PPARα/RXRα Activation	3.43426	2.00515
Trafficking and processing of endosomal TLR	3.69931	1.65668
Hepatic Fibrosis Signaling Pathway	3.89675	1.40859
Pulmonary Fibrosis Idiopathic Signaling Pathway	2.5643	2.60233
MicroRNA Biogenesis Signaling Pathway	2.9394	2.15937
Spliceosomal Cycle	3.17165	1.82183
Cardiac Hypertrophy Signaling	3.66317	1.32552
Autophagy	3.64041	1.34593
14-3-3-mediated Signaling	3.38494	1.49152
Interferon Signaling	1.5686	3.30317
Death Receptor Signaling	3.27199	1.5117
Cilium Assembly	3.26122	1.49838
NAP1L1 Transcription Regulation Signaling Pathway	3.08738	1.653
ERK/MAPK Signaling	2.84058	1.73257
Pancreatic Secretion Signaling Pathway	3.00518	1.49019
Role of Tissue Factor in Cancer	2.07772	2.33943
Paxillin Signaling	2.43156	1.90939
CNTF Signaling	1.84017	2.48154
Mitochondrial protein degradation	2.245	2.06755
Signaling by VEGF	2.39814	1.89075
JAK/STAT Signaling	1.83617	2.41592
Serotonin Receptor Signaling	2.8927	1.3356
Semaphorin Neuronal Repulsive Signaling Pathway	2.87395	1.3009
OAS antiviral response	2.17	1.97189
ERBB Signaling	1.96103	2.17544
Phagosome Maturation	2.5905	1.45131
Cyclophilin Signaling Pathway	2.5252	1.43306
Mitochondrial translation	1.84019	2.08854
Interferon gamma signaling	1.81126	2.06755
Mitochondrial Division Signaling Pathway	2.33939	1.51082
Virus Entry via Endocytic Pathways	2.00583	1.66847
IL-8 Signaling	2.07772	1.45598
Signaling by PDGF	1.76178	1.69098
Macrophage Alternative Activation Signaling Pathway	1.76356	1.63389
GNRH Signaling	1.74436	1.62209
Wound Healing Signaling Pathway	1.90781	1.43306
Superpathway of Inositol Phosphate Compounds	1.76166	1.50976
Adrenomedullin signaling pathway	1.30541	1.95221
Ribonucleotide Reductase Signaling Pathway	1.80533	1.41688
Purine Nucleotides Degradation II (Aerobic)	1.911	1.30573
Ceramide Signaling	1.59954	1.6161
Cachexia Signaling Pathway	1.64918	1.45265
Thrombopoietin Signaling	1.54935	1.55167
Urate Biosynthesis/Inosine 5'-phosphate Degradation	1.5263	1.53782
PAK Signaling	1.32244	1.70042
Endocannabinoid Developing Neuron Pathway	1.44623	1.54784
Ribavirin ADME	1.45438	1.48818
Adenosine Nucleotides Degradation II	1.3815	1.43569
Formation of WDR5-containing histone-modifying complexes	1.35966	1.40361
Oncostatin M Signaling	1.32218	1.37784

## Sheet: Table S5
Table S5. Canonical pathways enriched in both VILMIR knockdown lines and IFN-β doses in A549 cells as seen in Figure 7C.
© 2000-2024 QIAGEN. All rights reserved.	-log10 p-value
Canonical Pathways	VILMIRg1vCtrl 1 ng IFN	VILMIRg2vCtrl 1 ng IFN	VILMIRg1vCtrl 10 ng IFN	VILMIRg2vCtrl 10 ng IFN
Class I MHC mediated antigen processing and presentation	5.75733	3.09372	8.01571	1.673
Processing of Capped Intron-Containing Pre-mRNA	1.81655	2.22434	9.22098	1.43948
Interferon alpha/beta signaling	2.61665	3.83505	2.5835	4.17836
Autophagy	2.19786	1.46657	3.64041	1.34593
Interferon Signaling	1.54948	1.419	1.5686	3.30317
JAK/STAT Signaling	1.77781	1.58116	1.83617	2.41592
Oncostatin M Signaling	2.1427	1.96609	1.32218	1.37784
Thrombopoietin Signaling	1.55745	1.39638	1.54935	1.55167

## Sheet: Table S6
Table S6. Diseases and functions enriched in both VILMIR knockdown lines and IFN-β doses in A549 cells as seen in Figure 7D.
© 2000-2024 QIAGEN. All rights reserved.	-log10 p-value
Diseases and Bio Functions	VILMIRg1vCtrl 1 ng IFN	VILMIRg2vCtrl 1 ng IFN	VILMIRg1vCtrl 10 ng IFN	VILMIRg2vCtrl 10 ng IFN
Soft tissue lesion	9.51443	11.7114	62.5212	10.2704
Brain lesion	10.1279	9.0881	62.0401	8.36749
Neurogenic lesion	9.92526	9.08887	60.9627	8.66064
Organismal death	9.16852	11.3414	42.5073	11.0713
Liver lesion	6.42254	11.4789	41.0734	11.062
Necrosis	3.35615	7.58658	46.653	5.58339
Viral Infection	7.56841	4.11513	39.4982	4.58253
Apoptosis	5.06505	9.35193	34.0425	4.36258
Familial neurological disorder	9.6397	6.47785	30.211	6.38006
Lung lesion	9.77432	4.66225	27.2477	10.082
Familial encephalopathy	8.54466	6.19447	31.6402	4.55572
Cell death of tumor cell lines	3.40738	5.94474	36.5896	4.38942
Abnormality of endometrium	9.01421	9.81687	23.0583	7.85061
Familial central nervous system disease	8.98671	5.73532	30.0609	4.22213
Cell proliferation of tumor cell lines	5.96668	5.3435	30.8851	4.75637
Cell survival	7.37642	5.72221	28.1607	5.35653
Cell viability	7.29302	5.21176	27.2071	5.52255
Expression of RNA	8.09453	7.3702	22.9723	3.36016
Migration of cells	4.77509	3.98562	29.2461	3.53619
Infection by RNA virus	4.18526	2.24227	30.1987	4.12157
Cell movement	4.15413	3.80568	29.0383	3.02881
Transcription of RNA	8.53654	8.03162	19.0714	4.21588
Replication of virus	7.54242	5.7248	21.5737	4.26616
Early-onset encephalopathy	6.63738	4.7741	22.4386	5.16909
Invasion of cells	4.98476	2.97541	25.0712	5.4181
Organization of cytoplasm	5.69307	3.52183	26.4718	2.33557
Early-onset neurological disorder	6.01399	4.80702	21.3632	5.28361
Invasion of tumor cell lines	5.60777	3.31301	23.2438	4.50545
Cell viability of tumor cell lines	6.87887	3.49479	22.5528	3.37635
Cell movement of tumor cell lines	5.31315	2.4655	23.749	4.52037
Transcription	6.96893	6.48294	19.3458	2.75223
Migration of tumor cell lines	5.56411	2.4949	21.6483	4.98144
Replication of RNA virus	6.63901	4.63166	19.6172	3.45655
Apoptosis of tumor cell lines	3.37675	4.49954	22.7624	3.5334
Autosomal recessive neurological disorder	5.30336	5.38919	18.0253	4.92918
Metabolism of macromolecule	4.15741	3.53299	22.431	2.95964
Movement disorders	6.17151	5.31229	16.015	5.0236
Transcription of DNA	6.19619	6.75654	13.5754	5.25856
Congenital neurological disorder	4.15317	4.44026	17.475	5.62313
Congenital encephalopathy	4.15113	4.95693	16.1782	5.50923
Familial congenital malformation	3.48653	5.44872	16.032	5.35751
Hyperzincemia and hypercalprotectinemia autoinflammatory syndrome	8.59754	7.03933	6.01593	7.68913
Immune mediated inflammatory disease	5.33096	4.00747	16.8386	1.99231
Metabolism of protein	4.15051	2.25132	18.8285	2.01849
Autoinflammatory disorder	7.07519	5.02701	8.72725	6.33772
Localization of protein	3.83524	3.75404	13.2475	4.82705
Disorder of basal ganglia	3.439	4.05852	13.7215	4.43541
Neuromuscular disease	5.40204	4.77529	11.0537	3.82177
Syndromic encephalopathy	6.46811	2.48804	12.7876	2.62817
Hereditary connective tissue disorder	3.22315	4.20429	10.359	6.56883
Sensitivity of cells	4.95767	4.10604	12.6275	2.45448
Abnormal morphology of body cavity	3.23871	1.96711	15.1173	3.40229
Progressive neurological disorder	3.67774	4.16661	11.1908	4.45979
Sensitivity of tumor cell lines	5.56615	3.73891	12.2233	1.94723
Formation of cellular protrusions	2.56244	2.93218	15.8476	1.93341
Autism spectrum disorder or intellectual disability	4.04932	3.43215	13.4229	2.15878
Growth failure or short stature	7.20699	3.45691	9.41163	2.01248
Systemic lupus erythematosus	4.15334	4.41626	9.08719	4.11651
Cell proliferation of carcinoma cell lines	3.53281	2.85462	12.7142	2.31004
Invasion of breast cancer cell lines	3.63723	2.84014	8.33881	6.4859
Activation of DNA endogenous promoter	3.31477	4.73301	8.90567	4.30021
Catabolism of macromolecule	4.45069	3.6318	8.30557	3.76825
Necrosis of epithelial tissue	2.71677	4.70651	9.69252	2.17597
Size of body	3.39342	3.69626	7.50879	4.56407
Cell proliferation of breast cancer cell lines	4.30849	2.22177	9.24654	3.32081
Quantity of cells	2.16891	3.13965	11.0737	2.43896
Development of tumor cell lines	2.63117	3.00821	7.71894	5.36849
Apoptosis of breast cancer cell lines	2.03314	2.45701	10.7059	3.44229
Progressive encephalopathy	2.26563	2.78377	10.2589	3.32543
Colony formation of cells	3.37801	3.09129	8.53731	3.61811
Growth of organism	3.78712	3.21461	8.87579	2.6745
Catabolism of protein	4.19988	2.6361	8.51493	2.92679
Neurological signs	2.85919	3.2227	9.18956	2.36298
Survival of organism	3.223	2.8243	7.81401	3.43841
Cell death of carcinoma cell lines	3.69242	2.8055	8.16149	2.17748
Dermatomyositis	3.0982	2.6401	7.40607	3.08158
Disorder of stature	3.97009	2.52794	7.74953	1.94181
Inflammation of muscle	4.02157	3.3942	6.51971	2.23446
Congenital malformation of brain	2.06059	3.04769	7.17042	3.39309
Colony formation of tumor cell lines	2.91727	3.12988	5.78472	3.78684
Dementia	2.49474	2.36022	8.50607	2.0735
Development of epithelial tissue	2.31806	2.66725	7.90822	2.03248
Metabolic bone disease	2.76925	2.80709	6.83897	2.28528
Apoptosis of cervical cancer cell lines	2.41715	2.55937	7.42505	2.05865
ATAD3A-related type I interferonopathy	3.09175	2.90062	5.10382	3.08497
Survival of stem cell lines	2.06184	2.32847	6.2965	3.25661
Development of abdomen	2.93516	2.40206	5.31673	3.2038
Ataxia	3.47795	2.14763	5.18949	2.02339
