# Supplementary material for: Human long noncoding RNA VILMIR is induced by major respiratory viral infections and modulates the host interferon response
Source: J Virol. 2025 Mar 25;99(4):e00141-25. doi: 10.1128/jvi.00141-25 (PMC11998520; doi:10.1128/jvi.00141-25)
Supplement: Table S7 — RNA-seq analysis of VILMIR knockdown after H1N1 as seen in Fig. 8A. [file jvi.00141-25-s0005.xlsx]

## Sheet: Table S7
Table S7. RNA-seq analysis of 3,068 genes impacted by VILMIR knockdown after H1N1 infection in A549 cells as seen in Figure 8A.
gene_id	gene_name	gene_type	Ctrl_H1N1_18h_logFC	Ctrl_H1N1_18h_AveExpr	Ctrl_H1N1_18h_P.Value	Ctrl_H1N1_18h_adj.P.Val	VILMIRg1_H1N1_18h_logFC	VILMIRg1_H1N1_18h_AveExpr	VILMIRg1_H1N1_18h_P.Value	VILMIRg1_H1N1_18h_adj.P.Val	VILMIRg2_H1N1_18h_logFC	VILMIRg2_H1N1_18h_AveExpr	VILMIRg2_H1N1_18h_P.Value	VILMIRg2_H1N1_18h_adj.P.Val	STAT1g1_H1N1_18h_logFC	STAT1g1_H1N1_18h_AveExpr	STAT1g1_H1N1_18h_P.Value	STAT1g1_H1N1_18h_adj.P.Val	VILMIRg1vCtrl_logFC	VILMIRg1vCtrl_AveExpr	VILMIRg1vCtrl_P.Value	VILMIRg1vCtrl_adj.P.Val	VILMIRg2vCtrl_logFC	VILMIRg2vCtrl_AveExpr	VILMIRg2vCtrl_P.Value	VILMIRg2vCtrl_adj.P.Val	STAT1g1vCtrl_logFC	STAT1g1vCtrl_AveExpr	STAT1g1vCtrl_P.Value	STAT1g1vCtrl_adj.P.Val
ENSG00000197588.9	KLKP1	transcribed_unprocessed_pseudogene	11.0137	3.6341	1.50951e-39	1.66084e-36	9.78336	3.6341	9.33361e-38	9.47936e-35	10.7657	3.6341	3.3382e-39	2.93828e-36	9.65693	3.6341	1.46738e-37	2.15264e-34	-1.23035	3.6341	2.37129e-06	0.000513247	-0.248039	3.6341	0.264237	0.797504	-1.35679	3.6341	4.09428e-07	6.59228e-05
ENSG00000225173.1	XXbac-BPG308K3.5	lncRNA	10.0733	4.06981	9.32944e-34	2.67775e-31	8.85367	4.06981	8.02016e-32	2.4066e-29	10.164	4.06981	6.84192e-34	2.10079e-31	8.85724	4.06981	7.90946e-32	2.32064e-29	-1.21964	4.06981	0.000198249	0.0120621	0.0907279	4.06981	0.759081	0.961819	-1.21607	4.06981	0.000205434	0.00653741
ENSG00000111335.14	OAS2	protein_coding	8.82082	3.57796	6.85443e-37	4.11359e-34	7.63963	3.57796	1.00549e-34	6.32165e-32	8.58861	3.57796	1.73174e-36	9.52676e-34	7.85573	3.57796	3.82457e-35	2.40456e-32	-1.18119	3.57796	2.15973e-06	0.000491637	-0.232212	3.57796	0.27351	0.804598	-0.965086	3.57796	4.95445e-05	0.00253541
ENSG00000261889.1	RP11-473M20.16	lncRNA	8.69132	3.40807	1.73633e-34	6.1959e-32	7.30664	3.40807	6.96253e-32	2.18872e-29	8.8199	3.40807	1.0441e-34	3.82922e-32	7.64998	3.40807	1.43011e-32	5.72174e-30	-1.38467	3.40807	1.68869e-06	0.000412886	0.128583	3.40807	0.597403	0.925548	-1.04134	3.40807	0.000123386	0.00455048
ENSG00000104804.8	TULP2	protein_coding	8.65722	2.64302	1.602e-33	4.14729e-31	7.99277	2.64302	2.52307e-32	9.25337e-30	8.69108	2.64302	1.39978e-33	3.77171e-31	7.78463	2.64302	6.26385e-32	1.92329e-29	-0.664447	2.64302	0.013783	0.152155	0.0338595	2.64302	0.89563	0.983526	-0.872591	2.64302	0.0016703	0.0259447
ENSG00000119922.11	IFIT2	protein_coding	7.96517	5.10365	5.43823e-37	3.4191e-34	6.82608	5.10365	1.151e-34	6.9076e-32	7.75231	5.10365	1.39382e-36	8.36482e-34	7.29398	5.10365	1.15604e-35	8.47953e-33	-1.13909	5.10365	5.93913e-07	0.000178215	-0.212865	5.10365	0.263303	0.797504	-0.671193	5.10365	0.00101611	0.0182776
ENSG00000198075.10	SULT1C4	protein_coding	7.8252	2.39272	1.62465e-30	2.1888e-28	6.8986	2.39272	1.21167e-28	1.68396e-26	8.01677	2.39272	7.08149e-31	1.00534e-28	6.39099	2.39272	1.63225e-27	1.95914e-25	-0.9266	2.39272	0.00239925	0.0566679	0.19157	2.39272	0.503136	0.895577	-1.43421	2.39272	1.3108e-05	0.00094459
ENSG00000185745.10	IFIT1	protein_coding	7.75163	6.06807	8.81914e-43	5.82196e-39	7.17835	6.06807	1.28981e-41	8.51467e-38	7.84523	6.06807	5.79898e-43	2.55213e-39	7.72433	6.06807	9.97577e-43	1.3171e-38	-0.573281	6.06807	5.12416e-05	0.00457312	0.0935978	6.06807	0.456467	0.882316	-0.0273015	6.06807	0.82742	0.919246
ENSG00000157601.15	MX1	protein_coding	7.63911	3.72003	1.68158e-33	4.26959e-31	6.52022	3.72003	3.95218e-31	9.84541e-29	7.69167	3.72003	1.32667e-33	3.64918e-31	7.50577	3.72003	3.09002e-33	1.45706e-30	-1.11888	3.72003	1.90416e-05	0.00221403	0.0525686	3.72003	0.817758	0.97084	-0.133334	3.72003	0.559728	0.76852
ENSG00000199562.1	RNU6-37P	snRNA	7.60726	2.15425	5.49824e-30	6.7216e-28	7.0057	2.15425	9.19308e-29	1.30512e-26	7.44897	2.15425	1.12965e-29	1.28576e-27	6.66663	2.15425	4.98295e-28	6.85312e-26	-0.601565	2.15425	0.0421551	0.268913	-0.158296	2.15425	0.582445	0.920814	-0.940635	2.15425	0.00224006	0.0313131
ENSG00000135114.13	OASL	protein_coding	7.59441	3.62183	2.70522e-32	5.17639e-30	6.44802	3.62183	7.49077e-30	1.3365e-27	7.4605	3.62183	4.99437e-32	8.79209e-30	7.13839	3.62183	2.28204e-31	6.02595e-29	-1.14639	3.62183	3.95088e-05	0.00383555	-0.133912	3.62183	0.586553	0.921446	-0.456018	3.62183	0.0699634	0.251697
ENSG00000173421.17	IHO1	protein_coding	7.36191	2.10276	4.16616e-29	4.29732e-27	6.75092	2.10276	7.97976e-28	9.24182e-26	6.98232	2.10276	2.53483e-28	2.23116e-26	6.38939	2.10276	5.16481e-27	5.58942e-25	-0.610989	2.10276	0.0442978	0.276532	-0.379583	2.10276	0.203416	0.757278	-0.97252	2.10276	0.00210502	0.0299812
ENSG00000236824.2	BCYRN1	scRNA	7.316	5.12894	1.84394e-36	1.0144e-33	6.30311	5.12894	3.23409e-34	1.77915e-31	7.33044	5.12894	1.72188e-36	9.52676e-34	6.67323	5.12894	4.48161e-35	2.68957e-32	-1.01289	5.12894	1.98637e-06	0.000460107	0.01444	5.12894	0.935852	0.989593	-0.642767	5.12894	0.000950828	0.017645
ENSG00000239039.1	SNORD13	snoRNA	7.10909	1.81347	4.37558e-29	4.4439e-27	6.52601	1.81347	8.08181e-28	9.27862e-26	7.15746	1.81347	3.47078e-29	3.58006e-27	6.35346	1.81347	2.00786e-27	2.32542e-25	-0.583081	1.81347	0.0470049	0.284812	0.0483701	1.81347	0.865374	0.976738	-0.755633	1.81347	0.0114727	0.0865563
ENSG00000178977.3	LINC00324	lncRNA	6.97668	2.74973	1.54648e-27	1.12188e-25	5.767	2.74973	9.49365e-25	5.99735e-23	7.00189	2.74973	1.36826e-27	1.00362e-25	5.74596	2.74973	1.07278e-24	7.78241e-23	-1.20969	2.74973	0.000392556	0.0187429	0.0252057	2.74973	0.935372	0.989323	-1.23073	2.74973	0.000322459	0.00861827
ENSG00000119917.15	IFIT3	protein_coding	6.95189	5.5252	1.38931e-39	1.66084e-36	5.82068	5.5252	6.71563e-37	5.54165e-34	6.79026	5.5252	3.15341e-39	2.93828e-36	6.56544	5.5252	1.01878e-38	2.04452e-35	-1.13122	5.5252	1.08521e-09	1.20215e-06	-0.161633	5.5252	0.24825	0.787327	-0.386458	5.5252	0.00810338	0.0699731
ENSG00000262343.1	RP11-353N14.3	lncRNA	6.89344	1.63939	2.00919e-27	1.4262e-25	6.02719	1.63939	1.87283e-25	1.35805e-23	6.638	1.63939	7.2239e-27	4.62996e-25	6.04392	1.63939	1.70632e-25	1.45346e-23	-0.866252	1.63939	0.00786892	0.110525	-0.255447	1.63939	0.411448	0.86519	-0.849525	1.63939	0.00902539	0.074523
ENSG00000108771.13	DHX58	protein_coding	6.84315	1.88229	1.71345e-26	1.04735e-24	6.10352	1.88229	8.02475e-25	5.14324e-23	6.44225	1.88229	1.31085e-25	6.84078e-24	5.89245	1.88229	2.60048e-24	1.76072e-22	-0.739635	1.88229	0.0290699	0.22191	-0.400903	1.88229	0.225564	0.772845	-0.950698	1.88229	0.00599778	0.0578442
ENSG00000183486.14	MX2	protein_coding	6.83335	1.64581	3.36482e-26	1.96574e-24	5.68681	1.64581	1.57135e-23	8.23273e-22	6.90692	1.64581	2.34434e-26	1.36354e-24	5.48288	1.64581	5.26281e-23	2.85308e-21	-1.14655	1.64581	0.00142485	0.0418981	0.0735696	1.64581	0.825439	0.972751	-1.35048	1.64581	0.000247499	0.00740982
ENSG00000240457.3	RN7SL472P	misc_RNA	6.79378	1.59331	6.69864e-27	4.40011e-25	6.00688	1.59331	4.23905e-25	2.82668e-23	6.56228	1.59331	2.16285e-26	1.26916e-24	5.68536	1.59331	2.66757e-24	1.79602e-22	-0.786901	1.59331	0.0169352	0.170183	-0.2315	1.59331	0.4656	0.883446	-1.10842	1.59331	0.00117654	0.0200919
ENSG00000137965.11	IFI44	protein_coding	6.65358	2.0553	2.98999e-26	1.76236e-24	5.72115	2.0553	4.72192e-24	2.64168e-22	6.49871	2.0553	6.61412e-26	3.6235e-24	6.27933	2.0553	2.09913e-25	1.74307e-23	-0.932437	2.0553	0.00635821	0.0981841	-0.154874	2.0553	0.632725	0.932293	-0.37425	2.0553	0.251879	0.507202
ENSG00000271503.6	CCL5	protein_coding	6.5874	1.64956	1.6337e-26	1.00793e-24	5.80132	1.64956	1.17026e-24	7.35759e-23	6.58168	1.64956	1.68239e-26	1.00967e-24	5.82007	1.64956	1.05059e-24	7.6635e-23	-0.786085	1.64956	0.0165879	0.168382	-0.00572433	1.64956	0.985485	0.998492	-0.767338	1.64956	0.0191336	0.11637
ENSG00000101353.15	MROH8	protein_coding	6.58393	4.26117	1.55785e-34	5.71341e-32	6.14043	4.26117	1.73909e-33	7.65372e-31	6.68041	4.26117	9.41234e-35	3.5506e-32	5.78136	4.26117	1.39303e-32	5.72174e-30	-0.443493	4.26117	0.0201474	0.184439	0.0964805	4.26117	0.599738	0.926771	-0.802568	4.26117	9.4865e-05	0.00380131
ENSG00000182613.3	OR2V2	protein_coding	6.57856	1.55838	2.02129e-25	1.01859e-23	5.73889	1.55838	1.92672e-23	9.89823e-22	6.5122	1.55838	2.84092e-25	1.38408e-23	5.94075	1.55838	6.11344e-24	3.88057e-22	-0.839671	1.55838	0.0173376	0.171534	-0.0663635	1.55838	0.844648	0.974558	-0.637809	1.55838	0.0660496	0.244684
ENSG00000285703.1	XXbac-BPGBPG34I8.3	lncRNA	6.56614	1.27241	1.71453e-25	8.77401e-24	5.12952	1.27241	6.21536e-22	2.3051e-20	6.10435	1.27241	1.97183e-24	8.56383e-23	5.04133	1.27241	1.09553e-21	4.75798e-20	-1.43662	1.27241	0.000128546	0.00881759	-0.461787	1.27241	0.175401	0.734014	-1.52481	1.27241	5.86966e-05	0.00283203
ENSG00000126709.16	IFI6	protein_coding	6.55715	3.34921	8.03865e-29	7.8618e-27	5.86086	3.34921	3.65954e-27	3.80448e-25	5.83737	3.34921	4.1929e-27	2.78185e-25	5.96082	3.34921	2.06233e-27	2.36774e-25	-0.696296	3.34921	0.0129582	0.146548	-0.71978	3.34921	0.010426	0.398794	-0.596336	3.34921	0.0313518	0.15757
ENSG00000233538.1	AC017104.2	lncRNA	6.46185	2.50989	5.52414e-28	4.55845e-26	5.82383	2.50989	1.87374e-26	1.61693e-24	6.01872	2.50989	6.15581e-27	3.96464e-25	5.57028	2.50989	8.40506e-26	7.54911e-24	-0.638015	2.50989	0.0274713	0.215377	-0.443124	2.50989	0.119036	0.669315	-0.891563	2.50989	0.00279995	0.035942
ENSG00000235831.7	BHLHE40-AS1	lncRNA	6.40274	3.31274	3.36265e-25	1.62627e-23	5.68775	3.31274	1.74581e-23	9.03917e-22	6.5329	3.31274	1.71106e-25	8.6064e-24	5.54404	3.31274	4.07339e-23	2.2597e-21	-0.71499	3.31274	0.0383292	0.257668	0.130157	3.31274	0.697564	0.947172	-0.858701	3.31274	0.014055	0.0971967
ENSG00000115267.9	IFIH1	protein_coding	6.31962	3.68795	2.49239e-29	2.65379e-27	5.40795	3.68795	5.00554e-27	5.12312e-25	6.9758	3.68795	8.44201e-31	1.18574e-28	5.29367	3.68795	1.0313e-26	1.07385e-24	-0.911674	3.68795	0.000774796	0.0286544	0.656179	3.68795	0.0120053	0.405386	-1.02595	3.68795	0.000205582	0.00653741
ENSG00000232818.2	RPS2P32	processed_pseudogene	6.28018	1.75967	2.8373e-24	1.17065e-22	5.29716	1.75967	7.8516e-22	2.84013e-20	6.11068	1.75967	7.05631e-24	2.67714e-22	4.95944	1.75967	6.69609e-21	2.43549e-19	-0.983019	1.75967	0.00763971	0.109452	-0.169503	1.75967	0.628529	0.931588	-1.32074	1.75967	0.000548315	0.0126559
ENSG00000177363.5	LRRN4CL	protein_coding	6.24502	1.61191	3.28389e-25	1.59402e-23	5.37892	1.61191	4.74028e-23	2.21936e-21	6.39917	1.61191	1.44808e-25	7.46833e-24	5.39269	1.61191	4.35622e-23	2.40649e-21	-0.8661	1.61191	0.0112762	0.134977	0.154147	1.61191	0.636963	0.932546	-0.85233	1.61191	0.0125189	0.091521
ENSG00000134326.12	CMPK2	protein_coding	6.08117	3.22732	6.05879e-29	6.0146e-27	5.2251	3.22732	1.05158e-26	9.77748e-25	5.84432	3.22732	2.34839e-28	2.09498e-26	5.57289	3.22732	1.18384e-27	1.47456e-25	-0.856067	3.22732	0.00128633	0.0387686	-0.236853	3.22732	0.339491	0.834765	-0.508274	3.22732	0.0450847	0.196879
ENSG00000185792.10	NLRP9	protein_coding	6.05343	1.4535	4.18285e-25	1.99373e-23	5.29514	1.4535	3.60944e-23	1.73925e-21	5.82739	1.4535	1.49482e-24	6.58919e-23	4.54764	1.4535	5.27778e-21	1.94102e-19	-0.758296	1.4535	0.0218988	0.191985	-0.226047	1.4535	0.479295	0.885599	-1.50579	1.4535	3.25616e-05	0.00185306
ENSG00000132530.17	XAF1	protein_coding	6.02471	1.03073	3.74238e-23	1.22912e-21	4.68227	1.03073	1.35745e-19	3.2351e-18	5.5009	1.03073	7.45163e-22	1.86333e-20	5.20595	1.03073	4.48501e-21	1.68226e-19	-1.34244	1.03073	0.000678114	0.0266462	-0.523803	1.03073	0.15463	0.716345	-0.818756	1.03073	0.0291982	0.150411
ENSG00000226334.1	RP11-217B7.2	lncRNA	5.98304	1.56452	7.33737e-24	2.84092e-22	5.08788	1.56452	1.52693e-21	5.25002e-20	6.18286	1.56452	2.45694e-24	1.04642e-22	5.35493	1.56452	2.86476e-22	1.38042e-20	-0.895162	1.56452	0.0126098	0.144269	0.199817	1.56452	0.560993	0.914561	-0.628112	1.56452	0.0734855	0.258866
ENSG00000187608.10	ISG15	protein_coding	5.97732	3.43163	1.32905e-29	1.47458e-27	5.23761	3.43163	1.2017e-27	1.32217e-25	5.64264	3.43163	9.51823e-29	9.04095e-27	5.39191	3.43163	4.47843e-28	6.22408e-26	-0.739715	3.43163	0.00278855	0.0602574	-0.334681	3.43163	0.154482	0.715907	-0.585415	3.43163	0.0154605	0.10273
ENSG00000278344.1	RP11-18C24.8	lncRNA	5.95587	1.78507	1.86496e-25	9.47041e-24	5.13189	1.78507	2.67938e-23	1.33492e-21	5.36842	1.78507	6.00587e-24	2.31858e-22	5.0732	1.78507	3.92035e-23	2.18398e-21	-0.823972	1.78507	0.0102432	0.129294	-0.587447	1.78507	0.0611134	0.591988	-0.882669	1.78507	0.00628483	0.059896
ENSG00000161298.18	ZNF382	protein_coding	5.93831	1.62844	8.32483e-25	3.77707e-23	4.94407	1.62844	3.6137e-22	1.41159e-20	5.8167	1.62844	1.66253e-24	7.26832e-23	4.511	1.62844	7.16542e-21	2.57079e-19	-0.994239	1.62844	0.00341181	0.067994	-0.121608	1.62844	0.703167	0.948838	-1.42731	1.62844	6.96978e-05	0.00317711
ENSG00000245598.6	DACT3-AS1	lncRNA	5.92959	1.30768	6.1466e-22	1.59751e-20	4.64451	1.30768	1.56408e-18	3.04131e-17	5.41853	1.30768	1.15162e-20	2.35369e-19	4.23565	1.30768	2.74108e-17	5.18488e-16	-1.28509	1.30768	0.00204885	0.0517227	-0.511068	1.30768	0.193891	0.750554	-1.69394	1.30768	9.92141e-05	0.00391022
ENSG00000139044.12	B4GALNT3	protein_coding	5.9225	3.71848	3.2527e-31	4.88016e-29	5.0668	3.71848	6.82892e-29	1.02457e-26	5.98401	3.71848	2.27994e-31	3.46e-29	4.96982	3.71848	1.32036e-28	1.98099e-26	-0.855695	3.71848	0.000182043	0.0113911	0.061513	3.71848	0.765353	0.963478	-0.952677	3.71848	4.46179e-05	0.00233766
ENSG00000240057.6	RP11-572M11.4	lncRNA	5.9104	1.80495	6.85444e-24	2.66959e-22	4.91191	1.80495	3.01816e-21	9.91263e-20	5.74169	1.80495	1.79299e-23	6.31275e-22	4.89124	1.80495	3.4614e-21	1.35611e-19	-0.998491	1.80495	0.00527242	0.0882279	-0.16871	1.80495	0.618317	0.929913	-1.01917	1.80495	0.00449043	0.0482794
ENSG00000155026.16	RSPH10B	protein_coding	5.81182	1.32478	2.71605e-23	9.17136e-22	5.01893	1.32478	3.34044e-21	1.09168e-19	5.23328	1.32478	8.55127e-22	2.10247e-20	4.55829	1.32478	7.44134e-20	2.20287e-18	-0.792893	1.32478	0.0272028	0.21421	-0.578539	1.32478	0.101484	0.647335	-1.25352	1.32478	0.000860286	0.016728
ENSG00000260886.2	TAT-AS1	lncRNA	5.80649	1.56031	6.38115e-23	1.97771e-21	4.68951	1.56031	6.66183e-20	1.66584e-18	5.47061	1.56031	4.52815e-22	1.18152e-20	5.14072	1.56031	3.44455e-21	1.35353e-19	-1.11697	1.56031	0.00318183	0.0654872	-0.335873	1.56031	0.34743	0.839414	-0.665768	1.56031	0.0673506	0.247045
ENSG00000078081.8	LAMP3	protein_coding	5.80111	1.54257	1.61879e-21	3.92884e-20	4.58926	1.54257	2.90075e-18	5.40178e-17	5.55632	1.54257	6.56837e-21	1.38978e-19	4.80974	1.54257	6.64085e-19	1.6669e-17	-1.21186	1.54257	0.00363986	0.0713013	-0.244795	1.54257	0.533076	0.908742	-0.991374	1.54257	0.0153136	0.102011
ENSG00000134962.7	KLB	protein_coding	5.78513	2.76004	6.17076e-26	3.43766e-24	5.08593	2.76004	4.61605e-24	2.59344e-22	6.46891	2.76004	1.41014e-27	1.02862e-25	4.54371	2.76004	1.92484e-22	9.51825e-21	-0.699202	2.76004	0.0194144	0.180386	0.683778	2.76004	0.0220412	0.475927	-1.24143	2.76004	0.000111725	0.00425101
ENSG00000167654.18	ATCAY	protein_coding	5.78406	1.19468	4.748e-22	1.26899e-20	4.99837	1.19468	5.38919e-20	1.37894e-18	5.35587	1.19468	5.81882e-21	1.23713e-19	4.76199	1.19468	2.52746e-19	6.88042e-18	-0.785686	1.19468	0.0426136	0.270234	-0.428194	1.19468	0.259276	0.796149	-1.02207	1.19468	0.00966699	0.0774004
ENSG00000168062.10	BATF2	protein_coding	5.78279	1.881	8.35491e-24	3.21603e-22	4.91307	1.881	1.78701e-21	6.06528e-20	5.72585	1.881	1.1606e-23	4.25648e-22	4.88053	1.881	2.21856e-21	9.12512e-20	-0.869723	1.881	0.0125041	0.143641	-0.0569375	1.881	0.864138	0.976624	-0.902257	1.881	0.009803	0.0781105
ENSG00000270379.6	HEATR9	protein_coding	5.65834	1.24975	2.11947e-21	4.98812e-20	4.65191	1.24975	1.12482e-18	2.26044e-17	5.59175	1.24975	3.11478e-21	6.97024e-20	4.60549	1.24975	1.54165e-18	3.66747e-17	-1.00643	1.24975	0.012543	0.143641	-0.0665893	1.24975	0.862771	0.976624	-1.05285	1.24975	0.00928747	0.0757397
ENSG00000175489.10	LRRC25	protein_coding	5.62523	0.953378	9.54539e-23	2.90387e-21	4.87897	0.953378	9.95389e-21	2.90755e-19	4.86175	0.953378	1.11584e-20	2.28765e-19	4.87977	0.953378	9.90101e-21	3.44008e-19	-0.746258	0.953378	0.037882	0.255312	-0.763479	0.953378	0.0339143	0.530016	-0.745454	0.953378	0.038077	0.177958
ENSG00000238168.5	IFITM3P5	processed_pseudogene	5.58084	1.03295	2.88131e-22	8.09404e-21	4.72499	1.03295	6.37514e-20	1.59717e-18	5.63627	1.03295	2.08263e-22	5.82563e-21	4.79608	1.03295	3.95031e-20	1.24461e-18	-0.855846	1.03295	0.0212409	0.189694	0.0554357	1.03295	0.876754	0.979919	-0.784756	1.03295	0.0336106	0.164417
ENSG00000165949.12	IFI27	protein_coding	5.55292	2.40628	7.9837e-25	3.63479e-23	4.58754	2.40628	4.47096e-22	1.71599e-20	5.29943	2.40628	3.79994e-24	1.55327e-22	5.03944	2.40628	2.0217e-23	1.18633e-21	-0.965381	2.40628	0.00244392	0.0570902	-0.253489	2.40628	0.397016	0.855691	-0.513484	2.40628	0.0911772	0.293113
ENSG00000121101.16	TEX14	protein_coding	5.47407	1.26773	1.13587e-19	1.92021e-18	4.67823	1.26773	1.57967e-17	2.62014e-16	4.51298	1.26773	4.77201e-17	5.27237e-16	3.88117	1.26773	4.38472e-15	5.95591e-14	-0.79584	1.26773	0.0655215	0.336476	-0.96109	1.26773	0.0277713	0.498224	-1.5929	1.26773	0.000544925	0.0126222
ENSG00000283635.1	RP11-5O24.1	lncRNA	5.47195	1.12363	5.89892e-21	1.27887e-19	4.0378	1.12363	8.49567e-17	1.25468e-15	5.76309	1.12363	1.09294e-21	2.64288e-20	4.44645	1.12363	4.3515e-18	9.48068e-17	-1.43415	1.12363	0.000624203	0.0251993	0.29114	1.12363	0.450685	0.880586	-1.02549	1.12363	0.0109514	0.0840261
ENSG00000258625.2	OR11H5P	transcribed_unprocessed_pseudogene	5.40905	0.851426	1.15994e-21	2.85976e-20	4.56234	0.851426	2.79033e-19	6.17098e-18	5.63237	0.851426	3.08638e-22	8.33322e-21	4.19606	0.851426	3.88725e-18	8.53965e-17	-0.846702	0.851426	0.0240062	0.201191	0.223325	0.851426	0.537781	0.910682	-1.21298	0.851426	0.00179081	0.0271771
ENSG00000130303.14	BST2	protein_coding	5.4029	0.82255	5.4649e-20	9.7901e-19	3.89076	0.82255	1.41214e-15	1.72634e-14	5.17594	0.82255	2.14969e-19	3.51703e-18	3.78622	0.82255	3.1563e-15	4.40049e-14	-1.51214	0.82255	0.00064749	0.0256721	-0.226963	0.82255	0.577661	0.919495	-1.61668	0.82255	0.000308163	0.00840635
ENSG00000227877.7	MRLN	protein_coding	5.36423	1.05632	2.1227e-20	4.15199e-19	4.37651	1.05632	1.31516e-17	2.21846e-16	5.26569	1.05632	3.85237e-20	7.18403e-19	4.583	1.05632	3.13755e-18	7.04507e-17	-0.987724	1.05632	0.0157736	0.16334	-0.0985422	1.05632	0.801645	0.968172	-0.781234	1.05632	0.052527	0.214511
ENSG00000255097.1	RP11-5L12.1	lncRNA	5.31972	0.861692	6.35976e-21	1.37263e-19	4.53526	0.861692	1.04062e-18	2.10081e-17	5.16897	0.861692	1.61011e-20	3.21121e-19	4.14619	0.861692	1.70488e-17	3.34963e-16	-0.784456	0.861692	0.0421346	0.268913	-0.150746	0.861692	0.687704	0.945058	-1.17352	0.861692	0.00328375	0.0397391
ENSG00000169169.15	CPT1C	protein_coding	5.2484	2.86372	1.96524e-25	9.9414e-24	4.62761	2.86372	1.31559e-23	6.92021e-22	5.28632	2.86372	1.543e-25	7.92692e-24	4.41988	2.86372	6.01667e-23	3.14994e-21	-0.620793	2.86372	0.0264878	0.211942	0.0379206	2.86372	0.888279	0.982257	-0.828522	2.86372	0.00388595	0.0443825
ENSG00000271366.1	AC002128.5	lncRNA	5.20099	1.1625	6.02278e-20	1.06737e-18	4.12501	1.1625	8.48923e-17	1.25468e-15	4.05184	1.1625	1.46231e-16	1.50248e-15	4.01436	1.1625	1.93734e-16	3.19335e-15	-1.07598	1.1625	0.00913713	0.12161	-1.14916	1.1625	0.00566762	0.352025	-1.18663	1.1625	0.00441353	0.0479604
ENSG00000142405.22	NLRP12	protein_coding	5.19012	0.944529	2.1894e-20	4.26353e-19	4.39727	0.944529	4.19882e-18	7.62546e-17	4.87902	0.944529	1.58446e-19	2.68545e-18	3.98433	0.944529	8.77478e-17	1.53245e-15	-0.79285	0.944529	0.0427149	0.270616	-0.311094	0.944529	0.41487	0.86711	-1.20579	0.944529	0.00292858	0.037001
ENSG00000264229.1	RNU4ATAC	snRNA	5.15977	0.908551	3.38552e-20	6.35832e-19	4.26052	0.908551	1.42158e-17	2.3849e-16	5.48055	0.908551	4.83316e-21	1.05475e-19	4.24456	0.908551	1.59626e-17	3.1503e-16	-0.899255	0.908551	0.0235869	0.199755	0.320777	0.908551	0.404223	0.859926	-0.915211	0.908551	0.021388	0.125226
ENSG00000178078.12	STAP2	protein_coding	5.11362	0.910775	6.54535e-21	1.40683e-19	4.24557	0.910775	2.45787e-18	4.62928e-17	5.01986	0.910775	1.19069e-20	2.42603e-19	3.77776	0.910775	9.0431e-17	1.56894e-15	-0.868043	0.910775	0.0205527	0.186885	-0.0937578	0.910775	0.794839	0.96757	-1.33585	0.910775	0.000668734	0.01431
ENSG00000262202.4	RP11-160E2.6	lncRNA	5.08412	1.41347	2.58578e-21	5.97898e-20	4.08915	1.41347	2.71118e-18	5.08462e-17	5.02696	1.41347	3.73359e-21	8.25706e-20	4.72629	1.41347	2.73917e-20	8.77799e-19	-0.994966	1.41347	0.00677297	0.102179	-0.0571534	1.41347	0.869646	0.977852	-0.357828	1.41347	0.307751	0.563165
ENSG00000120217.14	CD274	protein_coding	5.0421	2.40236	1.47333e-23	5.40344e-22	2.88104	2.40236	7.69328e-16	9.70881e-15	4.08926	2.40236	1.40282e-20	2.83202e-19	3.7816	2.40236	1.7207e-19	4.80305e-18	-2.16106	2.40236	1.23968e-08	9.62795e-06	-0.952845	2.40236	0.00253263	0.269664	-1.2605	2.40236	0.000128609	0.00471675
ENSG00000178297.14	TMPRSS9	protein_coding	5.0407	1.93114	4.55875e-23	1.46446e-21	4.17472	1.93114	2.14327e-20	5.96996e-19	4.54071	1.93114	1.40736e-21	3.35404e-20	3.79169	1.93114	4.62738e-19	1.19327e-17	-0.86598	1.93114	0.00713559	0.10505	-0.499989	1.93114	0.10791	0.658383	-1.24901	1.93114	0.000218778	0.00681285
ENSG00000196218.13	RYR1	protein_coding	5.00016	1.84525	2.46171e-21	5.72219e-20	3.97923	1.84525	3.60123e-18	6.6686e-17	4.73487	1.84525	1.43951e-20	2.89724e-19	3.85862	1.84525	9.38151e-18	1.91444e-16	-1.02093	1.84525	0.00485202	0.0850746	-0.265292	1.84525	0.439803	0.875115	-1.14154	1.84525	0.00187871	0.0278704
ENSG00000130775.16	THEMIS2	protein_coding	4.95784	1.38614	4.87523e-21	1.07101e-19	4.19646	1.38614	1.00804e-18	2.03815e-17	5.07664	1.38614	2.25912e-21	5.14262e-20	4.62473	1.38614	4.59327e-20	1.41364e-18	-0.761385	1.38614	0.0333706	0.237977	0.118799	1.38614	0.731737	0.955256	-0.333112	1.38614	0.339206	0.592359
ENSG00000107201.11	DDX58	protein_coding	4.94032	2.48496	2.39003e-23	8.17788e-22	4.2202	2.48496	4.19404e-21	1.32791e-19	4.51526	2.48496	4.63048e-22	1.20584e-20	4.22173	2.48496	4.14497e-21	1.56808e-19	-0.720125	2.48496	0.018421	0.177232	-0.425065	2.48496	0.153384	0.713685	-0.718594	2.48496	0.018652	0.114644
ENSG00000183785.16	TUBA8	protein_coding	4.8951	1.21852	1.01683e-19	1.74128e-18	4.13673	1.21852	2.00667e-17	3.26282e-16	4.43207	1.21852	2.35516e-18	3.22899e-17	3.69412	1.21852	6.24036e-16	9.60273e-15	-0.758363	1.21852	0.0496806	0.293024	-0.463029	1.21852	0.222754	0.770896	-1.20098	1.21852	0.00276639	0.0357988
ENSG00000117228.11	GBP1	protein_coding	4.89398	2.13875	3.85005e-22	1.05243e-20	3.90925	2.13875	5.37685e-19	1.13767e-17	4.77376	2.13875	8.68961e-22	2.12855e-20	4.39615	2.13875	1.26303e-20	4.29789e-19	-0.984733	2.13875	0.00345059	0.0685084	-0.120221	2.13875	0.704074	0.949072	-0.497824	2.13875	0.121778	0.343074
ENSG00000135297.17	MTO1	protein_coding	4.88277	6.169	1.54169e-38	1.27218e-35	4.66888	6.169	7.32878e-38	8.06349e-35	5.00545	6.169	6.49761e-39	5.36174e-36	4.17355	6.169	3.61271e-36	3.50061e-33	-0.213894	6.169	0.0464248	0.283116	0.122675	6.169	0.244351	0.784575	-0.709228	6.169	5.98078e-08	1.31607e-05
ENSG00000110944.9	IL23A	protein_coding	4.87022	1.44763	7.61101e-21	1.61297e-19	4.1612	1.44763	1.15616e-18	2.31284e-17	4.61093	1.44763	4.43502e-20	8.16675e-19	3.9461	1.44763	6.08192e-18	1.28862e-16	-0.709017	1.44763	0.0457982	0.280851	-0.259284	1.44763	0.453939	0.880703	-0.924112	1.44763	0.0106255	0.0824744
ENSG00000277511.1	CTD-2095E4.5	lncRNA	4.84963	0.396372	8.98912e-16	8.31698e-15	1.61581	0.396372	5.16661e-05	0.000134865	1.77088	0.396372	1.36435e-05	3.18879e-05	4.19132	0.396372	6.2687e-14	7.27931e-13	-3.23382	0.396372	1.57294e-07	5.76876e-05	-3.07876	0.396372	4.04518e-07	0.00133521	-0.658317	0.396372	0.192779	0.440153
ENSG00000255046.1	RP11-297N6.4	lncRNA	4.82987	1.6358	1.15913e-18	1.71377e-17	3.50118	1.6358	1.93665e-14	2.01177e-13	4.83561	1.6358	1.11657e-18	1.62896e-17	4.00624	1.6358	3.66549e-16	5.86611e-15	-1.32869	1.6358	0.00197992	0.0504649	0.00574662	1.6358	0.988546	0.998887	-0.823626	1.6358	0.0456467	0.198248
ENSG00000271605.6	MILR1	protein_coding	4.79789	4.73944	1.94571e-34	6.76031e-32	4.38958	4.73944	4.21554e-33	1.6866e-30	5.17898	4.73944	1.37629e-35	6.05705e-33	4.06034	4.73944	6.20519e-32	1.92329e-29	-0.408312	4.73944	0.00427131	0.0787583	0.381084	4.73944	0.00723404	0.372464	-0.737549	4.73944	3.29411e-06	0.000368578
ENSG00000132274.16	TRIM22	protein_coding	4.78601	2.76758	1.05809e-21	2.63087e-20	3.80573	2.76758	1.64127e-18	3.17746e-17	5.04819	2.76758	1.84345e-22	5.2118e-21	4.41594	2.76758	1.4418e-20	4.88104e-19	-0.980274	2.76758	0.00384537	0.0735802	0.262179	2.76758	0.413283	0.866397	-0.370071	2.76758	0.250404	0.505903
ENSG00000086730.17	LAT2	protein_coding	4.77436	2.7158	3.88351e-25	1.85776e-23	4.16014	2.7158	3.8131e-23	1.82407e-21	4.67883	2.7158	7.64336e-25	3.456e-23	3.52784	2.7158	8.39745e-21	2.98042e-19	-0.614221	2.7158	0.0185624	0.177232	-0.0955311	2.7158	0.703287	0.948838	-1.24652	2.7158	1.54464e-05	0.00106218
ENSG00000279443.1	RP4-669K10.8	TEC	4.75404	3.3416	3.32114e-28	2.88481e-26	4.26672	3.3416	1.30255e-26	1.16996e-24	4.74089	3.3416	3.64962e-28	3.08884e-26	4.01806	3.3416	9.8695e-26	8.68714e-24	-0.487314	3.3416	0.0206191	0.187131	-0.0131532	3.3416	0.948195	0.991941	-0.735976	3.3416	0.000818715	0.0164024
ENSG00000088053.11	GP6	protein_coding	4.7431	1.42778	1.63292e-19	2.68152e-18	3.92162	1.42778	6.18991e-17	9.38294e-16	4.27746	1.42778	4.24032e-18	5.63797e-17	3.65831	1.42778	5.06881e-16	7.89193e-15	-0.82148	1.42778	0.0315837	0.231147	-0.465638	1.42778	0.212713	0.764195	-1.08478	1.42778	0.00552776	0.0553072
ENSG00000157315.5	TMED6	protein_coding	4.74189	1.96322	1.41435e-20	2.89065e-19	3.88419	1.96322	7.86852e-18	1.38518e-16	4.29483	1.96322	3.35957e-19	5.37002e-18	3.70176	1.96322	3.47331e-17	6.47713e-16	-0.857696	1.96322	0.0162836	0.166661	-0.44706	1.96322	0.196851	0.751474	-1.04013	1.96322	0.00421598	0.0468882
ENSG00000120820.13	GLT8D2	protein_coding	4.71848	1.94921	2.1487e-21	5.04792e-20	3.98696	1.94921	4.80293e-19	1.02279e-17	4.64328	1.94921	3.62247e-21	8.03823e-20	3.7378	1.94921	3.64998e-18	8.07214e-17	-0.731525	1.94921	0.0279644	0.216807	-0.0752014	1.94921	0.815029	0.97084	-0.980688	1.94921	0.00407389	0.045933
ENSG00000257950.3	P2RX5-TAX1BP3	protein_coding	4.67776	2.2338	5.57576e-22	1.45488e-20	3.81737	2.2338	3.90629e-19	8.39979e-18	4.64421	2.2338	7.05644e-22	1.77122e-20	4.22545	2.2338	1.51918e-20	5.10374e-19	-0.860394	2.2338	0.0075536	0.108639	-0.0335502	2.2338	0.912603	0.985286	-0.45231	2.2338	0.145058	0.376594
ENSG00000177409.12	SAMD9L	protein_coding	4.67695	3.96955	2.07216e-28	1.87388e-26	3.78388	3.96955	2.69116e-25	1.90007e-23	4.509	3.96955	7.19404e-28	5.75654e-26	4.4044	3.96955	1.59683e-27	1.93421e-25	-0.893066	3.96955	5.65063e-05	0.00490825	-0.167948	3.96955	0.39498	0.855127	-0.272545	3.96955	0.171027	0.412763
ENSG00000185885.17	IFITM1	protein_coding	4.67145	1.83994	3.19652e-20	6.04636e-19	3.40258	1.83994	6.11336e-16	7.86693e-15	4.49954	1.83994	1.06204e-19	1.83296e-18	3.42541	1.83994	5.0042e-16	7.81737e-15	-1.26888	1.83994	0.000744199	0.0282346	-0.171914	1.83994	0.619723	0.929913	-1.24604	1.83994	0.000897519	0.0170416
ENSG00000144712.12	CAND2	protein_coding	4.64475	2.34726	5.12554e-23	1.63066e-21	3.8199	2.34726	3.01053e-20	8.11184e-19	4.68287	2.34726	3.91233e-23	1.26604e-21	3.96203	2.34726	9.27317e-21	3.23898e-19	-0.824855	2.34726	0.00572539	0.0920583	0.038117	2.34726	0.892589	0.983089	-0.682721	2.34726	0.0200619	0.120172
ENSG00000141837.22	CACNA1A	protein_coding	4.63047	2.00391	2.18004e-20	4.25157e-19	3.63697	2.00391	4.34545e-17	6.75771e-16	4.52858	2.00391	4.45621e-20	8.19433e-19	3.08082	2.00391	6.24136e-15	8.24872e-14	-0.993505	2.00391	0.00556918	0.0908898	-0.101897	2.00391	0.763699	0.963119	-1.54965	2.00391	5.19373e-05	0.00260733
ENSG00000104808.8	DHDH	protein_coding	4.61464	1.47736	1.70276e-19	2.79274e-18	3.88619	1.47736	3.67159e-17	5.77095e-16	4.69792	1.47736	9.62669e-20	1.68033e-18	3.78311	1.47736	8.3507e-17	1.4642e-15	-0.72845	1.47736	0.0491242	0.291455	0.0832837	1.47736	0.817094	0.97084	-0.831532	1.47736	0.0258847	0.139835
ENSG00000260796.1	RP11-1348G14.5	lncRNA	4.58377	1.31637	9.78238e-19	1.45283e-17	3.11766	1.31637	1.01977e-13	9.3826e-13	4.20213	1.31637	1.47352e-17	1.77508e-16	3.99803	1.31637	6.79682e-17	1.20616e-15	-1.46611	1.31637	0.000405994	0.0192127	-0.381648	1.31637	0.31598	0.823345	-0.585741	1.31637	0.127429	0.351461
ENSG00000182621.18	PLCB1	protein_coding	4.56838	3.9834	8.64653e-28	6.73611e-26	3.51776	3.9834	5.71318e-24	3.14297e-22	4.72004	3.9834	2.84676e-28	2.48913e-26	3.08686	3.9834	4.27925e-22	1.99316e-20	-1.05062	3.9834	6.65335e-06	0.00109805	0.151651	3.9834	0.45034	0.880586	-1.48152	3.9834	9.76003e-09	3.68176e-06
ENSG00000152779.14	SLC16A12	protein_coding	4.4915	1.76905	4.81479e-20	8.69627e-19	3.62174	1.76905	4.13626e-17	6.4552e-16	4.43718	1.76905	7.10855e-20	1.26318e-18	4.64566	1.76905	1.62711e-20	5.43866e-19	-0.869761	1.76905	0.0135131	0.150034	-0.0543142	1.76905	0.871896	0.978684	0.154159	1.76905	0.647619	0.823908
ENSG00000273218.1	LLNLR-246C6.1	lncRNA	4.3748	2.22201	3.94614e-21	8.85489e-20	3.52828	2.22201	3.73777e-18	6.86368e-17	4.33075	2.22201	5.47912e-21	1.17097e-19	3.49313	2.22201	5.10667e-18	1.09453e-16	-0.846522	2.22201	0.00807402	0.112094	-0.0440471	2.22201	0.884642	0.981358	-0.881666	2.22201	0.00599683	0.0578442
ENSG00000105559.12	PLEKHA4	protein_coding	4.29871	2.47385	7.28813e-21	1.55202e-19	3.42821	2.47385	9.54857e-18	1.661e-16	4.33695	2.47385	5.47087e-21	1.17097e-19	3.8	2.47385	3.78629e-19	9.95826e-18	-0.870503	2.47385	0.0066627	0.10088	0.0382374	2.47385	0.899905	0.984329	-0.498715	2.47385	0.107369	0.320143
ENSG00000213928.9	IRF9	protein_coding	4.26024	2.17948	2.02721e-20	4.00245e-19	3.48119	2.17948	1.19942e-17	2.05129e-16	4.34329	2.17948	1.08764e-20	2.23677e-19	3.84613	2.17948	5.30058e-19	1.35103e-17	-0.779058	2.17948	0.0163057	0.166757	0.0830452	2.17948	0.789516	0.966967	-0.414112	2.17948	0.188436	0.435019
ENSG00000163565.19	IFI16	protein_coding	4.23217	3.48306	1.57284e-24	6.83099e-23	3.2745	3.48306	7.32303e-21	2.19243e-19	4.53133	3.48306	1.59511e-25	8.1629e-24	3.90945	3.48306	2.20121e-23	1.28029e-21	-0.957664	3.48306	0.000192558	0.011845	0.299165	3.48306	0.201704	0.754175	-0.322711	3.48306	0.169255	0.410936
ENSG00000168016.15	TRANK1	protein_coding	4.22391	5.23893	6.03366e-33	1.32771e-30	3.30785	5.23893	2.6871e-29	4.37998e-27	4.08547	5.23893	1.90528e-32	3.6457e-30	3.99778	5.23893	4.02573e-32	1.29638e-29	-0.916064	5.23893	3.23985e-08	1.71103e-05	-0.138436	5.23893	0.293891	0.813808	-0.226135	5.23893	0.0905145	0.292192
ENSG00000177738.4	CTD-2201E18.3	lncRNA	4.21489	5.50816	2.90665e-35	1.23795e-32	3.70747	5.50816	2.46428e-33	1.04955e-30	4.27224	5.50816	1.8192e-35	7.74805e-33	3.6267	5.50816	5.27355e-33	2.32089e-30	-0.507421	5.50816	5.86919e-05	0.00502308	0.0573454	5.50816	0.609023	0.929913	-0.58819	5.50816	6.55279e-06	0.000569569
ENSG00000259363.6	CTD-2054N24.2	lncRNA	4.15929	3.07646	1.19539e-22	3.55468e-21	3.58734	3.07646	1.48714e-20	4.23163e-19	4.4265	3.07646	1.52666e-23	5.46247e-22	3.57704	3.07646	1.63168e-20	5.44019e-19	-0.57195	3.07646	0.0328786	0.236349	0.267206	3.07646	0.306481	0.818258	-0.582255	3.07646	0.0300428	0.153149
ENSG00000118298.12	CA14	protein_coding	4.15788	2.04975	2.22101e-19	3.59804e-18	3.99059	2.04975	8.15035e-19	1.67615e-17	3.48903	2.04975	5.29116e-17	5.80113e-16	3.35793	2.04975	1.6967e-16	2.82491e-15	-0.167298	2.04975	0.609645	0.849505	-0.668855	2.04975	0.0469018	0.561797	-0.79995	2.04975	0.0188081	0.115282
ENSG00000164342.13	TLR3	protein_coding	4.09838	2.59196	7.72582e-20	1.34216e-18	3.11482	2.59196	3.90176e-16	5.21406e-15	3.81366	2.59196	7.60615e-19	1.13989e-17	3.51524	2.59196	9.7232e-18	1.97197e-16	-0.98356	2.59196	0.0031045	0.0647668	-0.284716	2.59196	0.364123	0.846464	-0.583132	2.59196	0.0679847	0.248421
ENSG00000138646.9	HERC5	protein_coding	4.07308	5.4739	6.26311e-33	1.3556e-30	3.03456	5.4739	1.52973e-28	2.04011e-26	3.80507	5.4739	6.54845e-32	1.13762e-29	3.46744	5.4739	1.59799e-30	3.57598e-28	-1.03852	5.4739	9.06062e-10	1.20215e-06	-0.268005	5.4739	0.0396473	0.553895	-0.605638	5.4739	2.67152e-05	0.00160469
ENSG00000140853.16	NLRC5	protein_coding	4.02166	3.36535	1.57116e-23	5.7146e-22	3.19584	3.36535	2.87856e-20	7.77329e-19	3.65581	3.36535	3.65111e-22	9.75821e-21	3.65599	3.36535	3.64539e-22	1.71893e-20	-0.825812	3.36535	0.00119324	0.0368954	-0.365843	3.36535	0.127143	0.67605	-0.365668	3.36535	0.127318	0.351461
ENSG00000259771.1	RP11-429D19.1	lncRNA	3.9661	1.75971	2.84145e-18	3.91604e-17	2.8685	1.75971	4.68519e-14	4.56184e-13	3.7198	1.75971	2.07914e-17	2.44879e-16	3.00439	1.75971	1.24089e-14	1.59142e-13	-1.0976	1.75971	0.00242527	0.0569767	-0.246294	1.75971	0.468191	0.883446	-0.961713	1.75971	0.00702259	0.0641212
ENSG00000205413.8	SAMD9	protein_coding	3.9106	6.45087	2.45567e-37	1.62111e-34	3.32403	6.45087	6.91982e-35	4.80855e-32	3.91422	6.45087	2.37791e-37	1.6524e-34	3.74667	6.45087	1.08779e-36	1.19684e-33	-0.586566	6.45087	1.5483e-07	5.76876e-05	0.00362071	6.45087	0.968084	0.995305	-0.163931	6.45087	0.0765993	0.265444
ENSG00000256525.8	POLG2	protein_coding	3.89032	5.83535	6.94333e-34	2.08347e-31	3.47347	5.83535	3.4769e-32	1.17706e-29	3.78162	5.83535	1.84969e-33	4.8843e-31	3.07379	5.83535	2.32656e-30	5.03566e-28	-0.41685	5.83535	0.000716863	0.0277531	-0.1087	5.83535	0.340117	0.835292	-0.816528	5.83535	1.72236e-08	5.4237e-06
ENSG00000280138.1	RP11-463O12.5	TEC	3.88332	3.65318	2.55274e-24	1.05987e-22	3.41239	3.65318	1.84846e-22	7.70797e-21	3.88098	3.65318	2.60471e-24	1.10579e-22	3.38924	3.65318	2.31171e-22	1.13043e-20	-0.470935	3.65318	0.0344855	0.243482	-0.00234599	3.65318	0.991318	0.999122	-0.494077	3.65318	0.0270084	0.143266
ENSG00000163644.15	PPM1K	protein_coding	3.87946	3.60271	6.36917e-23	1.97771e-21	3.09059	3.60271	1.0299e-19	2.49958e-18	3.70408	3.60271	2.91978e-22	7.96486e-21	3.24574	3.60271	2.14184e-20	6.99968e-19	-0.788868	3.60271	0.00195328	0.050076	-0.175376	3.60271	0.461636	0.883446	-0.633714	3.60271	0.0108764	0.0837321
ENSG00000267041.6	ZNF850	protein_coding	3.87908	3.83048	1.1897e-25	6.25804e-24	3.39182	3.83048	1.0572e-23	5.65112e-22	3.95816	3.83048	6.03146e-26	3.31806e-24	3.57977	3.83048	1.75458e-24	1.21924e-22	-0.487255	3.83048	0.0173618	0.171534	0.0790829	3.83048	0.687723	0.945058	-0.299306	3.83048	0.134019	0.36104
ENSG00000253720.2	RP11-473O4.3	lncRNA	3.81844	1.68116	1.73363e-16	1.78961e-15	3.03275	1.68116	1.4473e-13	1.30169e-12	3.42969	1.68116	4.24997e-15	3.58317e-14	2.79859	1.68116	1.32559e-12	1.26367e-11	-0.785685	1.68116	0.040595	0.264482	-0.388743	1.68116	0.299983	0.814283	-1.01984	1.68116	0.00912942	0.0750067
ENSG00000181381.15	DDX60L	protein_coding	3.78812	6.34175	5.89453e-36	2.93676e-33	2.92913	6.34175	4.30469e-32	1.42087e-29	3.59195	6.34175	3.72771e-35	1.44756e-32	3.48518	6.34175	1.06061e-34	6.08838e-32	-0.858989	6.34175	1.19102e-10	2.62083e-07	-0.196164	6.34175	0.047201	0.561797	-0.302933	6.34175	0.00310516	0.038423
ENSG00000272599.2	RP11-152N13.16	lncRNA	3.78521	1.86983	2.50059e-18	3.48263e-17	2.91813	1.86983	6.61858e-15	7.43703e-14	3.5908	1.86983	1.28971e-17	1.56796e-16	2.83792	1.86983	1.48599e-14	1.88835e-13	-0.867084	1.86983	0.0101768	0.12906	-0.194411	1.86983	0.546415	0.912643	-0.947288	1.86983	0.00537595	0.0543732
ENSG00000213228.5	RPL12P38	transcribed_processed_pseudogene	3.77707	2.22325	1.70387e-17	2.05445e-16	3.08551	2.22325	7.39629e-15	8.23383e-14	3.27409	2.22325	1.29247e-15	1.18175e-14	2.3289	2.22325	1.72474e-11	1.39619e-10	-0.691557	2.22325	0.0488114	0.290165	-0.502978	2.22325	0.146587	0.705059	-1.44817	2.22325	0.000139675	0.00499764
ENSG00000104856.14	RELB	protein_coding	3.74463	3.98081	1.14198e-25	6.05527e-24	3.27481	3.98081	1.00973e-23	5.41932e-22	3.86143	3.98081	4.05949e-26	2.31023e-24	3.15418	3.98081	3.50318e-23	1.96819e-21	-0.469824	3.98081	0.0173555	0.171534	0.116793	3.98081	0.538744	0.91111	-0.590451	3.98081	0.00343404	0.0408465
ENSG00000138496.17	PARP9	protein_coding	3.74136	5.95709	9.51364e-32	1.57011e-29	3.32877	5.95709	5.26506e-30	1.00746e-27	3.75129	5.95709	8.68327e-32	1.46952e-29	3.66344	5.95709	1.96301e-31	5.51438e-29	-0.412587	5.95709	0.00216785	0.0534994	0.00993712	5.95709	0.936916	0.990004	-0.0779193	5.95709	0.53597	0.754013
ENSG00000121858.11	TNFSF10	protein_coding	3.73987	2.94566	3.70377e-21	8.41668e-20	2.65551	2.94566	1.76747e-16	2.4694e-15	3.71166	2.94566	4.73543e-21	1.03513e-19	3.02685	2.94566	3.15045e-18	7.06204e-17	-1.08437	2.94566	0.000165358	0.0105971	-0.0282132	2.94566	0.913259	0.985286	-0.713023	2.94566	0.00883794	0.0734533
ENSG00000184979.10	USP18	protein_coding	3.73407	4.40563	5.89653e-28	4.80567e-26	3.09856	4.40563	3.22439e-25	2.20578e-23	3.66318	4.40563	1.13114e-27	8.58304e-26	3.3872	4.40563	1.60708e-26	1.63217e-24	-0.635511	4.40563	0.000351372	0.017634	-0.0708869	4.40563	0.661561	0.939633	-0.346867	4.40563	0.0376576	0.17689
ENSG00000136933.17	RABEPK	protein_coding	3.71189	5.78988	2.1403e-35	9.41946e-33	3.00408	5.78988	3.22003e-32	1.11879e-29	3.91133	5.78988	3.48186e-36	1.83884e-33	2.84425	5.78988	2.11589e-31	5.82001e-29	-0.707813	5.78988	1.56275e-08	1.08595e-05	0.19944	5.78988	0.0472593	0.561797	-0.867648	5.78988	1.4095e-10	1.86096e-07
ENSG00000109063.15	MYH3	protein_coding	3.70097	3.44239	4.06444e-22	1.09975e-20	3.21188	3.44239	4.0385e-20	1.06428e-18	3.68511	3.44239	4.67884e-22	1.2122e-20	2.85162	3.44239	1.76265e-18	4.10447e-17	-0.489091	3.44239	0.0472132	0.28581	-0.0158661	3.44239	0.947184	0.991941	-0.849356	3.44239	0.00105381	0.0186959
ENSG00000118523.6	CCN2	protein_coding	3.63644	5.25372	2.20859e-32	4.35225e-30	3.04422	5.25372	9.9314e-30	1.6598e-27	3.69664	5.25372	1.25354e-32	2.66944e-30	3.402	5.25372	2.19232e-31	5.90718e-29	-0.592216	5.25372	1.18085e-05	0.00157483	0.0602068	5.25372	0.607413	0.929328	-0.23444	5.25372	0.0512118	0.211495
ENSG00000134830.6	C5AR2	protein_coding	3.6354	2.77846	1.8602e-21	4.42526e-20	3.06976	2.77846	4.26344e-19	9.13802e-18	4.10023	2.77846	3.581e-23	1.1732e-21	2.29256	2.77846	3.23706e-15	4.50357e-14	-0.565648	2.77846	0.0268064	0.212252	0.464831	2.77846	0.0657572	0.602911	-1.34284	2.77846	3.6387e-06	0.000387433
ENSG00000279406.1	RP11-327E2.5	TEC	3.61984	2.11032	6.50741e-18	8.49778e-17	2.64227	2.11032	7.67127e-14	7.22424e-13	3.90193	2.11032	6.19556e-19	9.43483e-18	2.00652	2.11032	1.16329e-10	8.42045e-10	-0.977577	2.11032	0.0037451	0.0724775	0.282088	2.11032	0.376259	0.849158	-1.61332	2.11032	1.09126e-05	0.000823311
ENSG00000240065.8	PSMB9	protein_coding	3.58515	2.91447	1.11635e-21	2.76015e-20	2.37789	2.91447	4.54265e-16	5.97376e-15	2.95408	2.91447	5.63712e-19	8.67446e-18	2.58568	2.91447	3.57564e-17	6.64918e-16	-1.20726	2.91447	1.24768e-05	0.001631	-0.631071	2.91447	0.0118123	0.404037	-0.999472	2.91447	0.000170408	0.00576897
ENSG00000133401.16	PDZD2	protein_coding	3.53636	2.52657	1.41961e-17	1.74517e-16	2.73788	2.52657	2.93926e-14	2.97372e-13	3.78259	2.52657	1.74516e-18	2.43309e-17	2.54395	2.52657	2.34013e-13	2.4957e-12	-0.798484	2.52657	0.0159676	0.164917	0.246226	2.52657	0.440143	0.875315	-0.992411	2.52657	0.00335629	0.0403213
ENSG00000240970.1	RPL23AP64	processed_pseudogene	3.4695	2.0185	4.87219e-17	5.47003e-16	2.57642	2.0185	2.94944e-13	2.54353e-12	3.0309	2.0185	2.82331e-15	2.45885e-14	2.48277	2.0185	8.17085e-13	8.03882e-12	-0.89308	2.0185	0.00882988	0.119448	-0.4386	2.0185	0.181895	0.73983	-0.986731	2.0185	0.00418057	0.0468494
ENSG00000068079.8	IFI35	protein_coding	3.43898	4.41549	2.33613e-27	1.64063e-25	3.02513	4.41549	1.77334e-25	1.29356e-23	3.44508	4.41549	2.19984e-27	1.52866e-25	3.012	4.41549	2.05244e-25	1.72601e-23	-0.413851	4.41549	0.0109313	0.133512	0.00609894	4.41549	0.968631	0.995305	-0.426986	4.41549	0.0088378	0.0734533
ENSG00000154548.9	SRSF12	protein_coding	3.43535	2.31987	6.81932e-19	1.03847e-17	2.8505	2.31987	2.18474e-16	3.02359e-15	3.15708	2.31987	9.58292e-18	1.19137e-16	2.58438	2.31987	4.04213e-15	5.54187e-14	-0.584853	2.31987	0.0426132	0.270234	-0.278273	2.31987	0.323636	0.827005	-0.850976	2.31987	0.00420937	0.0468603
ENSG00000246582.3	RP11-1149O23.3	lncRNA	3.42056	2.82344	7.22231e-21	1.54049e-19	2.69895	2.82344	1.31698e-17	2.21846e-16	3.56131	2.82344	1.95046e-21	4.50209e-20	2.75038	2.82344	7.33662e-18	1.53026e-16	-0.721617	2.82344	0.00487027	0.0851684	0.140749	2.82344	0.561462	0.914561	-0.670178	2.82344	0.00843459	0.0715534
ENSG00000158445.10	KCNB1	protein_coding	3.41134	3.23681	1.7149e-21	4.14686e-20	2.59084	3.23681	1.09052e-17	1.87476e-16	3.30094	3.23681	4.99554e-21	1.08659e-19	2.41902	3.23681	8.9693e-17	1.56023e-15	-0.820496	3.23681	0.00102404	0.0338858	-0.110395	3.23681	0.632848	0.932293	-0.992317	3.23681	0.000117848	0.00439532
ENSG00000156587.16	UBE2L6	protein_coding	3.41096	4.53666	8.95191e-26	4.80456e-24	2.55973	4.53666	1.22851e-21	4.33692e-20	3.38966	4.53666	1.10528e-25	5.90808e-24	2.89848	4.53666	2.06105e-23	1.20407e-21	-0.851232	4.53666	1.57962e-05	0.00198885	-0.0213052	4.53666	0.901059	0.984329	-0.512485	4.53666	0.00478747	0.0503256
ENSG00000198468.9	FLVCR1-DT	lncRNA	3.39746	3.18992	1.32628e-19	2.20825e-18	2.71163	3.18992	1.485e-16	2.10346e-15	3.63447	3.18992	1.52583e-20	3.05699e-19	2.40108	3.18992	5.55447e-15	7.40764e-14	-0.68583	3.18992	0.0126884	0.144881	0.237012	3.18992	0.370158	0.848172	-0.996377	3.18992	0.00052771	0.0123974
ENSG00000253223.1	RP11-409C19.2	processed_pseudogene	3.33784	1.76186	2.99648e-16	2.99489e-15	2.4358	1.76186	2.42737e-12	1.83449e-11	2.98284	1.76186	8.36698e-15	6.79811e-14	2.83618	1.76186	3.57874e-14	4.29157e-13	-0.902038	1.76186	0.00953765	0.12431	-0.354997	1.76186	0.287827	0.812266	-0.501662	1.76186	0.13618	0.363936
ENSG00000135899.19	SP110	protein_coding	3.32478	5.47809	4.96924e-30	6.18952e-28	2.95578	5.47809	2.76512e-28	3.41195e-26	3.17817	5.47809	2.32635e-29	2.53842e-27	3.20492	5.47809	1.74665e-29	3.24803e-27	-0.368994	5.47809	0.00536234	0.0890102	-0.146611	5.47809	0.246129	0.786078	-0.119863	5.47809	0.341484	0.593707
ENSG00000163840.10	DTX3L	protein_coding	3.29669	6.47508	9.48676e-36	4.47335e-33	2.90704	6.47508	7.40664e-34	3.49249e-31	3.33944	6.47508	6.06616e-36	2.86041e-33	3.38385	6.47508	3.83525e-36	3.50061e-33	-0.389651	6.47508	4.84872e-05	0.00444567	0.0427575	6.47508	0.614542	0.929913	0.0871606	6.47508	0.307374	0.562847
ENSG00000175592.9	FOSL1	protein_coding	3.25596	3.60079	1.8196e-21	4.36011e-20	2.17389	3.60079	5.83628e-16	7.53239e-15	2.92399	3.60079	5.87135e-20	1.05612e-18	2.8543	3.60079	1.26915e-19	3.61912e-18	-1.08207	3.60079	1.9113e-05	0.00221403	-0.331973	3.60079	0.138571	0.690425	-0.401665	3.60079	0.075176	0.262302
ENSG00000132109.10	TRIM21	protein_coding	3.24949	5.06232	4.71921e-30	5.93406e-28	2.75018	5.06232	1.3995e-27	1.51455e-25	3.2304	5.06232	5.77482e-30	6.74735e-28	3.02695	5.06232	5.34341e-29	9.04475e-27	-0.499311	5.06232	0.000221979	0.0130877	-0.019089	5.06232	0.875856	0.979412	-0.222539	5.06232	0.0750544	0.262085
ENSG00000214756.8	CSKMT	protein_coding	3.24678	3.01559	3.87895e-19	6.11143e-18	2.52572	3.01559	8.86024e-16	1.10988e-14	2.66268	3.01559	1.81471e-16	1.83177e-15	2.51466	3.01559	1.00973e-15	1.5184e-14	-0.721054	3.01559	0.00837817	0.115467	-0.584094	3.01559	0.0299049	0.508807	-0.732116	3.01559	0.00751737	0.0669716
ENSG00000257727.6	CNPY2	protein_coding	3.20072	3.45649	1.38418e-20	2.83338e-19	2.5564	3.45649	1.68424e-17	2.76924e-16	3.11587	3.45649	3.2873e-20	6.18265e-19	2.14248	3.45649	3.46074e-15	4.80464e-14	-0.644321	3.45649	0.0080302	0.111838	-0.0848508	3.45649	0.713483	0.951447	-1.05825	3.45649	5.05525e-05	0.00256709
ENSG00000185201.17	IFITM2	protein_coding	3.1907	3.14949	1.99484e-20	3.95464e-19	2.32283	3.14949	4.00158e-16	5.32053e-15	3.07842	3.14949	6.30185e-20	1.12742e-18	2.42183	3.14949	1.13429e-16	1.95001e-15	-0.867871	3.14949	0.000628265	0.0252127	-0.112283	3.14949	0.630101	0.932021	-0.768875	3.14949	0.0020695	0.0296351
ENSG00000172183.16	ISG20	protein_coding	3.14983	3.73883	2.94617e-22	8.25867e-21	2.28042	3.73883	9.05535e-18	1.58145e-16	2.78437	3.73883	1.62938e-20	3.24476e-19	2.34482	3.73883	3.80802e-18	8.39354e-17	-0.869408	3.73883	0.000115767	0.00811516	-0.365464	3.73883	0.0767531	0.612309	-0.805011	3.73883	0.000296591	0.00827422
ENSG00000159388.6	BTG2	protein_coding	3.13186	3.96479	2.05694e-24	8.67662e-23	2.69883	3.96479	2.83861e-22	1.1357e-20	3.1056	3.96479	2.72398e-24	1.14537e-22	2.42929	3.96479	8.75374e-21	3.07382e-19	-0.433031	3.96479	0.0162589	0.166537	-0.0262567	3.96479	0.879214	0.980819	-0.702569	3.96479	0.000235537	0.00718197
ENSG00000162772.17	ATF3	protein_coding	3.12378	2.86088	3.43453e-19	5.4437e-18	2.02545	2.86088	1.54039e-13	1.3807e-12	2.55344	2.86088	1.78394e-16	1.80624e-15	1.99567	2.86088	2.3293e-13	2.48616e-12	-1.09834	2.86088	8.54214e-05	0.00637352	-0.570344	2.86088	0.0271421	0.493817	-1.12812	2.86088	5.96906e-05	0.00285542
ENSG00000059378.13	PARP12	protein_coding	3.09959	4.99672	8.34148e-29	8.09798e-27	2.63386	4.99672	2.09971e-26	1.77708e-24	3.07503	4.99672	1.09413e-28	1.01731e-26	2.93453	4.99672	5.3819e-28	7.29882e-26	-0.465725	4.99672	0.000732872	0.0280467	-0.0245518	4.99672	0.84644	0.974558	-0.16506	4.99672	0.198158	0.446327
ENSG00000243824.1	RPL12P6	processed_pseudogene	3.09543	2.59152	4.08941e-19	6.42003e-18	2.58895	2.59152	1.05183e-16	1.52931e-15	2.79424	2.59152	1.01069e-17	1.2518e-16	2.38263	2.59152	1.27568e-15	1.89671e-14	-0.506483	2.59152	0.047369	0.28623	-0.301184	2.59152	0.229814	0.774776	-0.712801	2.59152	0.00652748	0.0612525
ENSG00000170113.16	NIPA1	protein_coding	3.07982	7.54642	1.81376e-37	1.26037e-34	2.58642	7.54642	7.77712e-35	5.13407e-32	3.33323	7.54642	1.15789e-38	8.9927e-36	2.39542	7.54642	1.10665e-33	5.61966e-31	-0.4934	7.54642	3.41211e-08	1.73269e-05	0.253408	7.54642	0.000939898	0.178668	-0.6844	7.54642	1.56987e-11	5.18173e-08
ENSG00000143127.13	ITGA10	protein_coding	3.07476	3.4116	1.21462e-19	2.04029e-18	2.97493	3.4116	3.46921e-19	7.52593e-18	2.49426	3.4116	8.33628e-17	8.89046e-16	2.60108	3.4116	2.30806e-17	4.41003e-16	-0.0998313	3.4116	0.674381	0.881828	-0.580497	3.4116	0.0188003	0.46554	-0.473679	3.4116	0.052136	0.213907
ENSG00000176390.12	CRLF3	protein_coding	3.07425	5.4058	6.48505e-29	6.38971e-27	2.65312	5.4058	9.69353e-27	9.20746e-25	3.15362	5.4058	2.71501e-29	2.89083e-27	2.40655	5.4058	2.59419e-25	2.08848e-23	-0.421127	5.4058	0.00169928	0.0459745	0.0793684	5.4058	0.525941	0.904521	-0.667694	5.4058	4.90188e-06	0.000482981
ENSG00000261716.2	H2BC20P	transcribed_unprocessed_pseudogene	3.07159	4.48755	4.6916e-26	2.64714e-24	2.83923	4.48755	6.59333e-25	4.26724e-23	2.65799	4.48755	5.96004e-24	2.30764e-22	2.41757	4.48755	1.37411e-22	6.92457e-21	-0.232365	4.48755	0.131065	0.458155	-0.413598	4.48755	0.00931429	0.396598	-0.654026	4.48755	0.000111208	0.00424358
ENSG00000198727.2	MT-CYB	protein_coding	3.04714	13.3146	2.76866e-44	3.65547e-40	2.78791	13.3146	6.18866e-43	8.17089e-39	3.13729	13.3146	9.99075e-45	1.31908e-40	2.58582	13.3146	8.56523e-42	5.65434e-38	-0.259231	13.3146	1.17855e-06	0.000311207	0.090151	13.3146	0.0492339	0.561797	-0.461312	13.3146	2.74889e-12	1.81468e-08
ENSG00000179818.15	PCBP1-AS1	lncRNA	3.04427	4.87254	7.57383e-26	4.14927e-24	2.73456	4.87254	2.7596e-24	1.64122e-22	3.09943	4.87254	4.13578e-26	2.34355e-24	2.62592	4.87254	1.06346e-23	6.53063e-22	-0.309709	4.87254	0.0479157	0.288052	0.0551612	4.87254	0.717239	0.952864	-0.418345	4.87254	0.00892764	0.0739471
ENSG00000214900.11	LINC01588	lncRNA	3.03451	3.12046	6.66579e-19	1.01862e-17	2.47699	3.12046	3.50202e-16	4.71328e-15	2.82164	3.12046	6.50861e-18	8.30273e-17	2.56617	3.12046	1.2028e-16	2.0544e-15	-0.557517	3.12046	0.0293077	0.222999	-0.212866	3.12046	0.391524	0.854649	-0.468345	3.12046	0.0644926	0.241281
ENSG00000186166.9	CENATAC	protein_coding	3.03248	5.20799	7.18398e-30	8.39381e-28	2.69278	5.20799	4.15027e-28	4.98145e-26	3.06253	5.20799	5.12459e-30	6.0955e-28	2.22476	5.20799	2.63994e-25	2.11243e-23	-0.339704	5.20799	0.00542215	0.0894909	0.030052	5.20799	0.794669	0.967553	-0.807723	5.20799	3.26678e-08	8.13797e-06
ENSG00000101347.11	SAMHD1	protein_coding	2.99616	5.936	7.86244e-34	2.30684e-31	2.02371	5.936	5.58103e-28	6.57913e-26	2.7443	5.936	1.63191e-32	3.16854e-30	2.40342	5.936	1.5654e-30	3.56345e-28	-0.972441	5.936	3.96962e-13	2.62055e-09	-0.25186	5.936	0.00641559	0.363556	-0.592732	5.936	6.4013e-08	1.38551e-05
ENSG00000130813.18	SHFL	protein_coding	2.99583	3.28249	8.66769e-21	1.82519e-19	2.46116	3.28249	4.48217e-18	8.10658e-17	3.06608	3.28249	4.09063e-21	9.00143e-20	2.75891	3.28249	1.22219e-19	3.50033e-18	-0.534666	3.28249	0.0161101	0.165526	0.0702516	3.28249	0.741701	0.95743	-0.236917	3.28249	0.270166	0.52704
ENSG00000168394.12	TAP1	protein_coding	2.9809	4.97875	1.39584e-26	8.73424e-25	2.0976	4.97875	1.66026e-21	5.67886e-20	3.13786	4.97875	2.45591e-27	1.68007e-25	2.47466	4.97875	7.17572e-24	4.51148e-22	-0.883294	4.97875	3.30258e-07	0.000103819	0.156967	4.97875	0.272211	0.803748	-0.50624	4.97875	0.000979713	0.017817
ENSG00000211459.2	MT-RNR1	Mt_rRNA	2.97195	12.406	7.11438e-40	1.17414e-36	2.62406	12.406	5.43428e-38	6.52261e-35	2.87544	12.406	2.24804e-39	2.3696e-36	2.20359	12.406	2.34348e-35	1.62847e-32	-0.347887	12.406	7.07377e-07	0.000203033	-0.0965136	12.406	0.103467	0.650553	-0.768365	12.406	2.82781e-15	3.73355e-11
ENSG00000173451.7	THAP2	protein_coding	2.96405	3.65256	3.80156e-22	1.04133e-20	2.56947	3.65256	3.92071e-20	1.03648e-18	2.91396	3.65256	6.64286e-22	1.68019e-20	2.79504	3.65256	2.58552e-21	1.05036e-19	-0.394577	3.65256	0.0452866	0.280119	-0.0500884	3.65256	0.793683	0.967143	-0.169003	3.65256	0.379964	0.629601
ENSG00000221963.6	APOL6	protein_coding	2.95754	5.9641	1.61299e-31	2.53528e-29	2.30066	5.9641	8.70339e-28	9.82145e-26	2.65395	5.9641	6.64583e-30	7.69692e-28	2.6205	5.9641	1.02616e-29	2.02214e-27	-0.65688	5.9641	1.38832e-07	5.55455e-05	-0.303581	5.9641	0.00452461	0.32547	-0.337039	5.9641	0.00184881	0.0276756
ENSG00000141682.12	PMAIP1	protein_coding	2.9401	4.69968	6.95627e-27	4.54671e-25	2.48207	4.69968	2.06689e-24	1.2518e-22	2.95888	4.69968	5.60713e-27	3.62897e-25	2.46942	4.69968	2.45089e-24	1.66799e-22	-0.45803	4.69968	0.00184532	0.048171	0.0187835	4.69968	0.890906	0.983089	-0.470673	4.69968	0.00142925	0.0230972
ENSG00000148835.11	TAF5	protein_coding	2.93432	4.42361	1.71684e-24	7.38353e-23	2.50293	4.42361	3.32151e-22	1.30907e-20	2.84046	4.42361	5.07509e-24	1.98244e-22	2.64257	4.42361	5.56272e-23	2.98555e-21	-0.431382	4.42361	0.0106296	0.131552	-0.0938596	4.42361	0.56082	0.914561	-0.291743	4.42361	0.0764892	0.265286
ENSG00000138642.15	HERC6	protein_coding	2.9308	4.91839	4.42863e-28	3.77234e-26	2.54899	4.91839	5.00535e-26	4.05433e-24	2.68881	4.91839	8.24683e-27	5.16032e-25	2.64865	4.91839	1.37169e-26	1.41488e-24	-0.381806	4.91839	0.00427704	0.0787583	-0.241992	4.91839	0.0608954	0.590744	-0.282143	4.91839	0.030284	0.154072
ENSG00000138035.15	PNPT1	protein_coding	2.9258	7.06894	4.04938e-35	1.67075e-32	2.12118	7.06894	2.66364e-30	5.32849e-28	2.67812	7.06894	8.6585e-34	2.5404e-31	2.40522	7.06894	3.53989e-32	1.22993e-29	-0.804616	7.06894	3.48005e-12	1.14868e-08	-0.247677	7.06894	0.00306964	0.286606	-0.520582	7.06894	9.66476e-08	1.95083e-05
ENSG00000168303.9	MPLKIP	protein_coding	2.92402	4.96812	1.91306e-27	1.37272e-25	2.56997	4.96812	1.49685e-25	1.11655e-23	3.06826	4.96812	3.72396e-28	3.13168e-26	2.53328	4.96812	2.42648e-25	1.96545e-23	-0.354052	4.96812	0.0100831	0.128487	0.144239	4.96812	0.275331	0.80519	-0.390746	4.96812	0.00491672	0.051269
ENSG00000120697.10	ALG5	protein_coding	2.90842	5.69351	2.97165e-30	3.88462e-28	2.05718	5.69351	3.79066e-25	2.55348e-23	3.16519	5.69351	1.62498e-31	2.58489e-29	2.14553	5.69351	9.22947e-26	8.1783e-24	-0.851246	5.69351	2.3528e-09	2.21886e-06	0.256773	5.69351	0.0219789	0.475927	-0.762888	5.69351	2.62388e-08	7.01101e-06
ENSG00000226419.8	SLC16A1-AS1	lncRNA	2.88612	3.70282	2.10081e-23	7.31848e-22	2.47695	3.70282	3.17685e-21	1.04079e-19	2.72809	3.70282	1.34931e-22	3.91538e-21	2.33064	3.70282	2.27573e-20	7.41887e-19	-0.409176	3.70282	0.0211362	0.18958	-0.158035	3.70282	0.357541	0.842378	-0.555487	3.70282	0.00236856	0.0325412
ENSG00000256148.1	RP11-809N8.5	processed_pseudogene	2.87948	4.16228	9.99637e-23	3.02019e-21	2.42045	4.16228	2.85861e-20	7.75437e-19	2.9017	4.16228	7.75807e-23	2.36558e-21	2.4226	4.16228	2.77808e-20	8.88111e-19	-0.459032	4.16228	0.0139131	0.152612	0.0222252	4.16228	0.900954	0.984329	-0.45688	4.16228	0.014329	0.0983515
ENSG00000122643.23	NT5C3A	protein_coding	2.87437	6.20708	6.37299e-32	1.1338e-29	1.83142	6.20708	2.96439e-25	2.03848e-23	2.63063	6.20708	1.34143e-30	1.78898e-28	2.27304	6.20708	1.98579e-28	2.88113e-26	-1.04294	6.20708	6.13827e-13	2.70145e-09	-0.243733	6.20708	0.0144071	0.435896	-0.601322	6.20708	2.63294e-07	4.63502e-05
ENSG00000198840.2	MT-ND3	protein_coding	2.87309	10.3709	1.39795e-37	1.0254e-34	2.48261	10.3709	2.23233e-35	1.63741e-32	2.76264	10.3709	5.46196e-37	3.60571e-34	2.26579	10.3709	5.29103e-34	2.91073e-31	-0.390474	10.3709	7.38265e-07	0.00020739	-0.110443	10.3709	0.0979028	0.644001	-0.6073	10.3709	4.66449e-11	8.27656e-08
ENSG00000245937.8	LINC01184	lncRNA	2.86843	5.75531	3.5777e-26	2.0809e-24	2.30068	5.75531	5.65824e-23	2.61209e-21	3.16186	5.75531	1.32426e-27	9.82256e-26	2.13603	5.75531	6.49748e-22	2.95815e-20	-0.567752	5.75531	0.000248376	0.0140743	0.293426	5.75531	0.042293	0.555914	-0.732404	5.75531	7.24882e-06	0.000613501
ENSG00000125347.15	IRF1	protein_coding	2.8618	4.28075	1.73608e-23	6.19499e-22	2.21664	4.28075	7.20846e-20	1.78227e-18	2.82179	4.28075	2.76766e-23	9.39367e-22	2.6516	4.28075	2.1539e-22	1.05717e-20	-0.645163	4.28075	0.000465071	0.0212468	-0.0400042	4.28075	0.812201	0.970518	-0.210199	4.28075	0.216764	0.466721
ENSG00000146426.19	TIAM2	protein_coding	2.85664	3.10569	1.67268e-20	3.382e-19	1.83564	3.10569	1.3502e-14	1.42728e-13	2.66077	3.10569	1.6286e-19	2.75319e-18	1.82399	3.10569	1.62272e-14	2.05218e-13	-1.021	3.10569	1.79254e-05	0.00216956	-0.195872	3.10569	0.347697	0.839414	-1.03265	3.10569	1.51066e-05	0.00104975
ENSG00000033030.15	ZCCHC8	protein_coding	2.85518	6.39163	1.24018e-31	1.97627e-29	2.62434	6.39163	2.24702e-30	4.56421e-28	2.77666	6.39163	3.23682e-31	4.74842e-29	2.22188	6.39163	6.62653e-28	8.66239e-26	-0.230842	6.39163	0.0214336	0.190436	-0.0785212	6.39163	0.418275	0.869097	-0.633297	6.39163	1.22561e-07	2.31167e-05
ENSG00000163584.18	RPL22L1	protein_coding	2.85163	6.51532	6.44057e-32	1.1338e-29	2.16266	6.51532	8.33363e-28	9.48526e-26	2.80209	6.51532	1.17756e-31	1.91942e-29	2.20752	6.51532	4.14549e-28	5.82264e-26	-0.688971	6.51532	1.40371e-08	1.02962e-05	-0.0495375	6.51532	0.601291	0.927849	-0.644108	6.51532	5.78795e-08	1.29523e-05
ENSG00000134363.12	FST	protein_coding	2.8483	1.95732	1.68657e-14	1.31141e-13	1.99828	1.95732	2.2137e-10	1.2944e-09	3.13801	1.95732	9.86141e-16	9.18841e-15	1.7548	1.95732	4.64113e-09	2.66885e-08	-0.85002	1.95732	0.0122408	0.142241	0.289716	1.95732	0.374071	0.849158	-1.0935	1.95732	0.00170283	0.026357
ENSG00000237973.1	MTCO1P12	unprocessed_pseudogene	2.83305	10.0117	5.25655e-32	9.50716e-30	2.54375	10.0117	2.13311e-30	4.40053e-28	2.89106	10.0117	2.61408e-32	4.93052e-30	2.28342	10.0117	8.5761e-29	1.38086e-26	-0.289305	10.0117	0.00362439	0.0711038	0.0580106	10.0117	0.53586	0.909277	-0.54963	10.0117	9.64279e-07	0.000127314
ENSG00000089127.15	OAS1	protein_coding	2.82654	7.36209	5.48395e-35	2.12955e-32	2.19673	7.36209	3.30643e-31	8.55975e-29	2.99775	7.36209	7.13462e-36	3.24822e-33	2.55406	7.36209	1.83112e-33	8.9542e-31	-0.629809	7.36209	8.6067e-10	1.20215e-06	0.17121	7.36209	0.0304065	0.512063	-0.272472	7.36209	0.00100015	0.0181139
ENSG00000170581.14	STAT2	protein_coding	2.82626	6.52371	2.48653e-32	4.82789e-30	2.33677	6.52371	1.70914e-29	2.82072e-27	2.67324	6.52371	1.69135e-31	2.65844e-29	2.5243	6.52371	1.21313e-30	2.86018e-28	-0.489494	6.52371	4.67739e-06	0.000845967	-0.15302	6.52371	0.0999905	0.645664	-0.301959	6.52371	0.00202984	0.0293217
ENSG00000262902.1	MTCO1P40	processed_pseudogene	2.78471	6.38493	2.93913e-25	1.44796e-23	2.40582	6.38493	3.84282e-23	1.83165e-21	2.78504	6.38493	2.92743e-25	1.41578e-23	2.24257	6.38493	3.8858e-22	1.8193e-20	-0.378889	6.38493	0.0125013	0.143641	0.000331276	6.38493	0.998176	0.999681	-0.542138	6.38493	0.000606715	0.0134675
ENSG00000175309.15	PHYKPL	protein_coding	2.78405	5.88132	1.53524e-30	2.10497e-28	2.55159	5.88132	3.04117e-29	4.89665e-27	2.85845	5.88132	6.20709e-31	8.90785e-29	2.25776	5.88132	1.9621e-27	2.29253e-25	-0.232459	5.88132	0.0268149	0.212252	0.0744009	5.88132	0.464382	0.883446	-0.526289	5.88132	7.88464e-06	0.00064659
ENSG00000210196.2	MT-TP	Mt_tRNA	2.78273	6.04007	3.90003e-31	5.72134e-29	2.39249	6.04007	6.90677e-29	1.02461e-26	2.76456	6.04007	4.88496e-31	7.08749e-29	2.08875	6.04007	6.97872e-27	7.3712e-25	-0.390248	6.04007	0.000277275	0.0150035	-0.0181714	6.04007	0.851872	0.975354	-0.693983	6.04007	2.18402e-08	6.40792e-06
ENSG00000187775.17	DNAH17	protein_coding	2.78165	2.16402	1.03125e-15	9.44213e-15	1.85007	2.16402	7.8453e-11	4.86892e-10	2.67038	2.16402	3.44745e-15	2.94988e-14	2.23006	2.16402	5.80278e-13	5.82174e-12	-0.931574	2.16402	0.00247335	0.0570902	-0.111266	2.16402	0.699264	0.947484	-0.551583	2.16402	0.0616124	0.234699
ENSG00000286532.1	PARTICL	lncRNA	2.76725	2.48918	9.58907e-17	1.03098e-15	2.06467	2.48918	4.77923e-13	4.014e-12	2.20362	2.48918	7.76183e-14	5.42506e-13	1.98323	2.48918	1.43343e-12	1.35862e-11	-0.702582	2.48918	0.0112677	0.134977	-0.563629	2.48918	0.0388542	0.55042	-0.784024	2.48918	0.00513403	0.0526687
ENSG00000100342.21	APOL1	protein_coding	2.76346	4.59216	1.26934e-24	5.62503e-23	1.96684	4.59216	8.73993e-20	2.14088e-18	2.97078	4.59216	1.1223e-25	5.95089e-24	2.58591	4.59216	1.15963e-23	7.02322e-22	-0.796621	4.59216	5.68985e-06	0.000975625	0.207322	4.59216	0.173355	0.731572	-0.177553	4.59216	0.241953	0.496426
ENSG00000197989.14	SNHG12	lncRNA	2.75891	3.93553	1.8396e-21	4.39022e-20	2.19144	3.93553	2.88902e-18	5.38753e-17	2.56991	3.93553	1.83324e-20	3.61797e-19	2.27485	3.93553	8.94359e-19	2.21959e-17	-0.567471	3.93553	0.00426336	0.0787583	-0.189003	3.93553	0.315638	0.82284	-0.484058	3.93553	0.0133134	0.0945543
ENSG00000198744.5	MTCO3P12	unprocessed_pseudogene	2.75642	8.68501	2.92458e-30	3.86132e-28	2.44069	8.68501	1.87185e-28	2.42294e-26	2.95165	8.68501	2.78952e-31	4.13821e-29	2.34447	8.68501	7.35913e-28	9.43327e-26	-0.31573	8.68501	0.00368738	0.0718059	0.195224	8.68501	0.062498	0.597509	-0.411949	8.68501	0.000261634	0.00766189
ENSG00000102934.10	PLLP	protein_coding	2.75174	3.59714	3.77224e-20	6.98526e-19	2.23019	3.59714	2.80178e-17	4.46223e-16	2.44438	3.59714	1.62188e-18	2.29268e-17	2.19722	3.59714	4.42476e-17	8.10264e-16	-0.521552	3.59714	0.0147384	0.157692	-0.307364	3.59714	0.139531	0.691484	-0.554522	3.59714	0.00989846	0.0785309
ENSG00000185019.17	UBOX5	protein_coding	2.74971	4.2589	4.64498e-22	1.2465e-20	2.20975	4.2589	5.32308e-19	1.1281e-17	2.80847	4.2589	2.32128e-22	6.43863e-21	2.12932	4.2589	1.71139e-18	3.99921e-17	-0.539959	4.2589	0.00440985	0.0799783	0.0587641	4.2589	0.74243	0.95763	-0.620393	4.2589	0.0012968	0.0214971
ENSG00000177606.8	JUN	protein_coding	2.74916	4.64666	1.39585e-25	7.199e-24	1.80459	4.64666	1.41272e-19	3.35471e-18	2.32239	4.64666	3.87814e-23	1.25806e-21	2.48921	4.64666	3.8789e-24	2.51045e-22	-0.944567	4.64666	6.89168e-08	2.93519e-05	-0.426772	4.64666	0.00409937	0.316662	-0.259956	4.64666	0.0697187	0.251202
ENSG00000106785.15	TRIM14	protein_coding	2.73894	5.63542	3.60363e-30	4.66458e-28	2.17791	5.63542	8.87658e-27	8.49257e-25	2.65627	5.63542	1.02961e-29	1.18208e-27	2.49014	5.63542	9.35898e-29	1.47103e-26	-0.561026	5.63542	3.18844e-06	0.000610101	-0.0826672	5.63542	0.420607	0.870486	-0.2488	5.63542	0.0192943	0.116962
ENSG00000198938.2	MT-CO3	protein_coding	2.71819	14.1651	6.62899e-42	1.75045e-38	2.48076	14.1651	1.60905e-40	4.24887e-37	2.78644	14.1651	2.78878e-42	8.37235e-39	2.27355	14.1651	3.36442e-39	8.88408e-36	-0.237436	14.1651	1.03893e-05	0.00145925	0.0682524	14.1651	0.148326	0.708007	-0.44464	14.1651	2.20628e-11	5.24865e-08
ENSG00000247627.2	MTND4P12	processed_pseudogene	2.71796	7.96941	7.36617e-32	1.26306e-29	2.49822	7.96941	1.33689e-30	2.89359e-28	2.85456	7.96941	1.35904e-32	2.7822e-30	2.2828	7.96941	2.93467e-29	5.09822e-27	-0.219742	7.96941	0.0196657	0.181953	0.136591	7.96941	0.137585	0.688801	-0.435166	7.96941	2.57678e-05	0.0015678
ENSG00000269982.1	RP11-1020A11.2	lncRNA	2.71742	3.2768	1.83637e-19	2.99698e-18	1.95442	3.2768	4.48618e-15	5.16399e-14	2.28116	3.2768	4.35478e-17	4.852e-16	1.87647	3.2768	1.46584e-14	1.86809e-13	-0.762998	3.2768	0.000928769	0.0325583	-0.43626	3.2768	0.0460794	0.561797	-0.840954	3.2768	0.00032389	0.00863266
ENSG00000270230.1	MTND6P22	processed_pseudogene	2.7059	3.62409	1.45105e-20	2.96109e-19	2.17255	3.62409	1.49855e-17	2.51084e-16	2.60591	3.62409	4.86951e-20	8.85567e-19	2.2513	3.62409	4.96615e-18	1.06963e-16	-0.533343	3.62409	0.00940067	0.123323	-0.0999834	3.62409	0.609648	0.929913	-0.454594	3.62409	0.0249592	0.136737
ENSG00000235453.11	SMIM27	protein_coding	2.69895	2.63884	4.48498e-14	3.26075e-13	2.14744	2.63884	2.22227e-11	1.47737e-10	1.97302	2.63884	1.8647e-10	8.38828e-10	2.17715	2.63884	1.55913e-11	1.2762e-10	-0.551505	2.63884	0.089198	0.389702	-0.725921	2.63884	0.0274555	0.497347	-0.521798	2.63884	0.107066	0.319969
ENSG00000198804.2	MT-CO1	protein_coding	2.69638	14.9509	5.18622e-42	1.71184e-38	2.46881	14.9509	1.12494e-40	3.71314e-37	2.73465	14.9509	3.17062e-42	8.37235e-39	2.25973	14.9509	2.45995e-39	8.11966e-36	-0.227566	14.9509	1.58168e-05	0.00198885	0.0382711	14.9509	0.405842	0.861191	-0.436654	14.9509	2.38521e-11	5.24865e-08
ENSG00000269028.3	MTRNR2L12	protein_coding	2.69202	9.88662	5.5787e-33	1.2484e-30	2.46964	9.88662	1.09016e-31	3.19854e-29	2.77602	9.88662	1.92992e-33	4.99623e-31	2.22697	9.88662	3.80744e-30	7.85464e-28	-0.222374	9.88662	0.0108166	0.132972	0.0840062	9.88662	0.316169	0.823368	-0.465047	9.88662	2.36136e-06	0.000283621
ENSG00000087074.8	PPP1R15A	protein_coding	2.68792	5.64287	3.54883e-28	3.06243e-26	2.28805	5.64287	8.2911e-26	6.44277e-24	2.54519	5.64287	2.26667e-27	1.56685e-25	2.06262	5.64287	2.67981e-24	1.79602e-22	-0.399872	5.64287	0.00124482	0.0380449	-0.142737	5.64287	0.218291	0.768821	-0.625301	5.64287	3.58987e-06	0.000385341
ENSG00000198886.2	MT-ND4	protein_coding	2.68033	14.2707	1.03588e-39	1.51964e-36	2.50904	14.2707	1.03384e-38	1.70622e-35	2.80747	14.2707	2.05883e-40	3.39783e-37	2.27291	14.2707	3.22079e-37	4.25241e-34	-0.17129	14.2707	0.00251707	0.0577794	0.127142	14.2707	0.0210465	0.471777	-0.407422	14.2707	4.26849e-09	2.08729e-06
ENSG00000198695.2	MT-ND6	protein_coding	2.67491	10.6701	4.94329e-38	3.83919e-35	2.44669	10.6701	1.09794e-36	8.5271e-34	2.769	10.6701	1.4839e-38	1.08844e-35	2.23242	10.6701	2.64278e-35	1.74463e-32	-0.228211	10.6701	0.000429447	0.0200353	0.0940989	10.6701	0.11783	0.668774	-0.442482	10.6701	7.68429e-09	3.07441e-06
ENSG00000212907.2	MT-ND4L	protein_coding	2.67432	10.1649	4.25098e-35	1.70078e-32	2.48259	10.1649	5.58866e-34	2.73285e-31	2.73555	10.1649	1.93912e-35	8.00067e-33	2.19446	10.1649	3.95733e-32	1.29638e-29	-0.19173	10.1649	0.0108681	0.133233	0.0612346	10.1649	0.396119	0.855127	-0.479862	10.1649	8.39154e-08	1.78699e-05
ENSG00000210082.2	MT-RNR2	Mt_rRNA	2.67075	15.9052	2.99515e-39	3.04192e-36	2.49268	15.9052	3.31037e-38	4.60281e-35	2.69863	15.9052	2.08591e-39	2.3696e-36	2.16786	15.9052	4.2422e-36	3.50061e-33	-0.17807	15.9052	0.00226502	0.0549239	0.0278776	15.9052	0.609347	0.929913	-0.502895	15.9052	5.3205e-11	8.27656e-08
ENSG00000198888.2	MT-ND1	protein_coding	2.66198	13.3195	1.25145e-39	1.65229e-36	2.41945	13.3195	3.48618e-38	4.60281e-35	2.74177	13.3195	4.47057e-40	6.55833e-37	2.21044	13.3195	8.06886e-37	9.68483e-34	-0.242538	13.3195	5.08131e-05	0.00457312	0.0797849	13.3195	0.137943	0.689352	-0.451543	13.3195	3.76741e-10	2.76339e-07
ENSG00000173193.15	PARP14	protein_coding	2.65873	7.44602	1.68922e-32	3.3792e-30	2.11919	7.44602	4.07496e-29	6.36136e-27	2.53446	7.44602	8.79285e-32	1.46952e-29	2.48347	7.44602	1.76983e-31	5.07981e-29	-0.539543	7.44602	2.25279e-07	8.0388e-05	-0.124273	7.44602	0.149126	0.710286	-0.175262	7.44602	0.0448739	0.196377
ENSG00000225972.1	MTND1P23	unprocessed_pseudogene	2.65268	6.7834	2.69309e-27	1.85192e-25	2.38404	6.7834	9.9278e-26	7.53315e-24	2.87983	6.7834	1.64826e-28	1.51125e-26	2.18526	6.7834	1.83759e-24	1.27025e-22	-0.268642	6.7834	0.0306682	0.228635	0.227152	6.7834	0.065086	0.601118	-0.467423	6.7834	0.000393574	0.0100122
ENSG00000248527.1	MTATP6P1	unprocessed_pseudogene	2.65062	11.1608	5.47274e-39	5.16118e-36	2.39488	11.1608	1.86952e-37	1.64555e-34	2.71629	11.1608	2.33317e-39	2.3696e-36	2.17253	11.1608	5.51983e-36	4.28696e-33	-0.25574	11.1608	4.12775e-05	0.00394918	0.0656704	11.1608	0.237078	0.777955	-0.47809	11.1608	2.37463e-10	2.23945e-07
ENSG00000267541.1	MTCO2P2	processed_pseudogene	2.63933	4.44339	3.50815e-23	1.15795e-21	2.23625	4.44339	7.95898e-21	2.37206e-19	2.78258	4.44339	6.07606e-24	2.33884e-22	2.40908	4.44339	7.0643e-22	3.19418e-20	-0.403082	4.44339	0.0149175	0.158835	0.14325	4.44339	0.369072	0.848117	-0.230245	4.44339	0.152502	0.387793
ENSG00000249119.1	MTND6P4	processed_pseudogene	2.63213	7.03673	1.26047e-32	2.56031e-30	2.33331	7.03673	7.98389e-31	1.81744e-28	2.73311	7.03673	3.43652e-33	8.4023e-31	2.17722	7.03673	8.57915e-30	1.71622e-27	-0.298818	7.03673	0.00093832	0.0325583	0.100979	7.03673	0.230241	0.774776	-0.454911	7.03673	3.49434e-06	0.000381288
ENSG00000126953.8	TIMM8A	protein_coding	2.62225	4.71978	1.6755e-23	6.02769e-22	1.80491	4.71978	2.91852e-18	5.42721e-17	2.50436	4.71978	7.67075e-23	2.34437e-21	1.52679	4.71978	4.9224e-16	7.70943e-15	-0.817334	4.71978	5.63271e-06	0.000975625	-0.117886	4.71978	0.446047	0.87787	-1.09546	4.71978	2.33472e-08	6.70115e-06
ENSG00000141965.5	FEM1A	protein_coding	2.61561	3.48433	1.09172e-19	1.85507e-18	2.18425	3.48433	3.09887e-17	4.92203e-16	2.35021	3.48433	3.20507e-18	4.34461e-17	2.07032	3.48433	1.58788e-16	2.64706e-15	-0.431361	3.48433	0.0377475	0.254597	-0.265402	3.48433	0.192579	0.749303	-0.545284	3.48433	0.00984898	0.0783823
ENSG00000111331.14	OAS3	protein_coding	2.61063	8.13477	6.75366e-35	2.54768e-32	2.10087	8.13477	1.22627e-31	3.51967e-29	2.54006	8.13477	1.74503e-34	6.06305e-32	2.40969	8.13477	1.08046e-33	5.61966e-31	-0.509762	8.13477	1.91312e-08	1.14814e-05	-0.0705729	8.13477	0.323774	0.827005	-0.200945	8.13477	0.00727884	0.0659139
ENSG00000198786.2	MT-ND5	protein_coding	2.59516	13.0768	2.18183e-41	4.80112e-38	2.3625	13.0768	5.77584e-40	1.27097e-36	2.66877	13.0768	8.2195e-42	1.8087e-38	2.17181	13.0768	1.08397e-38	2.04452e-35	-0.232657	13.0768	1.17888e-05	0.00157483	0.0736119	13.0768	0.115569	0.666691	-0.423345	13.0768	5.64183e-11	8.27656e-08
ENSG00000267519.6	MIR23AHG	lncRNA	2.58525	4.07056	1.29209e-19	2.15942e-18	2.10559	4.07056	7.82731e-17	1.16757e-15	2.33041	4.07056	3.41923e-18	4.61596e-17	2.20153	4.07056	1.99756e-17	3.85582e-16	-0.479662	4.07056	0.0210114	0.188845	-0.254849	4.07056	0.207597	0.76049	-0.383723	4.07056	0.061323	0.233799
ENSG00000241352.3	RP11-392P7.1	processed_pseudogene	2.57847	2.88217	1.25526e-16	1.32798e-15	2.05321	2.88217	9.9782e-14	9.19346e-13	2.62241	2.88217	7.50716e-17	8.07142e-16	1.77979	2.88217	4.96539e-12	4.41171e-11	-0.525255	2.88217	0.0404767	0.2643	0.0439439	2.88217	0.85975	0.975866	-0.798672	2.88217	0.00265287	0.0348141
ENSG00000198899.2	MT-ATP6	protein_coding	2.57496	13.2929	8.97952e-41	1.69366e-37	2.39983	13.2929	1.04679e-39	1.9744e-36	2.70158	13.2929	1.68206e-41	3.1726e-38	2.1684	13.2929	3.57803e-38	5.90508e-35	-0.175131	13.2929	0.000703455	0.0273974	0.126623	13.2929	0.0109662	0.39886	-0.406551	13.2929	3.43436e-10	2.66729e-07
ENSG00000111424.12	VDR	protein_coding	2.54496	2.45502	5.07438e-13	3.18882e-12	1.54939	2.45502	7.858e-08	3.18347e-07	2.62579	2.45502	2.13488e-13	1.40648e-12	1.84857	2.45502	1.70913e-09	1.04957e-08	-0.995567	2.45502	0.00412833	0.0770952	0.0808328	2.45502	0.804687	0.968282	-0.696384	2.45502	0.0388204	0.180157
ENSG00000198712.1	MT-CO2	protein_coding	2.53618	14.0112	2.37733e-42	1.04626e-38	2.32824	14.0112	4.70845e-41	2.07219e-37	2.66258	14.0112	4.34849e-43	2.55213e-39	2.16849	14.0112	5.61678e-40	2.47195e-36	-0.207938	14.0112	1.7473e-05	0.00213607	0.1264	14.0112	0.00467832	0.33031	-0.367688	14.0112	2.17863e-10	2.23945e-07
ENSG00000248923.1	MTND5P11	processed_pseudogene	2.5242	6.82044	7.7632e-30	8.99102e-28	2.32792	6.82044	1.23439e-28	1.69768e-26	2.64573	6.82044	1.54874e-30	2.02455e-28	2.21978	6.82044	6.23681e-28	8.23446e-26	-0.196279	6.82044	0.0475859	0.287146	0.121527	6.82044	0.212044	0.764195	-0.304422	6.82044	0.00304054	0.0379653
ENSG00000155629.15	PIK3AP1	protein_coding	2.514	2.40202	1.26037e-14	9.99443e-14	1.54532	2.40202	3.89492e-09	1.90744e-08	2.6882	2.40202	1.77408e-15	1.58693e-14	1.86708	2.40202	4.17612e-11	3.21688e-10	-0.968688	2.40202	0.0014964	0.0430639	0.174198	2.40202	0.53955	0.911586	-0.646926	2.40202	0.0274576	0.144546
ENSG00000173915.16	ATP5MK	protein_coding	2.49844	5.69799	2.25006e-30	3.00076e-28	1.99254	5.69799	5.04611e-27	5.12491e-25	2.49802	5.69799	2.26304e-30	2.84561e-28	1.88866	5.69799	3.08376e-26	2.95036e-24	-0.505894	5.69799	3.07249e-06	0.000604012	-0.000419	5.69799	0.996364	0.999571	-0.609779	5.69799	9.786e-08	1.95083e-05
ENSG00000130766.5	SESN2	protein_coding	2.49021	3.63577	2.1957e-18	3.08731e-17	1.83311	3.63577	2.23531e-14	2.29774e-13	2.22965	3.63577	6.70332e-17	7.26038e-16	1.6972	3.63577	1.98132e-13	2.14245e-12	-0.657105	3.63577	0.00340088	0.067994	-0.260565	3.63577	0.221036	0.769979	-0.793018	3.63577	0.000565795	0.0128796
ENSG00000225630.1	MTND2P28	unprocessed_pseudogene	2.47493	7.02772	5.92696e-30	7.17924e-28	2.22334	7.02772	2.30864e-28	2.93086e-26	2.53125	7.02772	2.74063e-30	3.38174e-28	2.057	7.02772	3.2441e-27	3.61582e-25	-0.251581	7.02772	0.0104667	0.130581	0.0563278	7.02772	0.548641	0.912643	-0.417924	7.02772	7.29638e-05	0.00323037
ENSG00000099860.9	GADD45B	protein_coding	2.47489	4.23709	8.68665e-20	1.50118e-18	1.87236	4.23709	4.99674e-16	6.52542e-15	2.12196	4.23709	1.1019e-17	1.35083e-16	1.68712	4.23709	1.07868e-14	1.39216e-13	-0.602534	4.23709	0.00283351	0.0606485	-0.352925	4.23709	0.0683608	0.606436	-0.787768	4.23709	0.000175064	0.00584902
ENSG00000107864.15	CPEB3	protein_coding	2.47155	2.72575	2.28529e-15	1.98897e-14	1.87601	2.72575	5.22513e-12	3.79887e-11	2.51675	2.72575	1.33683e-15	1.21809e-14	1.95506	2.72575	1.73556e-12	1.63559e-11	-0.595545	2.72575	0.0285261	0.219738	0.045196	2.72575	0.863377	0.976624	-0.516491	2.72575	0.0554794	0.221431
ENSG00000227081.5	RP11-543P15.1	processed_pseudogene	2.46711	5.98574	1.44291e-28	1.34161e-26	2.17035	5.98574	1.12031e-26	1.0201e-24	2.61804	5.98574	1.89962e-29	2.12548e-27	2.0238	5.98574	1.18367e-25	1.02834e-23	-0.296761	5.98574	0.00614988	0.0957511	0.150929	5.98574	0.147053	0.705544	-0.443303	5.98574	0.000110015	0.00422658
ENSG00000177954.14	RPS27	protein_coding	2.45933	9.80862	6.00565e-36	2.93676e-33	2.1149	9.80862	1.11857e-33	5.09256e-31	2.46197	9.80862	5.78623e-36	2.82946e-33	1.96946	9.80862	1.31025e-32	5.5804e-30	-0.344428	9.80862	2.91922e-06	0.000586612	0.00263891	9.80862	0.966265	0.994755	-0.489865	9.80862	2.63994e-09	1.4523e-06
ENSG00000262519.1	TXNP4	processed_pseudogene	2.45734	3.71154	2.03076e-20	4.00245e-19	1.84408	3.71154	1.62898e-16	2.29323e-15	2.1985	3.71154	7.06595e-19	1.06741e-17	1.77658	3.71154	5.00909e-16	7.81737e-15	-0.613258	3.71154	0.00150363	0.0430639	-0.258842	3.71154	0.154991	0.716806	-0.680754	3.71154	0.000518638	0.0122835
ENSG00000177410.13	ZFAS1	lncRNA	2.44419	5.16484	5.34708e-24	2.13559e-22	2.15116	5.16484	3.63812e-22	1.41694e-20	2.30711	5.16484	3.62877e-23	1.18591e-21	2.01299	5.16484	3.17663e-21	1.25572e-19	-0.293035	5.16484	0.0405084	0.264324	-0.137077	5.16484	0.326516	0.827922	-0.431197	5.16484	0.00351074	0.041349
ENSG00000117226.12	GBP3	protein_coding	2.44053	3.38984	2.17556e-15	1.90224e-14	1.58739	3.38984	2.53173e-10	1.47188e-09	2.65246	3.38984	1.8048e-16	1.82456e-15	2.25804	3.38984	2.0957e-14	2.60297e-13	-0.853136	3.38984	0.00211285	0.0526339	0.211936	3.38984	0.41519	0.867199	-0.182491	3.38984	0.482393	0.715783
ENSG00000198763.3	MT-ND2	protein_coding	2.42917	12.9067	7.4464e-39	6.55432e-36	2.22376	12.9067	1.61178e-37	1.52002e-34	2.53782	12.9067	1.62183e-39	2.14131e-36	2.02691	12.9067	4.03585e-36	3.50061e-33	-0.205415	12.9067	0.00025448	0.0142974	0.108643	12.9067	0.0383344	0.548701	-0.402262	12.9067	2.20878e-09	1.32557e-06
ENSG00000125356.7	NDUFA1	protein_coding	2.42726	7.28366	4.93814e-34	1.5902e-31	2.16151	7.28366	2.70967e-32	9.66915e-30	2.45106	7.28366	3.52309e-34	1.16289e-31	1.94099	7.28366	1.09857e-30	2.63716e-28	-0.265751	7.28366	0.00051203	0.0228464	0.0238004	7.28366	0.733835	0.955977	-0.486269	7.28366	3.74293e-08	8.82462e-06
ENSG00000153037.15	SRP19	protein_coding	2.4162	4.58812	2.01482e-23	7.07492e-22	2.06539	4.58812	3.47109e-21	1.12051e-19	2.48426	4.58812	8.01428e-24	3.00604e-22	1.76448	4.58812	5.40912e-19	1.3734e-17	-0.350807	4.58812	0.0182916	0.17682	0.0680561	4.58812	0.634074	0.932427	-0.651723	4.58812	5.33898e-05	0.00265002
ENSG00000064205.11	CCN5	protein_coding	2.41267	2.01646	2.47927e-11	1.2484e-10	1.33145	2.01646	6.63305e-06	2.00718e-05	2.42809	2.01646	2.10497e-11	1.07471e-10	1.71192	2.01646	6.82796e-08	3.2734e-07	-1.08122	2.01646	0.00448323	0.0807531	0.0154206	2.01646	0.965692	0.994591	-0.700751	2.01646	0.0569457	0.224033
ENSG00000204267.16	TAP2	protein_coding	2.37017	3.736	3.73061e-16	3.67028e-15	1.44404	3.736	2.94309e-10	1.69167e-09	2.37374	3.736	3.56569e-16	3.50803e-15	2.02945	3.736	3.5397e-14	4.25502e-13	-0.926129	3.736	0.000374028	0.0182382	0.00356812	3.736	0.987986	0.998809	-0.340722	3.736	0.156437	0.392369
ENSG00000100558.9	PLEK2	protein_coding	2.34163	2.07698	9.7064e-13	5.8786e-12	1.58821	2.07698	1.34552e-08	6.1195e-08	2.78138	2.07698	7.57323e-15	6.20282e-14	2.03518	2.07698	3.90075e-11	3.01709e-10	-0.75342	2.07698	0.018743	0.177776	0.439747	2.07698	0.159098	0.719872	-0.306454	2.07698	0.322913	0.577066
ENSG00000166710.21	B2M	protein_coding	2.32918	8.11793	1.89792e-35	8.64079e-33	1.83093	8.11793	7.7944e-32	2.39324e-29	2.1812	8.11793	1.84583e-34	6.24884e-32	1.86915	8.11793	3.82509e-32	1.29494e-29	-0.498256	8.11793	1.09262e-09	1.20215e-06	-0.147985	8.11793	0.0198849	0.467852	-0.46003	8.11793	6.72894e-09	2.96141e-06
ENSG00000204569.10	PPP1R10	protein_coding	2.32808	7.06256	3.34417e-33	8.17649e-31	2.08519	7.06256	1.49373e-31	4.19612e-29	2.41622	7.06256	9.25856e-34	2.63628e-31	2.05324	7.06256	2.54099e-31	6.57818e-29	-0.242895	7.06256	0.00147466	0.0428853	0.0881336	7.06256	0.21884	0.768821	-0.274849	7.06256	0.000410013	0.0102721
ENSG00000185880.13	TRIM69	protein_coding	2.32632	4.8313	1.73235e-23	6.19499e-22	1.95191	4.8313	5.47551e-21	1.68909e-19	2.25548	4.8313	4.82178e-23	1.52667e-21	1.97399	4.8313	3.80135e-21	1.45899e-19	-0.374416	4.8313	0.00921027	0.121864	-0.0708476	4.8313	0.605248	0.928117	-0.352332	4.8313	0.0137566	0.0962013
ENSG00000115415.20	STAT1	protein_coding	2.32612	7.93984	1.00598e-33	2.82594e-31	1.93379	7.93984	5.86492e-31	1.38276e-28	2.27609	7.93984	2.13284e-33	5.41537e-31	1.73061	7.93984	2.63379e-29	4.67083e-27	-0.392327	7.93984	1.51418e-06	0.000384455	-0.0500237	7.93984	0.466384	0.883446	-0.595502	7.93984	2.31426e-10	2.23945e-07
ENSG00000234745.13	HLA-B	protein_coding	2.31454	3.29219	3.44213e-14	2.53749e-13	1.47195	3.29219	3.9754e-09	1.94325e-08	2.34936	3.29219	2.24368e-14	1.70445e-13	1.48281	3.29219	3.3674e-09	1.97863e-08	-0.842588	3.29219	0.00339031	0.067994	0.0348264	3.29219	0.897371	0.983622	-0.831726	3.29219	0.00377462	0.0433736
ENSG00000148677.7	ANKRD1	protein_coding	2.28029	2.31916	9.40249e-13	5.70239e-12	1.01863	2.31916	2.54357e-05	6.99058e-05	1.871	2.31916	1.59774e-10	7.27162e-10	1.12343	2.31916	5.62347e-06	1.97727e-05	-1.26165	2.31916	0.000152865	0.0100051	-0.409289	2.31916	0.177333	0.735715	-1.15686	2.31916	0.000426011	0.0106095
ENSG00000124201.15	ZNFX1	protein_coding	2.25981	7.45851	3.47954e-32	6.47047e-30	1.79409	7.45851	9.54309e-29	1.3404e-26	2.32274	7.45851	1.34963e-32	2.7822e-30	2.01418	7.45851	1.8204e-30	4.00579e-28	-0.465721	7.45851	2.506e-07	8.48377e-05	0.0629264	7.45851	0.395352	0.855127	-0.24563	7.45851	0.00189631	0.0280684
ENSG00000164687.11	FABP5	protein_coding	2.25335	5.27087	4.19026e-24	1.69187e-22	1.79773	5.27087	7.02715e-21	2.12692e-19	2.37891	5.27087	6.85277e-25	3.1307e-23	1.81382	5.27087	5.26531e-21	1.94102e-19	-0.455624	5.27087	0.000936118	0.0325583	0.125558	5.27087	0.326115	0.82769	-0.439533	5.27087	0.00133598	0.0219118
ENSG00000176046.9	NUPR1	protein_coding	2.24763	2.21673	2.59336e-12	1.48098e-11	1.29689	2.21673	7.03071e-07	2.4701e-06	1.80684	2.21673	6.49633e-10	2.71857e-09	1.2089	2.21673	2.4368e-06	9.0987e-06	-0.950744	2.21673	0.00356123	0.0703876	-0.440791	2.21673	0.156294	0.716923	-1.03873	2.21673	0.00163113	0.025577
ENSG00000162614.19	NEXN	protein_coding	2.2426	3.56531	1.71231e-16	1.76899e-15	1.75474	3.56531	2.17254e-13	1.91227e-12	2.20095	3.56531	3.01531e-16	2.99107e-15	1.78853	3.56531	1.27435e-13	1.41389e-12	-0.487859	3.56531	0.0309002	0.2292	-0.0416427	3.56531	0.84888	0.974996	-0.454071	3.56531	0.0436346	0.193195
ENSG00000204922.5	UQCC3	protein_coding	2.22968	2.48709	2.2212e-12	1.27951e-11	1.52446	2.48709	2.18447e-08	9.62349e-08	2.00991	2.48709	3.35901e-11	1.6635e-10	1.61981	2.48709	5.83707e-09	3.30334e-08	-0.705225	2.48709	0.0245253	0.203781	-0.21977	2.48709	0.468824	0.883446	-0.609871	2.48709	0.0497505	0.208187
ENSG00000002549.13	LAP3	protein_coding	2.22755	6.19441	9.72953e-28	7.42538e-26	1.72567	6.19441	5.24416e-24	2.92146e-22	2.14726	6.19441	3.38227e-27	2.29006e-25	1.83002	6.19441	7.38878e-25	5.44995e-23	-0.501882	6.19441	9.73299e-06	0.00139196	-0.0802965	6.19441	0.414347	0.866597	-0.39753	6.19441	0.000239904	0.00727741
ENSG00000229180.7	GS1-124K5.12	transcribed_unprocessed_pseudogene	2.2244	4.27574	2.06025e-18	2.92804e-17	1.84408	4.27574	6.45137e-16	8.26163e-15	2.21994	4.27574	2.19391e-18	3.02994e-17	1.5651	4.27574	7.6481e-14	8.78833e-13	-0.380322	4.27574	0.0489269	0.290627	-0.00445847	4.27574	0.981055	0.997146	-0.659298	4.27574	0.0011622	0.0199798
ENSG00000165046.13	LETM2	protein_coding	2.21513	3.07577	2.1408e-14	1.6414e-13	1.69187	3.07577	3.2668e-11	2.12053e-10	2.05018	3.07577	1.91849e-13	1.27222e-12	1.82214	3.07577	4.74933e-12	4.23114e-11	-0.523265	3.07577	0.0455091	0.280381	-0.164951	3.07577	0.517561	0.901498	-0.392993	3.07577	0.12834	0.352604
ENSG00000136810.13	TXN	protein_coding	2.20279	9.4762	3.49692e-36	1.84679e-33	1.91422	9.4762	4.54368e-34	2.39961e-31	2.18065	9.4762	4.96578e-36	2.52166e-33	1.8032	9.4762	3.58444e-33	1.63191e-30	-0.28857	9.4762	6.78566e-06	0.00110606	-0.0221412	9.4762	0.687731	0.945058	-0.399584	9.4762	1.48805e-08	5.03764e-06
ENSG00000132950.19	ZMYM5	protein_coding	2.20177	4.51051	1.68729e-21	4.08758e-20	1.81439	4.51051	8.38073e-19	1.71818e-17	2.09521	4.51051	8.44507e-21	1.75868e-19	1.84929	4.51051	4.5918e-19	1.18641e-17	-0.387378	4.51051	0.0128606	0.146	-0.106561	4.51051	0.475619	0.883861	-0.352483	4.51051	0.022598	0.129057
ENSG00000067066.17	SP100	protein_coding	2.19542	6.1758	6.30202e-24	2.46901e-22	1.80464	6.1758	3.96905e-21	1.2597e-19	2.15401	6.1758	1.18662e-23	4.33988e-22	2.10766	6.1758	2.44087e-23	1.40728e-21	-0.390776	6.1758	0.00339651	0.067994	-0.0414136	6.1758	0.741081	0.95743	-0.0877623	6.1758	0.484985	0.717934
ENSG00000135111.16	TBX3	protein_coding	2.18086	4.51521	1.17769e-22	3.50995e-21	1.99093	4.51521	2.32591e-21	7.77443e-20	1.67463	4.51521	5.98962e-19	9.15289e-18	1.84984	4.51521	2.50836e-20	8.09727e-19	-0.189928	4.51521	0.168096	0.511199	-0.506225	4.51521	0.000635255	0.148878	-0.331013	4.51521	0.0192828	0.116962
ENSG00000178980.15	SELENOW	protein_coding	2.1787	5.80242	8.75528e-28	6.76e-26	1.90445	5.80242	8.29562e-26	6.44277e-24	2.17754	5.80242	8.91518e-28	6.96492e-26	1.83196	5.80242	3.05648e-25	2.37381e-23	-0.274249	5.80242	0.0065055	0.0996428	-0.00115998	5.80242	0.990304	0.999122	-0.346737	5.80242	0.000826019	0.0164027
ENSG00000133636.11	NTS	protein_coding	2.17798	5.94856	1.2135e-27	9.05188e-26	1.8511	5.94856	2.94426e-25	2.03524e-23	2.22309	5.94856	6.04542e-28	4.89679e-26	1.74669	5.94856	2.05515e-24	1.40591e-22	-0.326879	5.94856	0.00161708	0.0445726	0.0451141	5.94856	0.640125	0.932966	-0.431295	5.94856	6.97873e-05	0.00317711
ENSG00000112773.16	TENT5A	protein_coding	2.17638	5.41182	2.99585e-25	1.47042e-23	1.76647	5.41182	3.06112e-22	1.22103e-20	2.16467	5.41182	3.59022e-25	1.69898e-23	1.85168	5.41182	6.49471e-23	3.37597e-21	-0.409906	5.41182	0.000863475	0.0309795	-0.0117107	5.41182	0.917707	0.986581	-0.324698	5.41182	0.00664259	0.0619803
ENSG00000267904.1	CTC-429P9.5	lncRNA	2.17424	1.84133	3.50897e-10	1.53356e-09	1.42526	1.84133	2.22586e-06	7.26885e-06	2.1595	1.84133	4.13329e-10	1.77412e-09	2.3813	1.84133	3.68151e-11	2.85923e-10	-0.748978	1.84133	0.0430813	0.271796	-0.0147403	1.84133	0.967283	0.99496	0.207058	1.84133	0.565434	0.772499
ENSG00000227615.1	RP11-864N7.2	processed_pseudogene	2.17296	5.43204	2.45063e-26	1.45746e-24	1.74753	5.43204	3.57598e-23	1.72944e-21	2.00887	5.43204	3.44186e-25	1.64648e-23	1.52999	5.43204	2.80045e-21	1.12044e-19	-0.425435	5.43204	0.000247445	0.0140743	-0.164094	5.43204	0.124618	0.674303	-0.64297	5.43204	4.64316e-07	7.21219e-05
ENSG00000166153.17	DEPDC4	protein_coding	2.17109	1.96264	2.80588e-10	1.24066e-09	1.16113	1.96264	4.55628e-05	0.000120001	1.52913	1.96264	5.22881e-07	1.47797e-06	0.87134	1.96264	0.00132052	0.00301432	-1.00996	1.96264	0.00707427	0.105004	-0.641958	1.96264	0.0775455	0.614238	-1.29975	1.96264	0.000773672	0.0157482
ENSG00000160439.16	RDH13	protein_coding	2.16326	3.87455	1.60971e-19	2.65e-18	1.73704	3.87455	1.48643e-16	2.10346e-15	2.28627	3.87455	2.74265e-20	5.23284e-19	1.68956	3.87455	3.43199e-16	5.52592e-15	-0.426215	3.87455	0.0153537	0.160884	0.123008	3.87455	0.46693	0.883446	-0.473697	3.87455	0.00760602	0.0674084
ENSG00000242125.3	SNHG3	lncRNA	2.16104	5.55681	5.60588e-24	2.22266e-22	1.66696	5.55681	2.76278e-20	7.55217e-19	2.08908	5.55681	1.72652e-23	6.11133e-22	1.71171	5.55681	1.17654e-20	4.05583e-19	-0.494078	5.55681	0.000268639	0.0147172	-0.0719592	5.55681	0.558989	0.914561	-0.449323	5.55681	0.000768926	0.0157154
ENSG00000183648.11	NDUFB1	protein_coding	2.16064	5.83607	2.44901e-28	2.19961e-26	1.8572	5.83607	4.13819e-26	3.41478e-24	2.23898	5.83607	7.2715e-29	7.05923e-27	1.75371	5.83607	2.8474e-25	2.23775e-23	-0.303439	5.83607	0.00193489	0.049701	0.0783359	5.83607	0.392786	0.854913	-0.406933	5.83607	7.27473e-05	0.00323037
ENSG00000164430.17	CGAS	protein_coding	2.14965	3.7455	2.92938e-17	3.40764e-16	1.74523	3.7455	1.47436e-14	1.55231e-13	2.15646	3.7455	2.65811e-17	3.07775e-16	1.88396	3.7455	1.57263e-15	2.2943e-14	-0.404419	3.7455	0.0467995	0.284196	0.00680655	3.7455	0.972529	0.996333	-0.265686	3.7455	0.184447	0.430892
ENSG00000170734.12	POLH	protein_coding	2.14155	5.7178	1.56881e-25	8.05955e-24	1.73056	5.7178	1.87923e-22	7.80236e-21	2.20807	5.7178	5.60453e-26	3.12222e-24	1.57054	5.7178	4.47045e-21	1.68158e-19	-0.410993	5.7178	0.000578926	0.0246566	0.0665201	5.7178	0.544193	0.912495	-0.571014	5.7178	7.31721e-06	0.000615345
ENSG00000197958.13	RPL12	protein_coding	2.1292	10.0642	9.33252e-37	5.35727e-34	1.80747	10.0642	2.73855e-34	1.57205e-31	2.10925	10.0642	1.29433e-36	8.13766e-34	1.6074	10.0642	1.57785e-32	6.12714e-30	-0.321731	10.0642	2.82627e-07	9.10128e-05	-0.0199519	10.0642	0.69708	0.947172	-0.521802	10.0642	4.14985e-12	1.82635e-08
ENSG00000197563.11	PIGN	protein_coding	2.11916	5.9072	8.54678e-26	4.60584e-24	1.62271	5.9072	6.07662e-22	2.25999e-20	2.22916	5.9072	1.55113e-26	9.39432e-25	1.25264	5.9072	2.44268e-18	5.56047e-17	-0.496455	5.9072	3.9003e-05	0.00381449	0.109994	5.9072	0.304515	0.817675	-0.866521	5.9072	1.1109e-09	7.71957e-07
ENSG00000172936.16	MYD88	protein_coding	2.11018	5.69976	1.79017e-26	1.0842e-24	1.56864	5.69976	3.51331e-22	1.38054e-20	2.04855	5.69976	4.86652e-26	2.72257e-24	1.90477	5.69976	5.6133e-25	4.21093e-23	-0.541532	5.69976	4.79146e-06	0.000854887	-0.0616259	5.69976	0.543089	0.912213	-0.20541	5.69976	0.0482042	0.204193
ENSG00000127184.13	COX7C	protein_coding	2.10787	7.8032	4.76907e-33	1.08562e-30	1.89756	7.8032	1.78637e-31	4.91363e-29	2.11133	7.8032	4.5065e-33	1.04385e-30	1.64012	7.8032	2.65328e-29	4.67083e-27	-0.210309	7.8032	0.00244018	0.0570902	0.00345947	7.8032	0.957459	0.992536	-0.467744	7.8032	1.72533e-08	5.4237e-06
ENSG00000108679.13	LGALS3BP	protein_coding	2.09971	5.42157	1.57912e-23	5.72778e-22	1.49345	5.42157	9.85671e-19	1.99598e-17	2.08212	5.42157	2.0872e-23	7.2329e-22	1.85877	5.42157	8.73863e-22	3.88472e-20	-0.606261	5.42157	1.80755e-05	0.00216956	-0.0175949	5.42157	0.886394	0.981752	-0.240942	5.42157	0.0566886	0.223423
ENSG00000196116.8	TDRD7	protein_coding	2.09308	5.77871	4.58159e-26	2.59617e-24	1.43917	5.77871	1.10266e-20	3.19964e-19	2.07611	5.77871	6.02849e-26	3.31806e-24	1.78309	5.77871	9.80113e-24	6.07532e-22	-0.653915	5.77871	2.35408e-07	8.17918e-05	-0.0169783	5.77871	0.869192	0.977852	-0.309995	5.77871	0.00458311	0.0487597
ENSG00000130208.10	APOC1	protein_coding	2.0877	4.9137	1.72125e-21	4.14703e-20	1.68179	4.9137	1.74405e-18	3.36647e-17	2.09043	4.9137	1.64941e-21	3.8612e-20	1.84752	4.9137	8.8915e-20	2.59428e-18	-0.405908	4.9137	0.00648033	0.0995068	0.00273365	4.9137	0.984554	0.998009	-0.240181	4.9137	0.0955198	0.30099
ENSG00000125454.12	SLC25A19	protein_coding	2.08542	2.66083	2.91222e-13	1.8913e-12	1.1044	2.66083	7.78181e-07	2.71377e-06	1.88477	2.66083	4.53395e-12	2.51625e-11	1.35569	2.66083	1.30586e-08	6.99727e-08	-0.981024	2.66083	0.0006106	0.025133	-0.200654	2.66083	0.44638	0.87787	-0.729728	2.66083	0.00823834	0.0706784
ENSG00000197056.11	ZMYM1	protein_coding	2.06211	5.45949	1.51909e-23	5.55584e-22	1.81117	5.45949	1.08786e-21	3.88189e-20	2.13381	5.45949	4.87943e-24	1.91167e-22	1.54234	5.45949	1.93415e-19	5.35358e-18	-0.250947	5.45949	0.0437035	0.273987	0.0716926	5.45949	0.553828	0.914561	-0.519769	5.45949	0.000117196	0.0043834
ENSG00000242660.1	RP11-1094M14.1	processed_pseudogene	2.06008	4.13999	4.45455e-17	5.02679e-16	1.62984	4.13999	4.57805e-14	4.46741e-13	1.98021	4.13999	1.48607e-16	1.52333e-15	1.65279	4.13999	3.07177e-14	3.71738e-13	-0.430239	4.13999	0.0303657	0.227593	-0.0798776	4.13999	0.6778	0.942323	-0.407297	4.13999	0.0397099	0.182718
ENSG00000198918.8	RPL39	protein_coding	2.05707	9.24261	2.13817e-33	5.32646e-31	1.77038	9.24261	3.77552e-31	9.58619e-29	2.0157	9.24261	4.31349e-33	1.01698e-30	1.59315	9.24261	1.40648e-29	2.73086e-27	-0.286694	9.24261	4.31643e-05	0.00404183	-0.0413676	9.24261	0.504876	0.896107	-0.463919	9.24261	7.31972e-09	3.07441e-06
ENSG00000129559.13	NEDD8	protein_coding	2.05483	4.58833	2.85413e-19	4.56764e-18	1.57564	4.58833	1.01972e-15	1.27253e-14	1.95756	4.58833	1.32033e-18	1.90102e-17	1.37513	4.58833	5.35706e-14	6.27033e-13	-0.479191	4.58833	0.00544822	0.0896918	-0.0972723	4.58833	0.551462	0.914233	-0.679705	4.58833	0.000172702	0.00580198
ENSG00000205579.3	DYNLL1P1	processed_pseudogene	2.02759	2.87902	1.09179e-13	7.51683e-13	1.26489	2.87902	1.48951e-08	6.7234e-08	1.85292	2.87902	1.31464e-12	7.81856e-12	1.42016	2.87902	1.1031e-09	6.93204e-09	-0.7627	2.87902	0.00362185	0.0711038	-0.174669	2.87902	0.479855	0.885599	-0.607429	2.87902	0.0179328	0.112212
ENSG00000171858.18	RPS21	protein_coding	2.02515	8.23131	7.87864e-32	1.33361e-29	1.77786	8.23131	6.90356e-30	1.2486e-27	2.03012	8.23131	7.24131e-32	1.24165e-29	1.66861	8.23131	6.03921e-29	1.00931e-26	-0.247286	8.23131	0.000766554	0.0285093	0.00496649	8.23131	0.941424	0.991476	-0.356543	8.23131	6.17657e-06	0.000555959
ENSG00000126878.13	AIF1L	protein_coding	2.0112	2.67875	3.70714e-13	2.36909e-12	1.37608	2.67875	5.13392e-09	2.47746e-08	2.15641	2.67875	5.25118e-14	3.76188e-13	1.33259	2.67875	1.04321e-08	5.67982e-08	-0.635125	2.67875	0.0170113	0.170455	0.145204	2.67875	0.570395	0.916878	-0.678616	2.67875	0.0112129	0.0852313
ENSG00000163918.12	RFC4	protein_coding	2.01086	6.08393	2.30213e-23	7.93605e-22	1.59162	6.08393	4.734e-20	1.23524e-18	1.91404	6.08393	1.17487e-22	3.44706e-21	1.4111	6.08393	2.15164e-18	4.95779e-17	-0.419246	6.08393	0.00115067	0.0358309	-0.0968196	6.08393	0.419136	0.869832	-0.599758	6.08393	1.31327e-05	0.00094459
ENSG00000167447.13	SMG8	protein_coding	2.00793	5.4513	7.06821e-25	3.30928e-23	1.62617	5.4513	7.61166e-22	2.77615e-20	1.91544	5.4513	3.41495e-24	1.4134e-22	1.4462	5.4513	3.40836e-20	1.08435e-18	-0.381759	5.4513	0.00101743	0.0338774	-0.0924904	5.4513	0.391097	0.854647	-0.561728	5.4513	6.95737e-06	0.000596481
ENSG00000110700.7	RPS13	protein_coding	1.9909	9.2647	3.82613e-33	9.02077e-31	1.6753	9.2647	1.45854e-30	3.10599e-28	1.93343	9.2647	1.05183e-32	2.27661e-30	1.56678	9.2647	1.44734e-29	2.76945e-27	-0.315598	9.2647	8.13525e-06	0.00127422	-0.0574727	9.2647	0.348096	0.839414	-0.424116	9.2647	3.57531e-08	8.5827e-06
ENSG00000119705.10	SLIRP	protein_coding	1.98252	6.01005	7.88634e-25	3.60303e-23	1.59871	6.01005	9.74742e-22	3.51626e-20	1.81304	6.01005	1.54907e-23	5.52767e-22	1.52495	6.01005	4.53447e-21	1.69599e-19	-0.383812	6.01005	0.00087562	0.0312454	-0.169481	6.01005	0.117166	0.668774	-0.457562	6.01005	0.000116199	0.00435846
ENSG00000011422.12	PLAUR	protein_coding	1.98192	5.15878	1.04717e-22	3.14224e-21	1.68586	5.15878	2.04213e-20	5.70025e-19	1.9414	5.15878	2.06647e-22	5.79268e-21	1.63612	5.15878	5.34339e-20	1.62181e-18	-0.296065	5.15878	0.0207012	0.187556	-0.0405211	5.15878	0.742166	0.957551	-0.3458	5.15878	0.00765501	0.0675363
ENSG00000172171.11	TEFM	protein_coding	1.95895	3.89707	4.94981e-17	5.54774e-16	1.46652	3.89707	2.38947e-13	2.0879e-12	1.74064	3.89707	1.73587e-15	1.55592e-14	1.42205	3.89707	5.59776e-13	5.62888e-12	-0.492426	3.89707	0.0104228	0.130438	-0.218308	3.89707	0.23818	0.778197	-0.536898	3.89707	0.00560942	0.0556344
ENSG00000124172.10	ATP5F1E	protein_coding	1.94659	7.3969	4.56724e-30	5.7982e-28	1.6851	7.3969	6.28961e-28	7.34882e-26	1.96006	7.3969	3.60531e-30	4.32735e-28	1.49959	7.3969	3.26933e-26	3.1054e-24	-0.261483	7.3969	0.000968111	0.0330283	0.0134784	7.3969	0.853775	0.975381	-0.446991	7.3969	4.74877e-07	7.29047e-05
ENSG00000235174.1	RPL39P3	processed_pseudogene	1.94577	5.29336	4.44631e-21	9.8996e-20	1.62002	5.29336	1.54857e-18	3.0156e-17	2.13857	5.29336	2.03237e-22	5.70923e-21	1.40465	5.29336	1.26983e-16	2.15774e-15	-0.325759	5.29336	0.020777	0.187816	0.192793	5.29336	0.160722	0.719872	-0.541128	5.29336	0.000292067	0.00818719
ENSG00000166473.17	PKD1L2	polymorphic_pseudogene	1.94212	3.26695	1.51551e-11	7.84064e-11	1.19598	3.26695	7.28101e-07	2.55058e-06	2.22352	3.26695	4.0478e-13	2.58179e-12	1.07601	3.26695	4.56046e-06	1.62955e-05	-0.746135	3.26695	0.0118715	0.139518	0.281404	3.26695	0.323685	0.827005	-0.866109	3.26695	0.00399932	0.0453245
ENSG00000055332.19	EIF2AK2	protein_coding	1.9408	7.87266	4.70679e-33	1.08562e-30	1.67285	7.87266	7.85403e-31	1.81744e-28	1.84483	7.87266	2.7076e-32	5.03499e-30	1.86558	7.87266	1.84127e-32	6.9458e-30	-0.267941	7.87266	6.72615e-05	0.00548181	-0.0959608	7.87266	0.114369	0.664803	-0.0752141	7.87266	0.212761	0.463034
ENSG00000178567.8	EPM2AIP1	protein_coding	1.92314	6.6014	9.22698e-29	8.89225e-27	1.64151	6.6014	1.9949e-26	1.69927e-24	2.01194	6.6014	1.97442e-29	2.17235e-27	1.64178	6.6014	1.98386e-26	1.97527e-24	-0.281633	6.6014	0.000983339	0.0332898	0.0887974	6.6014	0.264516	0.797504	-0.281363	6.6014	0.000992868	0.0180066
ENSG00000136243.17	NUP42	protein_coding	1.92235	4.42787	3.69678e-18	4.99576e-17	1.56722	4.42787	1.84979e-15	2.22632e-14	1.7979	4.42787	2.93835e-17	3.38525e-16	1.44224	4.42787	2.08951e-14	2.59772e-13	-0.355124	4.42787	0.0374054	0.253784	-0.124451	4.42787	0.453424	0.880703	-0.480105	4.42787	0.00600557	0.057877
ENSG00000111775.3	COX6A1	protein_coding	1.91436	5.93182	1.25678e-26	8.01605e-25	1.60713	5.93182	4.45972e-24	2.52711e-22	1.84498	5.93182	4.36975e-26	2.46555e-24	1.31718	5.93182	3.11641e-21	1.23562e-19	-0.30723	5.93182	0.00164712	0.0453061	-0.0693771	5.93182	0.446384	0.87787	-0.597175	5.93182	1.14421e-07	2.18943e-05
ENSG00000004468.13	CD38	protein_coding	1.91073	4.16229	2.63436e-16	2.65304e-15	0.569575	4.16229	0.000130922	0.000319158	1.70318	4.16229	7.95578e-15	6.47996e-14	0.869397	4.16229	1.41657e-07	6.48058e-07	-1.34116	4.16229	2.39281e-08	1.37358e-05	-0.207552	4.16229	0.275815	0.805597	-1.04134	4.16229	2.96761e-06	0.000340708
ENSG00000132432.14	SEC61G	protein_coding	1.90975	6.33817	1.28245e-27	9.45932e-26	1.57176	6.33817	9.13313e-25	5.79734e-23	1.92822	6.33817	9.24884e-28	7.14107e-26	1.45749	6.33817	1.13019e-23	6.87646e-22	-0.337994	6.33817	0.000291222	0.0155041	0.0184636	6.33817	0.827328	0.973063	-0.45226	6.33817	4.99366e-06	0.000486809
ENSG00000105287.13	PRKD2	protein_coding	1.90938	5.91284	4.53804e-26	2.58258e-24	1.29964	5.91284	1.51461e-20	4.30051e-19	1.76064	5.91284	6.92056e-25	3.15077e-23	1.53003	5.91284	7.36371e-23	3.79778e-21	-0.609738	5.91284	1.52774e-07	5.76876e-05	-0.148735	5.91284	0.120007	0.670341	-0.379349	5.91284	0.00025825	0.00762791
ENSG00000172809.13	RPL38	protein_coding	1.90692	8.83187	2.17133e-31	3.37272e-29	1.71279	8.83187	8.65134e-30	1.48342e-27	2.0121	8.83187	3.4186e-32	6.18298e-30	1.58904	8.83187	1.12234e-28	1.73837e-26	-0.194131	8.83187	0.00516533	0.0870981	0.10518	8.83187	0.115006	0.66627	-0.317883	8.83187	2.26023e-05	0.00143061
ENSG00000225416.1	AC104843.3	processed_pseudogene	1.90352	3.1415	1.01118e-13	7.00082e-13	1.35593	3.1415	6.95688e-10	3.79396e-09	2.08194	3.1415	7.76635e-15	6.34051e-14	1.22645	3.1415	6.9361e-09	3.88021e-08	-0.547596	3.1415	0.0222819	0.193618	0.178421	3.1415	0.441108	0.875914	-0.677075	3.1415	0.00552947	0.0553072
ENSG00000125746.18	EML2	protein_coding	1.89754	4.37528	3.96197e-18	5.31605e-17	1.34547	4.37528	1.10968e-13	1.01743e-12	1.95771	4.37528	1.49145e-18	2.12652e-17	1.40329	4.37528	3.36434e-14	4.05656e-13	-0.552075	4.37528	0.00169653	0.0459745	0.0601623	4.37528	0.713257	0.951447	-0.49425	4.37528	0.00441128	0.0479604
ENSG00000112306.8	RPS12	protein_coding	1.89664	9.10567	1.21438e-32	2.50523e-30	1.58364	9.10567	5.9936e-30	1.11094e-27	1.8832	9.10567	1.55185e-32	3.05807e-30	1.44451	9.10567	1.38877e-28	2.0441e-26	-0.312991	9.10567	7.30686e-06	0.00117649	-0.0134336	9.10567	0.822773	0.971913	-0.452125	9.10567	6.53172e-09	2.96141e-06
ENSG00000168404.13	MLKL	protein_coding	1.89549	4.99352	1.3214e-21	3.23681e-20	0.884545	4.99352	1.05455e-11	7.34347e-11	1.64878	4.99352	1.18935e-19	2.04732e-18	1.28992	4.99352	2.4499e-16	4.00322e-15	-1.01094	4.99352	1.98413e-09	2.01511e-06	-0.246709	4.99352	0.0587245	0.58095	-0.605564	4.99352	2.95258e-05	0.00170978
ENSG00000239900.14	ADSL	protein_coding	1.88473	4.23552	1.29628e-17	1.601e-16	1.39434	4.23552	9.83351e-14	9.07915e-13	1.89106	4.23552	1.16847e-17	1.42449e-16	1.3694	4.23552	1.63223e-13	1.7899e-12	-0.49039	4.23552	0.00597945	0.0940962	0.00633462	4.23552	0.970059	0.99563	-0.515328	4.23552	0.00405844	0.0458103
ENSG00000141449.15	GREB1L	protein_coding	1.88381	3.28714	1.53835e-14	1.20682e-13	1.43493	3.28714	2.61089e-11	1.72186e-10	2.09729	3.28714	6.55952e-16	6.26214e-15	1.46924	3.28714	1.4199e-11	1.17168e-10	-0.44888	3.28714	0.041519	0.266748	0.213481	3.28714	0.321156	0.826232	-0.414569	3.28714	0.0586842	0.228153
ENSG00000214535.3	RPS15AP1	processed_pseudogene	1.88322	4.44736	1.21556e-18	1.79319e-17	1.39455	4.44736	1.09321e-14	1.16966e-13	1.57989	4.44736	2.72686e-16	2.71514e-15	1.26683	4.44736	1.68678e-13	1.84359e-12	-0.488672	4.44736	0.00334245	0.0676953	-0.303327	4.44736	0.0586591	0.58095	-0.616395	4.44736	0.000337943	0.00888816
ENSG00000118515.12	SGK1	protein_coding	1.87281	3.85271	4.98109e-17	5.57806e-16	1.3136	3.85271	1.43617e-12	1.1154e-11	1.81562	3.85271	1.2815e-16	1.3333e-15	1.32426	3.85271	1.1536e-12	1.11257e-11	-0.559209	3.85271	0.00280267	0.0603647	-0.0571881	3.85271	0.744303	0.958472	-0.548545	3.85271	0.00330138	0.0399159
ENSG00000231500.7	RPS18	protein_coding	1.86754	9.77423	6.4825e-34	1.99043e-31	1.56795	9.77423	2.69957e-31	7.12849e-29	1.84767	9.77423	9.38462e-34	2.63628e-31	1.43433	9.77423	5.74323e-30	1.16658e-27	-0.299589	9.77423	2.88538e-06	0.000586612	-0.0198706	9.77423	0.714344	0.951447	-0.433212	9.77423	1.77692e-09	1.17304e-06
ENSG00000204592.9	HLA-E	protein_coding	1.86524	6.05633	5.82214e-24	2.30149e-22	1.13698	6.05633	4.68011e-17	7.24402e-16	1.76411	6.05633	3.69975e-23	1.20612e-21	1.36684	6.05633	1.4798e-19	4.17473e-18	-0.728264	6.05633	4.93494e-08	2.17187e-05	-0.101132	6.05633	0.343849	0.837917	-0.498395	6.05633	3.61238e-05	0.00198687
ENSG00000115738.10	ID2	protein_coding	1.86388	5.23327	5.32326e-22	1.39728e-20	1.75314	5.23327	3.92121e-21	1.24751e-19	1.53392	5.23327	2.85924e-19	4.60373e-18	1.70304	5.23327	1.003e-20	3.47577e-19	-0.110737	5.23327	0.365378	0.700961	-0.329958	5.23327	0.00977724	0.396598	-0.160845	5.23327	0.191446	0.438374
ENSG00000100911.16	PSME2	protein_coding	1.86004	6.53244	4.70553e-28	3.98251e-26	1.50919	6.53244	5.48184e-25	3.60084e-23	1.71132	6.53244	7.95518e-27	5.00154e-25	1.43693	6.53244	2.8254e-24	1.88403e-22	-0.350851	6.53244	9.19068e-05	0.00674136	-0.148716	6.53244	0.0695882	0.606436	-0.423107	6.53244	5.94889e-06	0.000545384
ENSG00000235823.3	OLMALINC	lncRNA	1.85799	5.57757	3.20365e-25	1.56658e-23	1.54658	5.57757	1.42674e-22	6.0183e-21	1.73256	5.57757	3.3171e-24	1.37722e-22	1.30297	5.57757	3.76192e-20	1.18825e-18	-0.311409	5.57757	0.00265211	0.0586341	-0.125435	5.57757	0.201023	0.754007	-0.555023	5.57757	1.5583e-06	0.000203706
ENSG00000198959.12	TGM2	protein_coding	1.85791	8.8918	2.609e-27	1.81298e-25	0.733379	8.8918	2.08424e-14	2.15322e-13	2.12378	8.8918	2.74451e-29	2.89886e-27	1.21438	8.8918	3.65456e-21	1.40674e-19	-1.12453	8.8918	1.97039e-15	2.60151e-11	0.265871	8.8918	0.00302978	0.286606	-0.643532	8.8918	4.6673e-09	2.2008e-06
ENSG00000156482.11	RPL30	protein_coding	1.85177	7.23163	3.1919e-24	1.31286e-22	1.57217	7.23163	7.11657e-22	2.61e-20	1.89426	7.23163	1.4972e-24	6.58919e-23	1.55777	7.23163	9.61284e-22	4.24476e-20	-0.279606	7.23163	0.0100636	0.128487	0.0424895	7.23163	0.681777	0.944071	-0.294004	7.23163	0.00707127	0.0643432
ENSG00000108691.9	CCL2	protein_coding	1.84977	3.85446	3.67385e-14	2.69927e-13	1.29755	3.85446	4.28336e-10	2.40345e-09	1.98271	3.85446	4.93941e-15	4.12754e-14	1.79322	3.85446	8.86986e-14	1.01053e-12	-0.552213	3.85446	0.0145117	0.156662	0.132948	3.85446	0.539805	0.911737	-0.0565511	3.85446	0.793805	0.903514
ENSG00000130770.18	ATP5IF1	protein_coding	1.84938	5.58345	4.6743e-23	1.4943e-21	1.53876	5.58345	1.89224e-20	5.31154e-19	1.87301	5.58345	3.07171e-23	1.02673e-21	1.49669	5.58345	4.61236e-20	1.41621e-18	-0.310617	5.58345	0.00843366	0.11611	0.0236305	5.58345	0.833052	0.973063	-0.352689	5.58345	0.00316141	0.038828
ENSG00000188295.15	ZNF669	protein_coding	1.84264	3.0607	2.08173e-12	1.20338e-11	1.16567	3.0607	1.03218e-07	4.09984e-07	1.93145	3.0607	5.7952e-13	3.61086e-12	1.55091	3.0607	1.75846e-10	1.24288e-09	-0.676975	3.0607	0.00968401	0.125228	0.0888099	3.0607	0.72177	0.953582	-0.29173	3.0607	0.246267	0.501658
ENSG00000213741.11	RPS29	protein_coding	1.83749	7.84587	5.20294e-29	5.20413e-27	1.61817	7.84587	3.92968e-27	4.0534e-25	1.82318	7.84587	6.79478e-29	6.74242e-27	1.43307	7.84587	2.36655e-25	1.92874e-23	-0.219323	7.84587	0.00519489	0.0873735	-0.0143104	7.84587	0.846909	0.974558	-0.404419	7.84587	3.53646e-06	0.00038272
ENSG00000167565.13	SERTAD3	protein_coding	1.83001	5.20164	1.05604e-22	3.15755e-21	1.42715	5.20164	3.30427e-19	7.19906e-18	1.41565	5.20164	4.26956e-19	6.68695e-18	1.41509	5.20164	4.32316e-19	1.1236e-17	-0.402858	5.20164	0.0010602	0.0345626	-0.414356	5.20164	0.000796575	0.169632	-0.414914	5.20164	0.000785548	0.0159563
ENSG00000287263.1	CTD-2201E18.8	lncRNA	1.82799	3.56458	3.60205e-14	2.64799e-13	1.11284	3.56458	1.08366e-08	4.99916e-08	1.73064	3.56458	1.69175e-13	1.12752e-12	1.71298	3.56458	2.25228e-13	2.41175e-12	-0.715143	3.56458	0.00182691	0.0481451	-0.0973484	3.56458	0.649	0.935809	-0.115005	3.56458	0.590998	0.789807
ENSG00000237550.5	RPL9P9	transcribed_processed_pseudogene	1.82507	6.46261	6.33238e-28	5.09795e-26	1.51187	6.46261	3.66308e-25	2.48328e-23	1.78749	6.46261	1.28424e-27	9.65147e-26	1.45109	6.46261	1.44678e-24	1.02698e-22	-0.313195	6.46261	0.000327323	0.0166859	-0.0375813	6.46261	0.635692	0.932546	-0.373982	6.46261	3.33307e-05	0.00187813
ENSG00000219023.1	RP3-340B19.2	processed_pseudogene	1.81714	3.81243	3.25027e-14	2.40815e-13	1.35262	3.81243	9.02493e-11	5.53957e-10	1.3055	3.81243	2.16478e-10	9.65595e-10	1.17975	3.81243	2.3765e-09	1.43069e-08	-0.464518	3.81243	0.0335972	0.238928	-0.511638	3.81243	0.0200677	0.467852	-0.63739	3.81243	0.00451418	0.0484559
ENSG00000180385.8	EMC3-AS1	transcribed_unprocessed_pseudogene	1.80886	2.71039	2.69012e-11	1.34894e-10	1.12589	2.71039	8.98813e-07	3.11062e-06	1.53092	2.71039	1.57711e-09	6.23431e-09	0.944124	2.71039	1.65959e-05	5.41831e-05	-0.682973	2.71039	0.0152616	0.160442	-0.277943	2.71039	0.306315	0.818258	-0.864736	2.71039	0.00269052	0.0350671
ENSG00000128335.14	APOL2	protein_coding	1.80223	5.44238	3.8785e-21	8.73854e-20	1.39512	5.44238	1.31381e-17	2.21846e-16	1.98316	5.44238	1.70154e-22	4.8417e-21	1.84408	5.44238	1.83857e-21	7.70623e-20	-0.407113	5.44238	0.0023455	0.0560975	0.180936	5.44238	0.153717	0.714117	0.0418525	5.44238	0.737925	0.874919
ENSG00000111912.20	NCOA7	protein_coding	1.80019	6.73392	7.24859e-26	3.98763e-24	1.17893	6.73392	8.17293e-20	2.00944e-18	1.59244	6.73392	4.40524e-24	1.7568e-22	1.35936	6.73392	8.17196e-22	3.65744e-20	-0.621266	6.73392	4.21757e-08	2.06239e-05	-0.207758	6.73392	0.0257822	0.484494	-0.44083	6.73392	1.91035e-05	0.00124863
ENSG00000172115.9	CYCS	protein_coding	1.80004	8.51682	2.34381e-31	3.55694e-29	1.49076	8.51682	1.49349e-28	2.01209e-26	1.72971	8.51682	9.22112e-31	1.28154e-28	1.43025	8.51682	6.12377e-28	8.16688e-26	-0.309272	8.51682	1.48675e-05	0.00190578	-0.0703289	8.51682	0.261059	0.796669	-0.369789	8.51682	7.50854e-07	0.000106597
ENSG00000088727.14	KIF9	protein_coding	1.79954	3.04442	5.63153e-13	3.51054e-12	1.27201	3.04442	3.47344e-09	1.71055e-08	1.62355	3.04442	8.90901e-12	4.7468e-11	1.09266	3.04442	8.95081e-08	4.22063e-07	-0.527533	3.04442	0.0280859	0.217361	-0.175993	3.04442	0.449798	0.880586	-0.706882	3.04442	0.00411695	0.0462605
ENSG00000104689.10	TNFRSF10A	protein_coding	1.79865	5.18071	2.00145e-21	4.73569e-20	1.4075	5.18071	4.99228e-18	8.95558e-17	1.88662	5.18071	4.20646e-22	1.10413e-20	1.26104	5.18071	1.46263e-16	2.45688e-15	-0.391143	5.18071	0.00273852	0.0594683	0.0879706	5.18071	0.473306	0.883446	-0.537605	5.18071	8.81267e-05	0.00364745
ENSG00000180336.18	MEIOC	protein_coding	1.79386	3.82898	1.34747e-15	1.21025e-14	1.24662	3.82898	3.25049e-11	2.11098e-10	1.43531	3.82898	7.83765e-13	4.79521e-12	1.11933	3.82898	4.66498e-10	3.06732e-09	-0.547232	3.82898	0.0057172	0.0920583	-0.358548	3.82898	0.0618741	0.594558	-0.674522	3.82898	0.000898352	0.0170416
ENSG00000026950.17	BTN3A1	protein_coding	1.79312	3.38155	1.14386e-13	7.84536e-13	1.19404	3.38155	3.66136e-09	1.80041e-08	1.47162	3.38155	2.34501e-11	1.18807e-10	1.71885	3.38155	3.72057e-13	3.84371e-12	-0.599081	3.38155	0.00901103	0.120784	-0.321504	3.38155	0.146756	0.7054	-0.0742722	3.38155	0.733786	0.873308
ENSG00000114378.17	HYAL1	protein_coding	1.78588	2.23196	1.24581e-09	5.03009e-09	0.867354	2.23196	0.000342008	0.000774799	1.62492	2.23196	1.05011e-08	3.73205e-08	0.6574	2.23196	0.00485237	0.00982189	-0.918523	2.23196	0.00533069	0.088865	-0.160961	2.23196	0.605902	0.928582	-1.12848	2.23196	0.000845943	0.0165712
ENSG00000160613.14	PCSK7	protein_coding	1.78417	4.70577	3.92022e-19	6.16175e-18	1.36153	4.70577	1.58357e-15	1.92168e-14	1.58527	4.70577	1.58277e-17	1.8963e-16	1.03326	4.70577	3.77933e-12	3.39677e-11	-0.422645	4.70577	0.00521573	0.0876122	-0.198903	4.70577	0.169667	0.728481	-0.750917	4.70577	6.55719e-06	0.000569569
ENSG00000140307.11	GTF2A2	protein_coding	1.78219	6.66422	2.63194e-27	1.81935e-25	1.56581	6.66422	2.07911e-25	1.49187e-23	1.81324	6.66422	1.46464e-27	1.0567e-25	1.37652	6.66422	1.53449e-23	9.12604e-22	-0.216383	6.66422	0.0105471	0.130877	0.0310504	6.66422	0.700558	0.948225	-0.405674	6.66422	1.30791e-05	0.00094459
ENSG00000164548.11	TRA2A	protein_coding	1.77994	6.79359	1.26623e-26	8.03752e-25	1.49822	6.79359	4.11568e-24	2.34221e-22	1.62266	6.79359	2.85688e-25	1.38674e-23	1.21656	6.79359	3.89766e-21	1.48339e-19	-0.281719	6.79359	0.00187733	0.0486207	-0.157282	6.79359	0.0688072	0.606436	-0.56338	6.79359	8.5874e-08	1.79967e-05
ENSG00000204574.14	ABCF1	protein_coding	1.77726	6.94038	5.23012e-27	3.47001e-25	1.54151	6.94038	6.31644e-25	4.10818e-23	1.87117	6.94038	9.11772e-28	7.08125e-26	1.38525	6.94038	2.22217e-23	1.28681e-21	-0.235756	6.94038	0.00651829	0.0997231	0.0939055	6.94038	0.256999	0.794794	-0.392015	6.94038	2.82809e-05	0.00166693
ENSG00000106366.9	SERPINE1	protein_coding	1.77236	7.62094	8.83318e-30	1.01413e-27	1.17596	7.62094	9.26452e-24	4.99263e-22	1.98027	7.62094	1.96226e-31	3.04796e-29	1.24246	7.62094	1.48232e-24	1.04102e-22	-0.596404	7.62094	1.82976e-10	3.45118e-07	0.207903	7.62094	0.00395159	0.316662	-0.529908	7.62094	2.98899e-09	1.57855e-06
ENSG00000154723.13	ATP5PF	protein_coding	1.77214	5.76089	1.76596e-23	6.28462e-22	1.49217	5.76089	4.97712e-21	1.55718e-19	1.68445	5.76089	9.45324e-23	2.81741e-21	1.26871	5.76089	8.92533e-19	2.21923e-17	-0.279973	5.76089	0.0104923	0.130581	-0.0876904	5.76089	0.402762	0.859491	-0.503429	5.76089	2.41754e-05	0.00151274
ENSG00000124882.4	EREG	protein_coding	1.7721	4.67206	5.04978e-19	7.83458e-18	0.927128	4.67206	6.43809e-11	4.03811e-10	1.12134	4.67206	4.25537e-13	2.70634e-12	1.5129	4.67206	6.89367e-17	1.22171e-15	-0.844975	4.67206	8.92969e-07	0.00024061	-0.65076	4.67206	5.6104e-05	0.0333296	-0.2592	4.67206	0.0765336	0.265286
ENSG00000122257.20	RBBP6	protein_coding	1.77124	7.42328	1.39763e-29	1.52503e-27	1.601	7.42328	4.39491e-28	5.22757e-26	1.82204	7.42328	5.3072e-30	6.25633e-28	1.59118	7.42328	5.41759e-28	7.29882e-26	-0.170237	7.42328	0.0174765	0.172324	0.0508068	7.42328	0.461568	0.883446	-0.180052	7.42328	0.0123443	0.0908402
ENSG00000104859.15	CLASRP	protein_coding	1.76875	5.80046	1.01801e-24	4.57168e-23	1.45953	5.80046	5.89487e-22	2.19859e-20	1.73131	5.80046	2.0806e-24	8.97717e-23	1.16231	5.80046	8.92222e-19	2.21923e-17	-0.30922	5.80046	0.0024804	0.057153	-0.0374421	5.80046	0.695424	0.947172	-0.606436	5.80046	2.3252e-07	4.14859e-05
ENSG00000244055.2	AC007566.10	lncRNA	1.7628	1.82787	1.1989e-07	3.73591e-07	1.64705	1.82787	4.44595e-07	1.61261e-06	0.888062	1.82787	0.00204257	0.00348514	1.26906	1.82787	3.2792e-05	0.000101823	-0.115754	1.82787	0.760603	0.920483	-0.874739	1.82787	0.0262505	0.487462	-0.493743	1.82787	0.198775	0.447168
ENSG00000050344.9	NFE2L3	protein_coding	1.76238	3.88887	2.32424e-14	1.77279e-13	1.227	3.88887	3.49284e-10	1.98263e-09	1.48932	3.88887	2.49938e-12	1.43164e-11	1.56	3.88887	7.12181e-13	7.06987e-12	-0.535372	3.88887	0.0117247	0.138776	-0.273053	3.88887	0.183688	0.740001	-0.202377	3.88887	0.321686	0.575738
ENSG00000127957.18	PMS2P3	transcribed_unprocessed_pseudogene	1.75515	2.7968	1.19848e-11	6.29417e-11	1.19544	2.7968	8.84388e-08	3.55127e-07	1.65711	2.7968	5.23058e-11	2.53429e-10	1.1057	2.7968	4.04062e-07	1.71428e-06	-0.559709	2.7968	0.032751	0.236096	-0.0980417	2.7968	0.699333	0.947484	-0.64945	2.7968	0.0142434	0.0979969
ENSG00000121060.19	TRIM25	protein_coding	1.75312	7.00036	6.38024e-30	7.52128e-28	1.29469	7.00036	1.88232e-25	1.35805e-23	1.63228	7.00036	7.33416e-29	7.0681e-27	1.79297	7.00036	2.95316e-30	6.2888e-28	-0.458426	7.00036	4.4612e-08	2.10361e-05	-0.120835	7.00036	0.0757169	0.61196	0.039852	7.00036	0.549973	0.762981
ENSG00000166250.12	CLMP	protein_coding	1.75063	2.8917	2.34785e-10	1.05151e-09	1.04649	2.8917	7.77488e-06	2.32395e-05	1.80267	2.8917	1.14278e-10	5.27743e-10	1.11007	2.8917	2.95656e-06	1.08855e-05	-0.704139	2.8917	0.0175843	0.173	0.0520367	2.8917	0.854959	0.975381	-0.640567	2.8917	0.029671	0.151781
ENSG00000228649.9	SNHG26	lncRNA	1.7443	3.34342	8.81114e-13	5.36099e-12	1.13642	3.34342	2.94196e-08	1.2727e-07	1.11046	3.34342	4.76102e-08	1.55018e-07	1.1393	3.34342	2.78908e-08	1.42276e-07	-0.607886	3.34342	0.0111555	0.134385	-0.633846	3.34342	0.00838497	0.388445	-0.605	3.34342	0.0115111	0.0866976
ENSG00000156374.16	PCGF6	protein_coding	1.73533	4.44048	1.37202e-18	2.00163e-17	1.36717	4.44048	1.99517e-15	2.3904e-14	1.56532	4.44048	3.37673e-17	3.83675e-16	1.21105	4.44048	6.67966e-14	7.74289e-13	-0.368154	4.44048	0.0147736	0.15794	-0.170011	4.44048	0.244291	0.784571	-0.524278	4.44048	0.000841544	0.0165341
ENSG00000173660.12	UQCRH	protein_coding	1.73369	7.07298	5.37081e-28	4.4598e-26	1.57567	7.07298	1.37258e-26	1.21625e-24	1.79302	7.07298	1.70801e-28	1.55523e-26	1.42163	7.07298	4.38158e-25	3.36337e-23	-0.158022	7.07298	0.0406502	0.264516	0.0593258	7.07298	0.430231	0.87293	-0.312067	7.07298	0.00017495	0.00584902
ENSG00000123609.11	NMI	protein_coding	1.73099	4.96139	2.48686e-20	4.78631e-19	0.834912	4.96139	4.62906e-11	2.94969e-10	1.4255	4.96139	1.14755e-17	1.40048e-16	1.38142	4.96139	3.02248e-17	5.6604e-16	-0.89608	4.96139	2.81866e-08	1.55062e-05	-0.305497	4.96139	0.0208409	0.470652	-0.349569	4.96139	0.00892275	0.0739471
ENSG00000161970.15	RPL26	protein_coding	1.7273	5.17935	1.73957e-20	3.50649e-19	1.36021	5.17935	3.23742e-17	5.119e-16	1.68328	5.17935	3.98973e-20	7.40877e-19	1.35215	5.17935	3.88504e-17	7.16398e-16	-0.367085	5.17935	0.00567789	0.0918692	-0.044015	5.17935	0.725976	0.953737	-0.375146	5.17935	0.00480007	0.0504179
ENSG00000256433.3	RP1-102E24.8	lncRNA	1.71935	2.3213	3.29871e-08	1.10372e-07	1.31548	2.3213	4.88558e-06	1.50746e-05	0.866918	2.3213	0.0011124	0.00197699	1.02974	2.3213	0.000164165	0.000447225	-0.403874	2.3213	0.249813	0.599361	-0.852434	2.3213	0.0185257	0.46554	-0.689612	2.3213	0.0535052	0.216829
ENSG00000164919.11	COX6C	protein_coding	1.71933	6.15015	2.15312e-23	7.46132e-22	1.32122	6.15015	1.14244e-19	2.74747e-18	1.64736	6.15015	8.84813e-23	2.66717e-21	1.17549	6.15015	4.55991e-18	9.90206e-17	-0.398109	6.15015	0.000370652	0.0182371	-0.0719708	6.15015	0.481048	0.8861	-0.543838	6.15015	5.01447e-06	0.000486809
ENSG00000145592.14	RPL37	protein_coding	1.7191	9.5497	3.61173e-33	8.67012e-31	1.46313	9.5497	9.32176e-31	2.08602e-28	1.72242	9.5497	3.3784e-33	8.4023e-31	1.32849	9.5497	2.54661e-29	4.60588e-27	-0.255969	9.5497	2.07173e-05	0.00232403	0.00332704	9.5497	0.94944	0.991941	-0.390603	9.5497	8.67345e-09	3.3681e-06
ENSG00000143947.15	RPS27A	protein_coding	1.71173	10.0193	1.56885e-33	4.1427e-31	1.44742	10.0193	5.0858e-31	1.22087e-28	1.66943	10.0193	3.72426e-33	8.94026e-31	1.30956	10.0193	1.57371e-29	2.96824e-27	-0.264302	10.0193	8.19879e-06	0.00127422	-0.0422968	10.0193	0.409183	0.863848	-0.402165	10.0193	2.38468e-09	1.36891e-06
ENSG00000065989.16	PDE4A	protein_coding	1.7098	2.33411	6.82522e-09	2.50733e-08	0.636377	2.33411	0.0078238	0.0138341	1.28106	2.33411	2.02904e-06	5.3075e-06	1.06821	2.33411	3.5399e-05	0.000109199	-1.07342	2.33411	0.00186564	0.0484882	-0.428739	2.33411	0.187579	0.744809	-0.641595	2.33411	0.0520329	0.213816
ENSG00000143553.11	SNAPIN	protein_coding	1.70153	5.56047	4.82393e-22	1.28667e-20	1.33972	5.56047	1.05223e-18	2.11777e-17	1.73427	5.56047	2.58173e-22	7.08659e-21	1.28878	5.56047	3.54776e-18	7.87245e-17	-0.361804	5.56047	0.00227503	0.0549239	0.0327456	5.56047	0.767502	0.963799	-0.412751	5.56047	0.000627703	0.0137667
ENSG00000266472.6	MRPS21	protein_coding	1.70035	6.49711	1.6105e-26	9.98284e-25	1.44895	6.49711	3.46203e-24	2.01362e-22	1.77764	6.49711	3.57823e-27	2.38603e-25	1.40485	6.49711	9.68106e-24	6.0292e-22	-0.251398	6.49711	0.00361702	0.0711038	0.077287	6.49711	0.344201	0.838311	-0.295495	6.49711	0.000808732	0.0162522
ENSG00000128394.17	APOBEC3F	protein_coding	1.69785	4.06751	1.55428e-15	1.3847e-14	0.870786	4.06751	4.17717e-08	1.76745e-07	1.43594	4.06751	1.93611e-13	1.28261e-12	1.46746	4.06751	1.0535e-13	1.18478e-12	-0.827064	4.06751	4.20433e-05	0.00399351	-0.261907	4.06751	0.14741	0.705931	-0.230392	4.06751	0.200995	0.449748
ENSG00000112343.11	TRIM38	protein_coding	1.6971	5.11261	5.11655e-20	9.22867e-19	1.30448	5.11261	1.88257e-16	2.62466e-15	1.56775	5.11261	6.37435e-19	9.68476e-18	1.48842	5.11261	3.2567e-18	7.28782e-17	-0.392617	5.11261	0.00378576	0.0726859	-0.129346	5.11261	0.313855	0.822515	-0.208676	5.11261	0.108172	0.321519
ENSG00000163682.17	RPL9	protein_coding	1.69669	9.10885	3.20499e-32	6.04508e-30	1.44529	9.10885	7.92507e-30	1.37677e-27	1.69525	9.10885	3.30023e-32	6.0518e-30	1.31462	9.10885	2.01821e-28	2.89635e-26	-0.251397	9.10885	5.47924e-05	0.00482283	-0.00144086	9.10885	0.979163	0.997146	-0.382076	9.10885	4.05778e-08	9.3991e-06
ENSG00000143771.12	CNIH4	protein_coding	1.6937	6.45276	2.42877e-26	1.451e-24	1.48134	6.45276	2.18089e-24	1.31481e-22	1.73334	6.45276	1.11154e-26	6.8578e-25	1.25398	6.45276	5.39183e-22	2.4891e-20	-0.212363	6.45276	0.013129	0.147686	0.0396409	6.45276	0.628758	0.931588	-0.439726	6.45276	4.59348e-06	0.000455997
ENSG00000134419.15	RPS15A	protein_coding	1.68295	7.32303	8.65805e-28	6.73611e-26	1.40442	7.32303	3.89863e-25	2.61287e-23	1.71248	7.32303	4.79215e-28	3.95442e-26	1.35942	7.32303	1.16001e-24	8.27867e-23	-0.278531	7.32303	0.000544056	0.0237853	0.0295316	7.32303	0.689021	0.945752	-0.323534	7.32303	9.06391e-05	0.00368218
ENSG00000105732.13	ZNF574	protein_coding	1.67875	4.82205	2.5142e-19	4.05807e-18	1.39429	4.82205	8.15767e-17	1.21018e-15	1.52222	4.82205	5.46099e-18	7.08962e-17	1.22108	4.82205	4.30776e-15	5.86343e-14	-0.28446	4.82205	0.0375877	0.254512	-0.156531	4.82205	0.242326	0.782262	-0.457679	4.82205	0.00136999	0.0224416
ENSG00000243147.8	MRPL33	protein_coding	1.67746	6.25191	2.90798e-25	1.43798e-23	1.46512	6.25191	2.65063e-23	1.32562e-21	1.7301	6.25191	1.02971e-25	5.52654e-24	1.40049	6.25191	1.17577e-22	5.97063e-21	-0.212342	6.25191	0.0193963	0.180345	0.0526404	6.25191	0.547448	0.912643	-0.276969	6.25191	0.00294393	0.0370901
ENSG00000170584.11	NUDCD2	protein_coding	1.67706	6.01125	6.26973e-23	1.95696e-21	1.44738	6.01125	7.73984e-21	2.31197e-19	1.65846	6.01125	9.05895e-23	2.72449e-21	1.17823	6.01125	5.3459e-18	1.1421e-16	-0.229685	6.01125	0.0304022	0.22768	-0.0186061	6.01125	0.85604	0.975381	-0.498839	6.01125	2.1591e-05	0.00138382
ENSG00000126749.16	EMG1	protein_coding	1.67409	5.53734	4.41552e-22	1.18976e-20	0.865486	5.53734	2.70242e-13	2.34583e-12	1.59265	5.53734	2.25004e-21	5.13078e-20	0.990539	5.53734	5.76551e-15	7.66587e-14	-0.8086	5.53734	8.66914e-09	7.15367e-06	-0.0814352	5.53734	0.455202	0.882013	-0.683547	5.53734	2.74499e-07	4.7687e-05
ENSG00000143398.20	PIP5K1A	protein_coding	1.67358	6.76634	1.31082e-23	4.83428e-22	1.39749	6.76634	4.87135e-21	1.52771e-19	1.6163	6.76634	4.15377e-23	1.33762e-21	1.23077	6.76634	2.87264e-19	7.72454e-18	-0.276081	6.76634	0.00728994	0.106118	-0.0572738	6.76634	0.558282	0.914561	-0.442806	6.76634	5.81911e-05	0.00282462
ENSG00000110871.15	COQ5	protein_coding	1.67279	5.95116	2.36441e-22	6.72786e-21	1.36671	5.95116	1.63977e-19	3.82506e-18	1.57234	5.95116	1.7926e-21	4.15223e-20	1.08361	5.95116	2.21963e-16	3.64953e-15	-0.306082	5.95116	0.00648154	0.0995068	-0.100446	5.95116	0.348574	0.839822	-0.589177	5.95116	2.80494e-06	0.000324857
ENSG00000197756.10	RPL37A	protein_coding	1.6722	9.67315	5.2391e-31	7.6013e-29	1.39926	9.67315	2.33193e-28	2.93224e-26	1.63696	9.67315	1.08902e-30	1.49767e-28	1.28126	9.67315	4.65067e-27	5.07462e-25	-0.27294	9.67315	4.41678e-05	0.00410667	-0.035246	9.67315	0.551047	0.914233	-0.390937	9.67315	9.89967e-08	1.95083e-05
ENSG00000162419.13	GMEB1	protein_coding	1.66306	5.07552	4.68744e-21	1.04014e-19	1.38725	5.07552	1.53593e-18	2.9954e-17	1.79325	5.07552	4.0135e-22	1.05769e-20	1.22667	5.07552	6.93258e-17	1.22696e-15	-0.275808	5.07552	0.0221153	0.193242	0.130193	5.07552	0.266002	0.79818	-0.43639	5.07552	0.000571128	0.0129787
ENSG00000077150.20	NFKB2	protein_coding	1.65667	4.69814	3.37404e-17	3.87706e-16	1.34579	4.69814	1.65526e-14	1.72762e-13	1.34997	4.69814	1.51363e-14	1.18532e-13	1.52782	4.69814	3.94503e-16	6.2679e-15	-0.310877	4.69814	0.0483025	0.289692	-0.306699	4.69814	0.0512273	0.561797	-0.128849	4.69814	0.402169	0.648887
ENSG00000162244.12	RPL29	protein_coding	1.65418	8.88147	3.35954e-29	3.52031e-27	1.45396	8.88147	2.71591e-27	2.84588e-25	1.65732	8.88147	3.14869e-29	3.29938e-27	1.33891	8.88147	4.41029e-26	4.12972e-24	-0.200219	8.88147	0.00420575	0.0782091	0.00314048	8.88147	0.96197	0.993678	-0.315267	8.88147	2.73777e-05	0.0016356
ENSG00000008394.13	MGST1	protein_coding	1.65393	9.18297	2.29609e-31	3.52503e-29	1.36041	9.18297	1.84816e-28	2.41597e-26	1.56079	9.18297	1.68206e-30	2.17728e-28	1.25139	9.18297	3.16128e-27	3.56739e-25	-0.29352	9.18297	8.92698e-06	0.0013243	-0.0931431	9.18297	0.108384	0.659046	-0.402538	9.18297	2.64114e-08	7.01101e-06
ENSG00000243660.11	ZNF487	protein_coding	1.65336	2.76301	3.61876e-09	1.38128e-08	1.01707	2.76301	2.94288e-05	7.99153e-05	1.17704	2.76301	2.99193e-06	7.64072e-06	0.891151	2.76301	0.000172203	0.000466761	-0.636286	2.76301	0.0409669	0.26514	-0.476318	2.76301	0.121133	0.672749	-0.762206	2.76301	0.0155922	0.10319
ENSG00000241081.1	RPL22P2	processed_pseudogene	1.65145	2.81635	3.72074e-11	1.83234e-10	1.07624	2.81635	4.88493e-07	1.76073e-06	1.62823	2.81635	5.32619e-11	2.574e-10	1.15365	2.81635	1.28531e-07	5.93145e-07	-0.575209	2.81635	0.026073	0.210274	-0.0232253	2.81635	0.92579	0.988213	-0.497802	2.81635	0.0520824	0.21382
ENSG00000133112.17	TPT1	protein_coding	1.64688	9.63575	6.69648e-32	1.16334e-29	1.33468	9.63575	9.03994e-29	1.29733e-26	1.58324	9.63575	2.59979e-31	3.90057e-29	1.17742	9.63575	6.40806e-27	6.82303e-25	-0.312205	9.63575	1.64586e-06	0.000410004	-0.0636435	9.63575	0.249196	0.7878	-0.469457	9.63575	3.26291e-10	2.66729e-07
ENSG00000139343.10	SNRPF	protein_coding	1.64555	6.49139	1.64416e-26	1.00967e-24	1.44053	6.49139	1.43888e-24	8.94369e-23	1.68188	6.49139	7.85761e-27	4.98769e-25	1.31347	6.49139	3.10143e-23	1.75743e-21	-0.205028	6.49139	0.0126962	0.144881	0.0363276	6.49139	0.644514	0.934138	-0.332084	6.49139	0.000148089	0.00522784
ENSG00000174837.15	ADGRE1	protein_coding	1.61707	3.52762	1.32347e-12	7.8569e-12	1.02392	3.52762	7.22396e-08	2.95105e-07	1.40047	3.52762	5.69539e-11	2.73441e-10	1.12388	3.52762	1.01462e-08	5.53782e-08	-0.593157	3.52762	0.00871946	0.118561	-0.216603	3.52762	0.31728	0.824241	-0.493197	3.52762	0.0268892	0.142922
ENSG00000105388.16	CEACAM5	protein_coding	1.61671	3.34581	9.40544e-12	5.0194e-11	1.11632	3.34581	5.54477e-08	2.31084e-07	1.97704	3.34581	3.80261e-14	2.79076e-13	1.16796	3.34581	2.15575e-08	1.11661e-07	-0.500391	3.34581	0.0362331	0.249289	0.360333	3.34581	0.125806	0.67533	-0.448753	3.34581	0.0588282	0.228511
ENSG00000131469.15	RPL27	protein_coding	1.61349	9.03562	3.5986e-34	1.18781e-31	1.33632	9.03562	2.40309e-31	6.4751e-29	1.65544	9.03562	1.47986e-34	5.28071e-32	1.27389	9.03562	1.24375e-30	2.88092e-28	-0.277171	9.03562	6.38378e-07	0.0001873	0.0419507	9.03562	0.365317	0.846943	-0.3396	9.03562	1.0752e-08	3.80397e-06
ENSG00000138382.15	METTL5	protein_coding	1.61275	4.80811	6.09363e-18	7.98949e-17	1.08222	4.80811	7.51009e-13	6.12073e-12	1.3977	4.80811	4.83159e-16	4.694e-15	1.10872	4.80811	3.86269e-13	3.98742e-12	-0.530532	4.80811	0.000567263	0.0242381	-0.215051	4.80811	0.133332	0.685239	-0.50403	4.80811	0.000968734	0.017715
ENSG00000131174.7	COX7B	protein_coding	1.61207	7.35124	1.66652e-27	1.20235e-25	1.46544	7.35124	4.19771e-26	3.44238e-24	1.69591	7.35124	2.97275e-28	2.58218e-26	1.29234	7.35124	2.8433e-24	1.88643e-22	-0.146629	7.35124	0.0477269	0.287445	0.0838457	7.35124	0.248629	0.787416	-0.319732	7.35124	7.74266e-05	0.00329762
ENSG00000155545.20	MIER3	protein_coding	1.60886	5.74625	2.11142e-21	4.97806e-20	1.35765	5.74625	4.92254e-19	1.04658e-17	1.46779	5.74625	4.10039e-20	7.58384e-19	1.39794	5.74625	1.94649e-19	5.37647e-18	-0.251215	5.74625	0.0268574	0.212462	-0.141074	5.74625	0.202918	0.756343	-0.210917	5.74625	0.0604648	0.232204
ENSG00000158125.10	XDH	protein_coding	1.60767	2.20336	2.31889e-08	7.95436e-08	0.813094	2.20336	0.000912023	0.00192263	1.37683	2.20336	5.0766e-07	1.43988e-06	1.37421	2.20336	5.2595e-07	2.19265e-06	-0.794576	2.20336	0.0170933	0.170455	-0.230836	2.20336	0.471834	0.883446	-0.233457	2.20336	0.466856	0.70351
ENSG00000121775.18	TMEM39B	protein_coding	1.60001	2.95104	4.71268e-09	1.76766e-08	1.16968	2.95104	2.32662e-06	7.57356e-06	0.746154	2.95104	0.000989586	0.00177617	0.55419	2.95104	0.0114307	0.0213375	-0.430327	2.95104	0.151632	0.489349	-0.853856	2.95104	0.00626594	0.363355	-1.04582	2.95104	0.00108223	0.0191026
ENSG00000051180.17	RAD51	protein_coding	1.59931	4.25993	2.38008e-16	2.41725e-15	1.07449	4.25993	1.74992e-11	1.1818e-10	1.81254	4.25993	5.12215e-18	6.69582e-17	0.93163	4.25993	6.04049e-10	3.91136e-09	-0.524825	4.25993	0.00191351	0.0492477	0.213224	4.25993	0.18147	0.739719	-0.667681	4.25993	0.000141888	0.0050631
ENSG00000223960.7	CHROMR	lncRNA	1.59401	4.33733	4.4652e-16	4.34178e-15	1.03241	4.33733	7.56073e-11	4.69983e-10	1.27908	4.33733	2.61067e-13	1.703e-12	1.13221	4.33733	7.07786e-12	6.11978e-11	-0.561602	4.33733	0.00118954	0.0368675	-0.314929	4.33733	0.0557678	0.574339	-0.461805	4.33733	0.0063806	0.0602166
ENSG00000142871.18	CCN1	protein_coding	1.58919	5.78278	1.90198e-24	8.12418e-23	1.41244	5.78278	9.50887e-23	4.14342e-21	1.70256	5.78278	1.89214e-25	9.42712e-24	1.49594	5.78278	1.42324e-23	8.54136e-22	-0.176749	5.78278	0.0494076	0.292393	0.113372	5.78278	0.200172	0.752956	-0.0932539	5.78278	0.290177	0.546924
ENSG00000176261.16	ZBTB8OS	protein_coding	1.58777	4.56419	1.66853e-16	1.7251e-15	1.22574	4.56419	3.08442e-13	2.653e-12	1.4315	4.56419	3.66751e-15	3.12805e-14	1.06242	4.56419	1.43366e-11	1.18156e-10	-0.362025	4.56419	0.0240155	0.201191	-0.156272	4.56419	0.315491	0.82284	-0.525348	4.56419	0.00158936	0.0249814
ENSG00000197956.10	S100A6	protein_coding	1.58712	9.44695	1.22286e-31	1.97627e-29	1.40617	9.44695	7.80628e-30	1.37422e-27	1.57458	9.44695	1.60688e-31	2.58489e-29	1.29706	9.44695	1.2338e-28	1.8724e-26	-0.180949	9.44695	0.00170892	0.0460938	-0.0125449	9.44695	0.815185	0.97084	-0.290064	9.44695	4.13159e-06	0.000426168
ENSG00000167034.10	NKX3-1	protein_coding	1.58707	3.62496	1.3258e-12	7.86369e-12	1.14948	3.62496	4.07115e-09	1.98711e-08	1.57418	3.62496	1.65284e-12	9.71183e-12	1.26554	3.62496	4.34868e-10	2.86791e-09	-0.437592	3.62496	0.0441051	0.27572	-0.0128908	3.62496	0.951298	0.991941	-0.321531	3.62496	0.133913	0.36104
ENSG00000090266.13	NDUFB2	protein_coding	1.58612	5.13716	4.21052e-19	6.59448e-18	1.29582	5.13716	2.20259e-16	3.04193e-15	1.52411	5.13716	1.48074e-18	2.11354e-17	1.21655	5.13716	1.45652e-15	2.14625e-14	-0.2903	5.13716	0.0277191	0.215915	-0.062007	5.13716	0.626782	0.931588	-0.369566	5.13716	0.00601981	0.057972
ENSG00000142534.7	RPS11	protein_coding	1.58556	10.2328	3.25265e-34	1.10115e-31	1.35735	10.2328	6.96188e-32	2.18872e-29	1.57532	10.2328	4.07037e-34	1.27955e-31	1.25309	10.2328	1.08722e-30	2.63716e-28	-0.228214	10.2328	1.20721e-05	0.00159388	-0.0102417	10.2328	0.820565	0.970974	-0.332473	10.2328	1.09483e-08	3.80397e-06
ENSG00000119640.9	ACYP1	protein_coding	1.58237	3.7073	5.17308e-13	3.24621e-12	1.13953	3.7073	2.11773e-09	1.08038e-08	1.47397	3.7073	3.532e-12	1.98607e-11	0.985813	3.7073	4.97999e-08	2.43793e-07	-0.442839	3.7073	0.0349582	0.244676	-0.108402	3.7073	0.594633	0.92447	-0.596555	3.7073	0.00554919	0.0554057
ENSG00000240509.1	RPL34P18	processed_pseudogene	1.58066	2.17278	2.42643e-08	8.29737e-08	0.530754	2.17278	0.0218168	0.0350551	1.1689	2.17278	6.69704e-06	1.63682e-05	0.78992	2.17278	0.00105132	0.00245068	-1.0499	2.17278	0.00190358	0.0491838	-0.41176	2.17278	0.196446	0.751474	-0.790737	2.17278	0.0160977	0.104616
ENSG00000223361.5	FTH1P10	transcribed_processed_pseudogene	1.58059	4.75202	7.96058e-16	7.44887e-15	1.22524	4.75202	1.14701e-12	9.06282e-12	1.39174	4.75202	3.28249e-14	2.4293e-13	0.898402	4.75202	2.72991e-09	1.62576e-08	-0.355349	4.75202	0.0338522	0.240296	-0.18885	4.75202	0.248465	0.787395	-0.682183	4.75202	0.000154825	0.00539356
ENSG00000160783.19	PMF1	protein_coding	1.57205	3.82642	2.52397e-14	1.90813e-13	1.09912	3.82642	3.38187e-10	1.92377e-09	1.58505	3.82642	1.99218e-14	1.53012e-13	1.17094	3.82642	7.12182e-11	5.33349e-10	-0.472939	3.82642	0.0127214	0.145044	0.0129979	3.82642	0.942878	0.991476	-0.401111	3.82642	0.0324555	0.16077
ENSG00000105372.8	RPS19	protein_coding	1.57166	9.87792	6.00053e-31	8.51882e-29	1.32634	9.87792	1.99803e-28	2.56116e-26	1.5382	9.87792	1.2564e-30	1.69268e-28	1.18083	9.87792	1.03294e-26	1.07385e-24	-0.245323	9.87792	8.54437e-05	0.00637352	-0.0334585	9.87792	0.548661	0.912643	-0.390837	9.87792	3.02359e-08	7.82753e-06
ENSG00000113532.13	ST8SIA4	protein_coding	1.56818	3.59207	4.82954e-11	2.34428e-10	0.440224	3.59207	0.0128678	0.0217283	1.68916	3.59207	7.10354e-12	3.83591e-11	1.0462	3.59207	3.8182e-07	1.62304e-06	-1.12795	3.59207	3.39968e-05	0.00340046	0.120986	3.59207	0.61367	0.929913	-0.521974	3.59207	0.034664	0.167705
ENSG00000178150.10	ZNF114	protein_coding	1.56728	3.95991	5.3526e-14	3.84078e-13	1.05891	3.95991	1.41949e-09	7.41063e-09	1.39792	3.95991	1.28165e-12	7.63609e-12	1.26987	3.95991	1.6334e-11	1.32958e-10	-0.508374	3.95991	0.00918078	0.121864	-0.169359	3.95991	0.364533	0.846551	-0.297411	3.95991	0.11564	0.33276
ENSG00000220842.6	RPL21P16	processed_pseudogene	1.56385	4.15923	1.02504e-14	8.20216e-14	1.36953	4.15923	4.38515e-13	3.71135e-12	1.11467	4.15923	9.80026e-11	4.56573e-10	1.08834	4.15923	1.76926e-10	1.24917e-09	-0.194318	4.15923	0.270751	0.622658	-0.449175	4.15923	0.0140004	0.435896	-0.475506	4.15923	0.00963863	0.0772202
ENSG00000272888.7	CHASERR	lncRNA	1.5599	5.33533	3.53282e-20	6.58812e-19	1.28365	5.33533	1.6455e-17	2.71569e-16	1.32368	5.33533	6.35615e-18	8.1397e-17	0.932789	5.33533	2.01803e-13	2.1768e-12	-0.276246	5.33533	0.0217417	0.191368	-0.236221	5.33533	0.0475012	0.561797	-0.627108	5.33533	4.04355e-06	0.00042037
ENSG00000105821.15	DNAJC2	protein_coding	1.55987	5.67436	1.48714e-20	3.03005e-19	1.23486	5.67436	2.37112e-17	3.8085e-16	1.48608	5.67436	7.05437e-20	1.25524e-18	1.19776	5.67436	6.04212e-17	1.08095e-15	-0.325017	5.67436	0.00635198	0.0981841	-0.0737939	5.67436	0.514131	0.900252	-0.362119	5.67436	0.00265793	0.0348141
ENSG00000188997.8	KCTD21	protein_coding	1.55717	3.22128	2.51044e-12	1.43673e-11	1.03941	3.22128	3.98135e-08	1.69185e-07	1.72059	3.22128	1.63059e-13	1.09061e-12	0.898909	3.22128	6.81749e-07	2.78845e-06	-0.517754	3.22128	0.018999	0.178605	0.163427	3.22128	0.44281	0.876444	-0.658258	3.22128	0.00354434	0.0416302
ENSG00000183666.17	GUSBP1	transcribed_unprocessed_pseudogene	1.55485	2.89462	5.58754e-10	2.36601e-09	0.879622	2.89462	3.08529e-05	8.36107e-05	0.954875	2.89462	8.96417e-06	2.15072e-05	1.34623	2.89462	1.47298e-08	7.84183e-08	-0.675229	2.89462	0.0137069	0.151568	-0.599975	2.89462	0.0271348	0.493817	-0.208623	2.89462	0.428032	0.6728
ENSG00000119661.15	DNAL1	protein_coding	1.55411	4.98036	1.8902e-19	3.07723e-18	1.22582	4.98036	2.97002e-16	4.02599e-15	1.3975	4.98036	5.35448e-18	6.97191e-17	1.16324	4.98036	1.42214e-15	2.10263e-14	-0.328294	4.98036	0.010122	0.128625	-0.156616	4.98036	0.203124	0.756711	-0.390877	4.98036	0.00264034	0.0347159
ENSG00000218426.5	RP11-475C16.1	processed_pseudogene	1.55295	6.2434	3.79994e-24	1.54848e-22	1.27294	6.2434	2.65465e-21	8.76234e-20	1.54777	6.2434	4.24666e-24	1.70941e-22	1.12037	6.2434	1.61728e-19	4.52393e-18	-0.280008	6.2434	0.00267348	0.0586439	-0.00517335	6.2434	0.95272	0.991941	-0.432571	6.2434	1.62855e-05	0.00111408
ENSG00000165997.5	ARL5B	protein_coding	1.54814	6.22213	3.0166e-23	1.01087e-21	1.21967	6.22213	7.13823e-20	1.76822e-18	1.42152	6.22213	5.00779e-22	1.28885e-20	1.30023	6.22213	9.12405e-21	3.19535e-19	-0.328471	6.22213	0.00104892	0.0344025	-0.12662	6.22213	0.177097	0.735668	-0.24791	6.22213	0.0106809	0.0827584
ENSG00000246985.8	SOCS2-AS1	lncRNA	1.54633	1.97214	1.04633e-07	3.28765e-07	0.318667	1.97214	0.178703	0.231225	1.13588	1.97214	2.21567e-05	5.03415e-05	0.808608	1.97214	0.00135213	0.00308167	-1.22766	1.97214	0.000659543	0.0260717	-0.410446	1.97214	0.219657	0.768821	-0.737717	1.97214	0.0310829	0.156501
ENSG00000176208.9	ATAD5	protein_coding	1.54255	5.67892	1.25454e-19	2.10199e-18	1.2549	5.67892	7.88313e-17	1.1734e-15	1.72815	5.67892	3.23475e-21	7.22419e-20	1.00933	5.67892	4.87234e-14	5.74884e-13	-0.287656	5.67892	0.0203068	0.185301	0.185597	5.67892	0.125745	0.67533	-0.533223	5.67892	7.02789e-05	0.00317711
ENSG00000105825.14	TFPI2	protein_coding	1.54107	6.32402	1.32896e-23	4.88753e-22	1.14629	6.32402	2.0279e-19	4.62424e-18	1.63638	6.32402	1.80284e-24	7.85575e-23	1.17424	6.32402	9.40864e-20	2.73016e-18	-0.394779	6.32402	9.01677e-05	0.00665075	0.0953107	6.32402	0.29295	0.813808	-0.366822	6.32402	0.000226621	0.00699084
ENSG00000226221.1	RPL26P19	processed_pseudogene	1.54095	5.08475	6.28763e-16	5.98526e-15	1.17042	5.08475	1.60775e-12	1.24135e-11	1.55062	5.08475	5.2139e-16	5.03946e-15	1.1618	5.08475	1.96239e-12	1.83326e-11	-0.370527	5.08475	0.0228488	0.196363	0.00967231	5.08475	0.950802	0.991941	-0.379151	5.08475	0.0200696	0.120172
ENSG00000279088.1	RP11-574K11.24	TEC	1.5386	3.55497	5.08214e-13	3.19217e-12	0.993001	3.55497	2.34868e-08	1.03159e-07	1.66119	3.55497	5.966e-14	4.2349e-13	1.14728	3.55497	9.28962e-10	5.87127e-09	-0.545602	3.55497	0.00864436	0.118026	0.122583	3.55497	0.536036	0.909277	-0.391323	3.55497	0.0538456	0.217608
ENSG00000182004.13	SNRPE	protein_coding	1.53739	6.77891	1.43577e-24	6.27696e-23	1.34103	6.77891	1.33592e-22	5.65324e-21	1.6786	6.77891	7.53316e-26	4.09302e-24	1.25488	6.77891	1.17762e-21	5.08108e-20	-0.196357	6.77891	0.0241166	0.201527	0.141211	6.77891	0.0988855	0.645173	-0.28251	6.77891	0.00173444	0.0266445
ENSG00000131470.15	PSMC3IP	protein_coding	1.53706	3.26794	3.42357e-12	1.92921e-11	1.03102	3.26794	4.57692e-08	1.92941e-07	1.94124	3.26794	4.95124e-15	4.1348e-14	1.24297	3.26794	7.22218e-10	4.64012e-09	-0.506044	3.26794	0.0214865	0.19065	0.404182	3.26794	0.0627025	0.598296	-0.29409	3.26794	0.170655	0.412439
ENSG00000138346.15	DNA2	protein_coding	1.53664	5.78755	3.78596e-20	7.00084e-19	1.10931	5.78755	9.33905e-16	1.16875e-14	1.63072	5.78755	5.56883e-21	1.18589e-19	0.955236	5.78755	7.20721e-14	8.31791e-13	-0.427336	5.78755	0.000613411	0.025133	0.0940812	5.78755	0.412936	0.866397	-0.581406	5.78755	1.10769e-05	0.000830954
ENSG00000170264.13	FAM161A	protein_coding	1.52098	4.8139	1.61595e-17	1.95737e-16	1.13024	4.8139	1.06096e-13	9.74122e-13	1.4155	4.8139	1.45709e-16	1.49829e-15	0.933351	4.8139	1.86664e-11	1.50093e-10	-0.390743	4.8139	0.00692974	0.103499	-0.105483	4.8139	0.443834	0.876964	-0.587632	4.8139	0.000124076	0.00456317
ENSG00000085760.15	MTIF2	protein_coding	1.49956	6.55661	3.50883e-22	9.66659e-21	1.29672	6.55661	3.92519e-20	1.03648e-18	1.44194	6.55661	1.26409e-21	3.04002e-20	1.04825	6.55661	3.14926e-17	5.88948e-16	-0.202842	6.55661	0.0416385	0.266748	-0.0576199	6.55661	0.551909	0.914233	-0.45131	6.55661	3.88113e-05	0.00208341
ENSG00000234741.8	GAS5	lncRNA	1.49937	6.78467	5.88682e-24	2.31637e-22	1.31893	6.78467	4.0683e-22	1.57857e-20	1.42443	6.78467	3.22653e-23	1.07304e-21	1.14318	6.78467	4.20963e-20	1.30697e-18	-0.180445	6.78467	0.0403366	0.263987	-0.0749425	6.78467	0.382566	0.850222	-0.35619	6.78467	0.000172352	0.00580198
ENSG00000132256.20	TRIM5	protein_coding	1.49759	5.16696	7.67826e-18	9.86148e-17	0.964522	5.16696	2.78696e-12	2.09546e-11	1.43165	5.16696	3.08489e-17	3.54481e-16	1.57363	5.16696	1.63601e-18	3.86408e-17	-0.53307	5.16696	0.000252762	0.0142616	-0.065945	5.16696	0.617614	0.929913	0.0760389	5.16696	0.565081	0.772256
ENSG00000025293.17	PHF20	protein_coding	1.49734	6.31706	2.86856e-25	1.42382e-23	1.22618	6.31706	2.19063e-22	9.01026e-21	1.53976	6.31706	1.12195e-25	5.95089e-24	1.01725	6.31706	9.35188e-20	2.71967e-18	-0.271153	6.31706	0.00126166	0.0383819	0.0424279	6.31706	0.586657	0.921446	-0.480085	6.31706	4.05865e-07	6.59228e-05
ENSG00000119013.10	NDUFB3	protein_coding	1.49456	5.3771	1.31253e-19	2.19081e-18	1.20745	5.3771	1.01667e-16	1.47995e-15	1.58663	5.3771	1.93222e-20	3.7963e-19	1.21983	5.3771	7.45181e-17	1.31532e-15	-0.287114	5.3771	0.0172118	0.170863	0.0920731	5.3771	0.427975	0.872658	-0.274732	5.3771	0.0222001	0.127995
ENSG00000060491.17	OGFR	protein_coding	1.49192	5.5021	3.86779e-18	5.20024e-17	0.987925	5.5021	7.24582e-13	5.91996e-12	1.47115	5.5021	5.98615e-18	7.71075e-17	1.52055	5.5021	2.13472e-18	4.92739e-17	-0.503994	5.5021	0.000359282	0.0178331	-0.0207717	5.5021	0.8716	0.978684	0.0286326	5.5021	0.823727	0.917784
ENSG00000134905.17	CARS2	protein_coding	1.49062	5.63833	2.32516e-18	3.25583e-17	1.115	5.63833	1.48512e-14	1.56239e-13	1.85996	5.63833	1.96176e-21	4.52027e-20	1.19395	5.63833	2.01228e-15	2.88157e-14	-0.375614	5.63833	0.00500666	0.0856256	0.369341	5.63833	0.00569987	0.352025	-0.296666	5.63833	0.0236594	0.132587
ENSG00000280670.3	CCDC163	protein_coding	1.48848	1.694	8.57392e-07	2.36625e-06	0.71436	1.694	0.00706027	0.0126003	0.734956	1.694	0.00571344	0.00910276	0.677419	1.694	0.0102469	0.0192886	-0.774116	1.694	0.035048	0.244706	-0.75352	1.694	0.039875	0.554763	-0.811057	1.694	0.0276792	0.145307
ENSG00000163877.11	SNIP1	protein_coding	1.48424	4.30917	2.67518e-15	2.30551e-14	1.05166	4.30917	3.58062e-11	2.30959e-10	1.66058	4.30917	9.2638e-17	9.81621e-16	1.23648	4.30917	4.8961e-13	4.96645e-12	-0.432575	4.30917	0.00940564	0.123323	0.17634	4.30917	0.270227	0.802836	-0.247757	4.30917	0.124483	0.34762
ENSG00000267751.5	BSG-AS1	lncRNA	1.48422	1.77544	4.61472e-06	1.15789e-05	0.347561	1.77544	0.213632	0.271105	0.419564	1.77544	0.135223	0.170163	0.901621	1.77544	0.00231328	0.00501104	-1.13666	1.77544	0.005939	0.0939074	-1.06466	1.77544	0.00951062	0.396598	-0.5826	1.77544	0.142219	0.372859
ENSG00000003400.15	CASP10	protein_coding	1.47385	2.80859	8.08177e-09	2.94599e-08	0.602842	2.80859	0.00404312	0.00757503	0.911843	2.80859	4.52396e-05	9.82076e-05	0.926571	2.80859	3.61112e-05	0.000111137	-0.871005	2.80859	0.00338997	0.067994	-0.562004	2.80859	0.0501866	0.561797	-0.547276	2.80859	0.0561734	0.222737
ENSG00000129245.12	FXR2	protein_coding	1.46974	6.00753	9.04557e-24	3.4517e-22	1.0339	6.00753	8.22254e-19	1.68837e-17	1.44582	6.00753	1.55943e-23	5.54963e-22	1.06592	6.00753	3.13459e-19	8.36081e-18	-0.435834	6.00753	9.28081e-06	0.00134653	-0.0239163	6.00753	0.777933	0.966402	-0.403818	6.00753	2.93004e-05	0.00170978
ENSG00000189343.7	RPS2P46	processed_pseudogene	1.46642	5.33869	1.29575e-18	1.89455e-17	1.09625	5.33869	8.80488e-15	9.6075e-14	1.33043	5.33869	2.67328e-17	3.09065e-16	1.01086	5.33869	8.98639e-14	1.02282e-12	-0.370167	5.33869	0.00426086	0.0787583	-0.135992	5.33869	0.269063	0.801313	-0.455558	5.33869	0.000616407	0.0136094
ENSG00000176340.4	COX8A	protein_coding	1.46539	4.90974	1.58912e-15	1.41261e-14	1.14849	4.90974	1.59875e-12	1.23513e-11	1.49587	4.90974	8.62016e-16	8.10627e-15	0.951499	4.90974	2.03739e-10	1.42101e-09	-0.316897	4.90974	0.0453538	0.280119	0.0304792	4.90974	0.842943	0.974558	-0.51389	4.90974	0.00186325	0.027767
ENSG00000224321.1	RPL12P14	processed_pseudogene	1.46305	2.36463	1.12979e-08	4.05122e-08	0.859827	2.36463	0.000110578	0.000273607	1.48834	2.36463	7.76279e-09	2.8057e-08	0.668991	2.36463	0.00175494	0.00390998	-0.603222	2.36463	0.0377133	0.254597	0.0252893	2.36463	0.928371	0.988573	-0.794058	2.36463	0.0074039	0.0663637
ENSG00000166441.13	RPL27A	protein_coding	1.4603	9.55911	1.09612e-32	2.29714e-30	1.24137	9.55911	2.92822e-30	5.77034e-28	1.44919	9.55911	1.42637e-32	2.8534e-30	1.11555	9.55911	1.13232e-28	1.73837e-26	-0.218925	9.55911	2.99995e-05	0.0030944	-0.0111048	9.55911	0.809419	0.970025	-0.344748	9.55911	7.57994e-09	3.07441e-06
ENSG00000044574.9	HSPA5	protein_coding	1.45368	9.52584	4.42302e-32	8.11072e-30	1.19131	9.52584	4.0954e-29	6.36136e-27	1.52639	9.52584	8.21792e-33	1.87071e-30	1.0317	9.52584	5.4643e-27	5.86546e-25	-0.262366	9.52584	3.11087e-06	0.000604012	0.0727055	9.52584	0.133789	0.685986	-0.421977	9.52584	1.56211e-10	1.87496e-07
ENSG00000134121.10	CHL1	protein_coding	1.45167	1.06238	3.8573e-06	9.79948e-06	0.530327	1.06238	0.0535642	0.0789119	1.04891	1.06238	0.000358762	0.000685788	0.494189	1.06238	0.0710759	0.108362	-0.921347	1.06238	0.0192362	0.179423	-0.402767	1.06238	0.290708	0.813808	-0.957484	1.06238	0.0152878	0.101972
ENSG00000131143.10	COX4I1	protein_coding	1.45016	8.26914	1.35659e-28	1.27028e-26	1.27463	8.26914	1.08505e-26	9.94853e-25	1.51037	8.26914	3.38399e-29	3.51801e-27	1.13124	8.26914	6.02412e-25	4.49359e-23	-0.175538	8.26914	0.00578538	0.0926994	0.0602068	8.26914	0.320297	0.826189	-0.31892	8.26914	5.68943e-06	0.000532749
ENSG00000085788.14	DDHD2	protein_coding	1.44763	6.63491	1.18232e-24	5.29157e-23	1.25614	6.63491	1.31097e-22	5.5655e-21	1.56159	6.63491	9.30817e-26	5.01616e-24	1.04776	6.63491	4.77256e-20	1.45861e-18	-0.191492	6.63491	0.0191594	0.179405	0.113961	6.63491	0.152802	0.713384	-0.399874	6.63491	1.08335e-05	0.000822498
ENSG00000136155.17	SCEL	protein_coding	1.44408	2.78947	3.62366e-08	1.2039e-07	0.61068	2.78947	0.0054002	0.00986017	1.2653	2.78947	4.92641e-07	1.40029e-06	0.412727	2.78947	0.0527816	0.0832289	-0.8334	2.78947	0.00705154	0.104844	-0.178781	2.78947	0.543192	0.912213	-1.03135	2.78947	0.00114488	0.0197593
ENSG00000172262.12	ZNF131	protein_coding	1.43872	5.69442	3.79462e-20	7.00705e-19	1.0116	5.69442	2.04524e-15	2.44152e-14	1.3953	5.69442	1.01221e-19	1.75382e-18	1.01275	5.69442	1.97804e-15	2.84179e-14	-0.427122	5.69442	0.000295909	0.0156409	-0.0434255	5.69442	0.68542	0.945058	-0.425978	5.69442	0.000305284	0.00837977
ENSG00000233927.5	RPS28	protein_coding	1.43766	7.02644	3.02968e-23	1.01268e-21	1.16589	7.02644	2.83337e-20	7.71319e-19	1.39478	7.02644	8.23684e-23	2.49494e-21	1.03207	7.02644	1.36739e-18	3.28846e-17	-0.271767	7.02644	0.0030481	0.0640829	-0.0428734	7.02644	0.618677	0.929913	-0.405587	7.02644	3.38284e-05	0.00188454
ENSG00000106028.11	SSBP1	protein_coding	1.43462	6.5836	7.56421e-25	3.49197e-23	1.06711	6.5836	1.28915e-20	3.7082e-19	1.34216	6.5836	6.98214e-24	2.66431e-22	1.0686	6.5836	1.2326e-20	4.227e-19	-0.367503	6.5836	2.7509e-05	0.00292904	-0.0924539	6.5836	0.233444	0.776415	-0.366019	6.5836	2.91683e-05	0.00170978
ENSG00000232472.1	EEF1B2P3	processed_pseudogene	1.43364	4.85128	1.57514e-17	1.91673e-16	1.07609	4.85128	7.80758e-14	7.33691e-13	1.46608	4.85128	7.87858e-18	9.96369e-17	1.00632	4.85128	5.06497e-13	5.11651e-12	-0.357552	4.85128	0.00851868	0.116793	0.0324423	4.85128	0.801806	0.968172	-0.427323	4.85128	0.00204405	0.0293958
ENSG00000122862.5	SRGN	protein_coding	1.43249	5.82937	6.20355e-19	9.51283e-18	0.989993	5.82937	4.30844e-14	4.22932e-13	1.26118	5.82937	3.28069e-17	3.74373e-16	1.07896	5.82937	3.57153e-15	4.95325e-14	-0.442495	5.82937	0.000509021	0.0228464	-0.171306	5.82937	0.147169	0.705544	-0.353526	5.82937	0.00423381	0.046974
ENSG00000034510.6	TMSB10	protein_coding	1.43111	9.81079	7.70113e-27	4.98422e-25	1.17547	9.81079	5.69922e-24	3.14297e-22	1.45526	9.81079	4.37061e-27	2.87091e-25	1.05402	9.81079	2.10054e-22	1.03483e-20	-0.255639	9.81079	0.000477666	0.0216722	0.0241431	9.81079	0.718246	0.952979	-0.377093	9.81079	2.01773e-06	0.000256155
ENSG00000114268.12	PFKFB4	protein_coding	1.43104	3.67444	9.32077e-13	5.65543e-12	0.989673	3.67444	8.52364e-09	4.00205e-08	1.26523	3.67444	2.42625e-11	1.22688e-10	0.77594	3.67444	1.09088e-06	4.32259e-06	-0.441371	3.67444	0.0236145	0.199853	-0.165818	3.67444	0.380048	0.849158	-0.655104	3.67444	0.0012432	0.0208564
ENSG00000196247.12	ZNF107	protein_coding	1.42893	4.88766	2.24697e-15	1.9582e-14	0.711063	4.88766	9.96832e-08	3.97139e-07	1.26363	4.88766	7.85021e-14	5.48393e-13	1.14552	4.88766	1.19057e-12	1.14487e-11	-0.717865	4.88766	3.2406e-05	0.00326608	-0.165301	4.88766	0.280018	0.80846	-0.283405	4.88766	0.0682703	0.249052
ENSG00000141968.8	VAV1	protein_coding	1.42571	2.53941	6.93619e-09	2.54597e-08	0.699747	2.53941	0.000699077	0.00150251	0.972788	2.53941	9.58908e-06	2.28735e-05	0.582583	2.53941	0.00385195	0.00797761	-0.725958	2.53941	0.0099074	0.127084	-0.452917	2.53941	0.0977056	0.644001	-0.843122	2.53941	0.00318031	0.0389298
ENSG00000255717.7	SNHG1	lncRNA	1.42397	6.22208	2.18735e-22	6.2649e-21	1.1518	6.22208	2.09256e-19	4.74709e-18	1.32131	6.22208	2.52491e-21	5.72791e-20	1.1953	6.22208	6.41291e-20	1.91995e-18	-0.272167	6.22208	0.00455496	0.0817108	-0.102652	6.22208	0.260657	0.796669	-0.228666	6.22208	0.0154136	0.102524
ENSG00000131931.8	THAP1	protein_coding	1.42198	3.84859	9.32823e-12	4.98222e-11	0.864021	3.84859	6.61453e-07	2.33694e-06	1.39228	3.84859	1.61546e-11	8.34464e-11	1.09161	3.84859	5.70805e-09	3.23309e-08	-0.557964	3.84859	0.00908752	0.121279	-0.029707	3.84859	0.883942	0.981196	-0.330374	3.84859	0.110939	0.325424
ENSG00000142408.7	CACNG8	protein_coding	1.41961	5.06994	8.34266e-18	1.06014e-16	1.02183	5.06994	1.42504e-13	1.28429e-12	1.33914	5.06994	5.03635e-17	5.54074e-16	1.36631	5.06994	2.72033e-17	5.15301e-16	-0.397783	5.06994	0.00293997	0.0622058	-0.0804636	5.06994	0.522075	0.903164	-0.0532971	5.06994	0.671039	0.836849
ENSG00000164074.16	ABHD18	protein_coding	1.41712	4.13208	4.03851e-13	2.56719e-12	1.20693	4.13208	2.89485e-11	1.89399e-10	0.993986	4.13208	3.14763e-09	1.19971e-08	0.998301	4.13208	2.85263e-09	1.69121e-08	-0.21019	4.13208	0.248609	0.597992	-0.423138	4.13208	0.0238636	0.478832	-0.418823	4.13208	0.0252296	0.13742
ENSG00000114942.14	EEF1B2	protein_coding	1.41659	8.80081	3.11492e-28	2.72359e-26	1.18231	8.80081	1.41465e-25	1.06123e-23	1.40582	8.80081	4.0393e-28	3.35415e-26	1.10288	8.80081	1.45506e-24	1.02734e-22	-0.23428	8.80081	0.000393228	0.0187429	-0.0107735	8.80081	0.858017	0.975466	-0.313709	8.80081	7.5318e-06	0.000628167
ENSG00000125148.7	MT2A	protein_coding	1.41395	4.64536	1.15134e-13	7.88439e-13	0.806062	4.64536	1.00865e-07	4.0124e-07	1.17082	4.64536	1.8757e-11	9.63612e-11	1.01709	4.64536	6.15401e-10	3.97901e-09	-0.607892	4.64536	0.00109663	0.0350686	-0.243134	4.64536	0.163622	0.721784	-0.396861	4.64536	0.0261359	0.140788
ENSG00000174791.11	RIN1	protein_coding	1.41367	2.28129	1.7778e-07	5.40711e-07	0.419314	2.28129	0.062655	0.0908149	0.728984	2.28129	0.00198171	0.00338874	0.347825	2.28129	0.11969	0.170766	-0.994357	2.28129	0.00273152	0.059414	-0.684687	2.28129	0.0329696	0.528751	-1.06585	2.28129	0.00145288	0.0232514
ENSG00000143494.16	VASH2	protein_coding	1.41124	2.24379	1.86653e-06	4.94061e-06	0.570595	2.24379	0.0270565	0.0425878	0.900831	2.24379	0.000863511	0.00156456	0.48238	2.24379	0.0591282	0.0918976	-0.840647	2.24379	0.0216488	0.191195	-0.510411	2.24379	0.153342	0.713685	-0.928862	2.24379	0.0118182	0.0884055
ENSG00000154582.17	ELOC	protein_coding	1.40923	6.23917	2.34883e-23	8.07594e-22	1.19778	6.23917	4.85226e-21	1.52534e-19	1.24949	6.23917	1.22736e-21	2.95709e-20	1.07643	6.23917	1.50456e-19	4.23554e-18	-0.211443	6.23917	0.0154392	0.161524	-0.159742	6.23917	0.0625557	0.597629	-0.332795	6.23917	0.000304694	0.00837977
ENSG00000276234.5	TADA2A	protein_coding	1.40872	4.64822	2.48034e-15	2.14741e-14	1.07525	4.64822	4.85233e-12	3.55129e-11	1.11522	4.64822	1.83102e-12	1.06827e-11	0.807482	4.64822	5.35741e-09	3.04625e-08	-0.333467	4.64822	0.0316898	0.231187	-0.293505	4.64822	0.0568277	0.578715	-0.60124	4.64822	0.000281615	0.0080306
ENSG00000137574.11	TGS1	protein_coding	1.39502	5.69781	3.35084e-18	4.57037e-17	1.0176	5.69781	4.27045e-14	4.19515e-13	1.23278	5.69781	1.50662e-16	1.54201e-15	1.0467	5.69781	1.90418e-14	2.38905e-13	-0.377421	5.69781	0.00308824	0.0646226	-0.162244	5.69781	0.180541	0.739243	-0.348321	5.69781	0.00587539	0.0572916
ENSG00000196653.12	ZNF502	protein_coding	1.39464	2.17159	1.4748e-07	4.54525e-07	0.797892	2.17159	0.000648213	0.00140117	0.780383	2.17159	0.000817748	0.00148592	0.732855	2.17159	0.00152244	0.00344368	-0.596744	2.17159	0.0555773	0.307796	-0.614253	2.17159	0.0491233	0.561797	-0.66178	2.17159	0.0348003	0.168044
ENSG00000164587.13	RPS14	protein_coding	1.39314	9.58266	1.26035e-29	1.41021e-27	1.15215	9.58266	8.09827e-27	7.80449e-25	1.32586	9.58266	6.84302e-29	6.74242e-27	1.03366	9.58266	3.13738e-25	2.42239e-23	-0.240997	9.58266	7.09436e-05	0.00571139	-0.0672835	9.58266	0.216981	0.768387	-0.359484	9.58266	8.78255e-08	1.81181e-05
ENSG00000075131.10	TIPIN	protein_coding	1.39184	5.10921	1.6576e-15	1.46605e-14	1.05811	5.10921	3.75811e-12	2.78911e-11	1.39856	5.10921	1.43693e-15	1.303e-14	1.03287	5.10921	7.11612e-12	6.14481e-11	-0.333724	5.10921	0.0276565	0.215741	0.00672767	5.10921	0.963317	0.993724	-0.358965	5.10921	0.0184529	0.114183
ENSG00000203930.12	LINC00632	lncRNA	1.39156	2.85273	1.555e-08	5.45594e-08	0.630495	2.85273	0.00218325	0.00430294	0.906546	2.85273	3.3377e-05	7.37781e-05	0.678617	2.85273	0.00108986	0.0025298	-0.761067	2.85273	0.00779159	0.110312	-0.485016	2.85273	0.0806365	0.621249	-0.712945	2.85273	0.0121597	0.0899843
ENSG00000168653.11	NDUFS5	protein_coding	1.39142	6.84086	2.39087e-23	8.17788e-22	1.1765	6.84086	5.84597e-21	1.79082e-19	1.43161	6.84086	9.29532e-24	3.45707e-22	1.11326	6.84086	3.47407e-20	1.1026e-18	-0.214918	6.84086	0.0129157	0.146374	0.0401975	6.84086	0.6272	0.931588	-0.278154	6.84086	0.00173957	0.0266445
ENSG00000171863.15	RPS7	protein_coding	1.39139	9.72868	1.00891e-29	1.13851e-27	1.21116	9.72868	1.14447e-27	1.26978e-25	1.36466	9.72868	1.95928e-29	2.17235e-27	1.11708	9.72868	1.7711e-26	1.78503e-24	-0.180229	9.72868	0.00172349	0.0463446	-0.0267304	9.72868	0.617859	0.929913	-0.274309	9.72868	9.66719e-06	0.000768891
ENSG00000177971.9	IMP3	protein_coding	1.38863	4.73967	1.24545e-15	1.12937e-14	0.997272	4.73967	1.30222e-11	8.96882e-11	1.69943	4.73967	2.61459e-18	3.56984e-17	1.14782	4.73967	2.9747e-13	3.11212e-12	-0.391353	4.73967	0.00991417	0.127084	0.310801	4.73967	0.0372221	0.54489	-0.240801	4.73967	0.10226	0.312604
ENSG00000224094.1	RPS24P8	processed_pseudogene	1.37905	5.06392	6.19612e-16	5.90667e-15	1.08653	5.06392	5.85357e-13	4.8424e-12	1.45071	5.06392	1.34718e-16	1.39943e-15	1.20657	5.06392	3.09799e-14	3.74224e-13	-0.292524	5.06392	0.0428872	0.271216	0.0716626	5.06392	0.609974	0.929913	-0.172478	5.06392	0.22363	0.474617
ENSG00000101882.10	NKAP	protein_coding	1.3759	5.18271	4.2745e-18	5.72375e-17	1.06232	5.18271	1.04347e-14	1.12465e-13	1.38282	5.18271	3.65539e-18	4.91969e-17	1.01506	5.18271	3.86526e-14	4.61837e-13	-0.313578	5.18271	0.0117987	0.138963	0.00691829	5.18271	0.953594	0.992279	-0.360843	5.18271	0.00425803	0.0470844
ENSG00000186272.13	ZNF17	protein_coding	1.37579	2.98337	4.99832e-09	1.87108e-08	0.638353	2.98337	0.00106872	0.0022256	0.755943	2.98337	0.00016216	0.000324393	0.595894	2.98337	0.0020554	0.0045019	-0.737434	2.98337	0.00618364	0.0959562	-0.619845	2.98337	0.0194695	0.466338	-0.779893	2.98337	0.00399616	0.0453245
ENSG00000145741.16	BTF3	protein_coding	1.37504	9.262	8.67332e-28	6.73611e-26	1.15844	9.262	2.83852e-25	1.98291e-23	1.39558	9.262	5.23851e-28	4.28991e-26	1.06822	9.262	4.2696e-24	2.73648e-22	-0.216605	9.262	0.000914782	0.0322938	0.0205429	9.262	0.733251	0.955652	-0.306826	9.262	1.07357e-05	0.000822498
ENSG00000204525.17	HLA-C	protein_coding	1.37254	5.25485	1.37047e-16	1.43834e-15	1.01966	5.25485	7.42621e-13	6.0561e-12	1.34665	5.25485	2.43782e-16	2.43837e-15	1.11849	5.25485	5.63308e-14	6.57011e-13	-0.352877	5.25485	0.0112088	0.134658	-0.0258858	5.25485	0.845426	0.974558	-0.254047	5.25485	0.0620379	0.235527
ENSG00000183735.11	TBK1	protein_coding	1.3721	6.13909	1.9084e-18	2.72101e-17	0.979386	6.13909	4.74789e-14	4.61948e-13	1.23882	6.13909	4.53049e-17	5.03079e-16	0.953749	6.13909	1.0062e-13	1.13643e-12	-0.392715	6.13909	0.00158922	0.0442668	-0.13328	6.13909	0.253143	0.792285	-0.418352	6.13909	0.00085336	0.016667
ENSG00000197747.9	S100A10	protein_coding	1.37157	9.38283	9.57782e-29	9.16347e-27	1.24416	9.38283	2.63994e-27	2.83375e-25	1.36638	9.38283	1.09e-28	1.01731e-26	1.03887	9.38283	1.14733e-24	8.23272e-23	-0.127407	9.38283	0.028879	0.221166	-0.00518964	9.38283	0.926575	0.988332	-0.332696	9.38283	8.8962e-07	0.000119956
ENSG00000008988.11	RPS20	protein_coding	1.36749	9.6095	4.33804e-28	3.71917e-26	1.18447	9.6095	5.6325e-26	4.5345e-24	1.34551	9.6095	7.52774e-28	5.98727e-26	1.04805	9.6095	3.40187e-24	2.22351e-22	-0.183028	9.6095	0.00341185	0.067994	-0.0219824	9.6095	0.70827	0.950189	-0.319443	9.6095	3.69731e-06	0.000390524
ENSG00000153832.12	FBXO36	protein_coding	1.36519	2.87838	1.24502e-07	3.87231e-07	0.751517	2.87838	0.000885738	0.001872	0.923102	2.87838	7.98632e-05	0.000167158	-0.111593	2.87838	0.592907	0.663346	-0.613671	2.87838	0.0431662	0.271856	-0.442086	2.87838	0.139627	0.691484	-1.47678	2.87838	1.37567e-05	0.00097048
ENSG00000166803.14	PCLAF	protein_coding	1.36054	4.99018	5.0744e-12	2.79972e-11	0.923187	4.99018	4.89999e-08	2.05706e-07	1.31625	4.99018	1.20917e-11	6.34776e-11	0.743839	4.99018	2.83373e-06	1.0452e-05	-0.437356	4.99018	0.0265529	0.211983	-0.044289	4.99018	0.815974	0.97084	-0.616704	4.99018	0.00244686	0.0333375
ENSG00000111229.16	ARPC3	protein_coding	1.35599	8.05948	2.86002e-27	1.95652e-25	1.22797	8.05948	8.15882e-26	6.41196e-24	1.36734	8.05948	2.15568e-27	1.5139e-25	1.09977	8.05948	3.27936e-24	2.1541e-22	-0.128021	8.05948	0.0433704	0.272416	0.0113502	8.05948	0.853654	0.975381	-0.256215	8.05948	0.00017651	0.00584902
ENSG00000133874.2	RNF122	protein_coding	1.35413	2.36333	8.48885e-08	2.69678e-07	0.572583	2.36333	0.00736413	0.0130886	1.13593	2.36333	2.25675e-06	5.85726e-06	0.906094	2.36333	7.11338e-05	0.000207783	-0.781549	2.36333	0.00945385	0.123762	-0.218199	2.36333	0.448425	0.879784	-0.448038	2.36333	0.124423	0.347582
ENSG00000138326.21	RPS24	protein_coding	1.35163	10.2303	6.20259e-30	7.37772e-28	1.10178	10.2303	6.55277e-27	6.45643e-25	1.31425	10.2303	1.61991e-29	1.828e-27	1.03024	10.2303	6.32419e-26	5.7985e-24	-0.249854	10.2303	2.07707e-05	0.00232403	-0.0373786	10.2303	0.467258	0.883446	-0.321394	10.2303	2.90894e-07	4.98788e-05
ENSG00000122692.9	SMU1	protein_coding	1.34859	7.48174	1.84721e-26	1.11364e-24	1.03923	7.48174	1.11011e-22	4.7898e-21	1.23515	7.48174	3.55605e-25	1.68887e-23	0.959093	7.48174	1.53989e-21	6.55845e-20	-0.309361	7.48174	2.75066e-05	0.00292904	-0.113436	7.48174	0.0858921	0.628976	-0.389498	7.48174	6.22805e-07	9.23921e-05
ENSG00000215007.3	DNAJA1P3	processed_pseudogene	1.34796	2.08496	4.25868e-07	1.22848e-06	1.11626	2.08496	1.08048e-05	3.15888e-05	0.668531	2.08496	0.00409772	0.00666365	0.851095	2.08496	0.000403105	0.00102154	-0.231696	2.08496	0.456621	0.760453	-0.679427	2.08496	0.0339214	0.530016	-0.496863	2.08496	0.115434	0.332544
ENSG00000143942.5	CHAC2	protein_coding	1.34548	3.28197	1.34681e-09	5.41803e-09	0.822227	3.28197	1.71857e-05	4.8744e-05	0.428432	3.28197	0.0138003	0.0206722	0.96614	3.28197	1.22094e-06	4.79619e-06	-0.523248	3.28197	0.0316057	0.231147	-0.917044	3.28197	0.000387839	0.10895	-0.379335	3.28197	0.11352	0.329916
ENSG00000171159.5	C9orf16	protein_coding	1.33862	3.65149	1.36228e-11	7.08676e-11	1.14398	3.65149	6.76882e-10	3.70671e-09	0.924086	3.65149	7.44498e-08	2.36972e-07	1.04744	3.65149	5.15376e-09	2.93931e-08	-0.19464	3.65149	0.320052	0.665678	-0.41453	3.65149	0.038688	0.548701	-0.291172	3.65149	0.140285	0.370457
ENSG00000107485.18	GATA3	protein_coding	1.33777	2.74833	2.63107e-07	7.82212e-07	0.668012	2.74833	0.00313992	0.00601601	1.15873	2.74833	3.47482e-06	8.79394e-06	1.59861	2.74833	6.6048e-09	3.70762e-08	-0.669759	2.74833	0.0309	0.2292	-0.179043	2.74833	0.551581	0.914233	0.260837	2.74833	0.38708	0.636115
ENSG00000138592.14	USP8	protein_coding	1.33617	7.05083	5.99149e-23	1.88796e-21	1.154	7.05083	7.23327e-21	2.17047e-19	1.37689	7.05083	2.22033e-23	7.65404e-22	0.991922	7.05083	9.11263e-19	2.25307e-17	-0.182171	7.05083	0.030894	0.2292	0.0407149	7.05083	0.618357	0.929913	-0.344252	7.05083	0.000150089	0.00527027
ENSG00000122026.11	RPL21	protein_coding	1.3339	8.68571	7.17682e-28	5.74276e-26	1.10261	8.68571	4.45568e-25	2.94142e-23	1.31096	8.68571	1.29388e-27	9.65147e-26	0.923261	8.68571	1.62273e-22	8.08487e-21	-0.231292	8.68571	0.000302972	0.0158108	-0.0229373	8.68571	0.693327	0.947172	-0.41064	8.68571	2.65508e-08	7.01101e-06
ENSG00000153044.10	CENPH	protein_coding	1.32491	5.31246	2.71157e-15	2.3323e-14	0.967416	5.31246	1.67603e-11	1.13364e-10	1.42052	5.31246	3.40744e-16	3.36236e-15	0.884057	5.31246	1.62736e-10	1.15579e-09	-0.357498	5.31246	0.0155555	0.161944	0.0956071	5.31246	0.500914	0.894704	-0.440857	5.31246	0.00345707	0.0409898
ENSG00000142676.14	RPL11	protein_coding	1.32422	9.36341	4.2545e-29	4.35443e-27	1.09773	9.36341	2.4894e-26	2.09348e-24	1.24854	9.36341	3.1655e-28	2.73164e-26	0.980144	9.36341	1.12034e-24	8.083e-23	-0.226492	9.36341	0.000130779	0.00890038	-0.0756784	9.36341	0.159953	0.719872	-0.344075	9.36341	1.55302e-07	2.88796e-05
ENSG00000184209.15	SNRNP35	protein_coding	1.31871	4.02378	7.99069e-12	4.3009e-11	1.02436	4.02378	3.83759e-09	1.88216e-08	0.891243	4.02378	7.56062e-08	2.40248e-07	1.04419	4.02378	2.48386e-09	1.4893e-08	-0.294349	4.02378	0.123003	0.447474	-0.427465	4.02378	0.0278262	0.498224	-0.274523	4.02378	0.149424	0.3833
ENSG00000189043.10	NDUFA4	protein_coding	1.31505	7.32703	1.34625e-25	6.97041e-24	1.17762	7.32703	5.40647e-24	2.99923e-22	1.33185	7.32703	8.78272e-26	4.75239e-24	1.02267	7.32703	5.69894e-22	2.61261e-20	-0.137432	7.32703	0.0458795	0.281102	0.0168042	7.32703	0.801667	0.968172	-0.292379	7.32703	9.5299e-05	0.00380131
ENSG00000115268.10	RPS15	protein_coding	1.31498	7.85668	1.90752e-24	8.12418e-23	1.13494	7.85668	2.50325e-22	1.01693e-20	1.27463	7.85668	5.38928e-24	2.09896e-22	1.00247	7.85668	1.42396e-20	4.83305e-19	-0.180037	7.85668	0.017018	0.170455	-0.0403429	7.85668	0.578066	0.919543	-0.312506	7.85668	0.000112049	0.0042511
ENSG00000272886.6	DCP1A	protein_coding	1.31078	5.38287	5.26607e-19	8.13192e-18	1.03215	5.38287	8.22597e-16	1.03436e-14	1.25714	5.38287	1.96244e-18	2.71879e-17	0.898432	5.38287	4.70227e-14	5.55811e-13	-0.278635	5.38287	0.0120297	0.140806	-0.0536411	5.38287	0.613305	0.929913	-0.412348	5.38287	0.000392405	0.0100122
ENSG00000120539.15	MASTL	protein_coding	1.3073	5.96615	6.35803e-19	9.72713e-18	0.825477	5.96615	5.51348e-13	4.58692e-12	1.35582	5.96615	2.0035e-19	3.3024e-18	1.02724	5.96615	1.04615e-15	1.56781e-14	-0.481825	5.96615	5.89697e-05	0.00502308	0.0485165	5.96615	0.648584	0.935809	-0.280064	5.96615	0.0118889	0.0887834
ENSG00000138061.12	CYP1B1	protein_coding	1.30624	4.91958	1.01758e-17	1.27589e-16	0.601404	4.91958	1.2228e-08	5.59216e-08	1.39404	4.91958	1.336e-18	1.92148e-17	0.793363	4.91958	1.65495e-11	1.34546e-10	-0.704832	4.91958	5.37291e-07	0.000164973	0.0878062	4.91958	0.451156	0.880703	-0.512873	4.91958	8.28883e-05	0.00349641
ENSG00000257576.1	HSPD1P4	processed_pseudogene	1.30519	3.519	5.48538e-10	2.32648e-09	0.795661	3.519	9.94246e-06	2.92296e-05	0.985152	3.519	2.39119e-07	7.11697e-07	0.701614	3.519	6.22928e-05	0.000184068	-0.509529	3.519	0.0253999	0.207137	-0.320039	3.519	0.151412	0.712196	-0.603577	3.519	0.00899573	0.0743711
ENSG00000185404.17	SP140L	protein_coding	1.30139	4.05727	1.70808e-13	1.1407e-12	0.866766	4.05727	5.02617e-09	2.4299e-08	1.14688	4.05727	5.32349e-12	2.92859e-11	1.28116	4.05727	2.64324e-13	2.7973e-12	-0.434623	4.05727	0.00996627	0.127628	-0.154511	4.05727	0.339336	0.834765	-0.020229	4.05727	0.899805	0.954216
ENSG00000162231.14	NXF1	protein_coding	1.29743	6.31174	9.55711e-24	3.60521e-22	1.08554	6.31174	3.35569e-21	1.09395e-19	1.23824	6.31174	4.49089e-23	1.43567e-21	1.0223	6.31174	2.33663e-20	7.59864e-19	-0.211896	6.31174	0.0073168	0.106275	-0.0591952	6.31174	0.431671	0.87293	-0.275134	6.31174	0.000740068	0.0153393
ENSG00000156467.10	UQCRB	protein_coding	1.28757	7.37644	5.4686e-22	1.42974e-20	1.09436	7.37644	1.05182e-19	2.54345e-18	1.34724	7.37644	1.23576e-22	3.59377e-21	1.03887	7.37644	5.49354e-19	1.38683e-17	-0.193213	7.37644	0.0266258	0.211983	0.0596676	7.37644	0.479521	0.885599	-0.248706	7.37644	0.00521986	0.053313
ENSG00000137460.10	FHDC1	protein_coding	1.27654	2.51986	2.67132e-07	7.93868e-07	0.604545	2.51986	0.00486535	0.00896292	1.0176	2.51986	1.3309e-05	3.11612e-05	1.07292	2.51986	5.77797e-06	2.02782e-05	-0.671994	2.51986	0.0238132	0.200204	-0.258939	2.51986	0.368803	0.848117	-0.203615	2.51986	0.478779	0.712823
ENSG00000168002.12	POLR2G	protein_coding	1.27335	6.09466	1.76555e-20	3.54264e-19	1.02646	6.09466	1.59859e-17	2.64488e-16	1.13522	6.09466	6.8841e-19	1.04113e-17	0.838067	6.09466	7.07439e-15	9.29385e-14	-0.246893	6.09466	0.0109455	0.133561	-0.138128	6.09466	0.141709	0.697089	-0.435282	6.09466	3.52107e-05	0.00194513
ENSG00000124562.10	SNRPC	protein_coding	1.27104	6.05743	3.77248e-21	8.55808e-20	1.08201	6.05743	6.56081e-19	1.36413e-17	1.24445	6.05743	7.48565e-21	1.57378e-19	0.951811	6.05743	3.55527e-17	6.62063e-16	-0.189026	6.05743	0.0375457	0.254474	-0.0265893	6.05743	0.762866	0.963118	-0.319225	6.05743	0.000844371	0.016565
ENSG00000196531.14	NACA	protein_coding	1.26957	8.73637	1.31695e-26	8.31945e-25	1.12965	8.73637	6.69822e-25	4.31398e-23	1.36923	8.73637	1.01694e-27	7.76106e-26	1.03001	8.73637	1.45445e-23	8.68918e-22	-0.139924	8.73637	0.0251672	0.205991	0.099659	8.73637	0.10466	0.651795	-0.239568	8.73637	0.000307377	0.00840228
ENSG00000287185.1	RP11-69M11.1	lncRNA	1.26442	3.3695	3.80654e-09	1.44668e-08	0.432553	3.3695	0.0116509	0.0198512	0.719934	3.3695	8.8131e-05	0.000183157	0.6015	3.3695	0.000731913	0.00176469	-0.831866	3.3695	0.000921376	0.0324398	-0.544486	3.3695	0.0234622	0.475927	-0.66292	3.3695	0.00665967	0.0620696
ENSG00000092020.11	PPP2R3C	protein_coding	1.26315	3.95396	3.83247e-10	1.66832e-09	0.826749	3.95396	2.43317e-06	7.89315e-06	1.22417	3.95396	8.08907e-10	3.33959e-09	0.691264	3.95396	3.95549e-05	0.000120862	-0.436398	3.95396	0.0432275	0.271856	-0.0389789	3.95396	0.852471	0.975354	-0.571884	3.95396	0.00939093	0.0761516
ENSG00000145736.14	GTF2H2	protein_coding	1.26193	2.09224	1.89539e-05	4.36125e-05	0.458894	2.09224	0.0808692	0.114255	0.770864	2.09224	0.00469792	0.00757254	0.514601	2.09224	0.0515414	0.081546	-0.803037	2.09224	0.0326658	0.235804	-0.491067	2.09224	0.182465	0.73983	-0.74733	2.09224	0.0458856	0.198697
ENSG00000198780.12	FAM169A	protein_coding	1.25938	4.70286	4.86059e-14	3.51833e-13	0.956104	4.70286	7.8475e-11	4.86892e-10	1.08649	4.70286	2.86741e-12	1.62902e-11	0.731565	4.70286	3.68489e-08	1.84008e-07	-0.303281	4.70286	0.0474552	0.28662	-0.17289	4.70286	0.249457	0.788125	-0.527819	4.70286	0.00104325	0.0185885
ENSG00000103942.13	HOMER2	protein_coding	1.25721	4.42728	9.80152e-15	7.85251e-14	0.972533	4.42728	1.17229e-11	8.12481e-11	1.18616	4.42728	5.21366e-14	3.73905e-13	0.707661	4.42728	2.21351e-08	1.14428e-07	-0.28468	4.42728	0.0486932	0.29012	-0.0710554	4.42728	0.613415	0.929913	-0.549552	4.42728	0.000367528	0.00953334
ENSG00000107537.14	PHYH	protein_coding	1.25216	5.63212	9.82885e-20	1.68752e-18	1.07354	5.63212	1.24428e-17	2.11978e-16	1.02306	5.63212	5.47123e-17	5.97985e-16	0.886047	5.63212	4.06759e-15	5.57099e-14	-0.178625	5.63212	0.0692895	0.34548	-0.229095	5.63212	0.0216637	0.475927	-0.366113	5.63212	0.000492202	0.0118155
ENSG00000277791.5	PSMB3	protein_coding	1.25069	6.9782	5.55894e-21	1.20914e-19	1.03831	6.9782	2.10325e-18	4.0129e-17	1.23664	6.9782	8.01411e-21	1.67687e-19	1.00955	6.9782	5.05817e-18	1.0859e-16	-0.212376	6.9782	0.0199307	0.183248	-0.0140502	6.9782	0.872742	0.978684	-0.241138	6.9782	0.00891849	0.0739471
ENSG00000169567.13	HINT1	protein_coding	1.24963	8.11214	7.1712e-25	3.34563e-23	1.07876	8.11214	9.49441e-23	4.14342e-21	1.24848	8.11214	7.39566e-25	3.35549e-23	1.01516	8.11214	6.98062e-22	3.16719e-20	-0.170872	8.11214	0.0143418	0.155464	-0.00115002	8.11214	0.986262	0.998591	-0.234466	8.11214	0.00116518	0.0200051
ENSG00000143748.18	NVL	protein_coding	1.24592	5.11012	1.03221e-12	6.22297e-12	0.90554	5.11012	3.0549e-09	1.52203e-08	1.2342	5.11012	1.33398e-12	7.93002e-12	0.885826	5.11012	5.0158e-09	2.86434e-08	-0.34038	5.11012	0.044102	0.27572	-0.0117185	5.11012	0.943096	0.991476	-0.360093	5.11012	0.0337852	0.164965
ENSG00000071082.11	RPL31	protein_coding	1.24528	8.65796	9.49009e-28	7.28475e-26	1.0527	8.65796	2.76673e-25	1.94304e-23	1.21525	8.65796	2.17395e-27	1.51866e-25	0.974446	8.65796	3.6633e-24	2.38259e-22	-0.192579	8.65796	0.00113016	0.0353639	-0.0300321	8.65796	0.583719	0.920814	-0.270836	8.65796	1.65569e-05	0.00112681
ENSG00000203697.12	CAPN8	protein_coding	1.2425	1.43929	8.76524e-05	0.000182853	0.236393	1.43929	0.404826	0.472835	0.697522	1.43929	0.0177428	0.0260547	0.961577	1.43929	0.00156113	0.00351733	-1.00611	1.43929	0.0157576	0.16334	-0.544983	1.43929	0.177983	0.736007	-0.280927	1.43929	0.483279	0.716695
ENSG00000159199.14	ATP5MC1	protein_coding	1.24216	6.11261	5.94167e-21	1.28603e-19	1.04615	6.11261	1.42934e-18	2.80448e-17	1.28238	6.11261	2.11105e-21	4.83892e-20	1.03715	6.11261	1.87466e-18	4.35761e-17	-0.196004	6.11261	0.0300165	0.225926	0.0402198	6.11261	0.645441	0.934301	-0.205006	6.11261	0.0236574	0.132587
ENSG00000260853.2	RP11-264B17.2	lncRNA	1.23807	3.13998	6.13661e-09	2.27015e-08	0.689159	3.13998	0.000154731	0.000372794	1.0107	3.13998	3.9565e-07	1.13901e-06	0.71817	3.13998	9.13485e-05	0.000261792	-0.548909	3.13998	0.02247	0.194578	-0.227367	3.13998	0.329416	0.829244	-0.519898	3.13998	0.0300284	0.153144
ENSG00000139620.13	KANSL2	protein_coding	1.23718	5.14664	2.3938e-16	2.42587e-15	0.979922	5.14664	2.10608e-13	1.85873e-12	1.1687	5.14664	1.31576e-15	1.20055e-14	0.843113	5.14664	1.21565e-11	1.01327e-10	-0.257255	5.14664	0.0406248	0.264482	-0.0684741	5.14664	0.575095	0.918802	-0.394065	5.14664	0.00250423	0.0336352
ENSG00000175324.10	LSM1	protein_coding	1.23422	3.65832	1.61012e-10	7.36352e-10	0.783268	3.65832	2.24187e-06	7.31934e-06	0.789457	3.65832	1.95736e-06	5.13166e-06	0.769504	3.65832	3.03162e-06	1.11277e-05	-0.450955	3.65832	0.0275957	0.215717	-0.444765	3.65832	0.0296502	0.506431	-0.464719	3.65832	0.0234793	0.131857
ENSG00000113356.13	POLR3G	protein_coding	1.23091	3.65102	1.02909e-10	4.80961e-10	0.757355	3.65102	2.79161e-06	8.96127e-06	1.17464	3.65102	3.24091e-10	1.41547e-09	0.87226	3.65102	2.14598e-07	9.51424e-07	-0.473557	3.65102	0.0187571	0.177781	-0.0562731	3.65102	0.771345	0.965121	-0.358652	3.65102	0.0703343	0.252344
ENSG00000117010.17	ZNF684	protein_coding	1.22828	1.73674	1.07842e-05	2.56687e-05	0.0204993	1.73674	0.932266	0.945805	1.26166	1.73674	7.06528e-06	1.72014e-05	0.449431	1.73674	0.0688732	0.105393	-1.20778	1.73674	0.00106904	0.0347649	0.0333833	1.73674	0.922034	0.987284	-0.778846	1.73674	0.0275202	0.144703
ENSG00000213362.3	FTH1P12	processed_pseudogene	1.22641	3.68223	2.98032e-09	1.14821e-08	0.877974	3.68223	2.35224e-06	7.64942e-06	0.763096	3.68223	2.19828e-05	4.99723e-05	0.693349	3.68223	8.39303e-05	0.000242056	-0.348436	3.68223	0.123062	0.447474	-0.463314	3.68223	0.0428909	0.555914	-0.533061	3.68223	0.0209684	0.123608
ENSG00000188612.12	SUMO2	protein_coding	1.21968	7.34642	7.33586e-25	3.39843e-23	1.0118	7.34642	3.5948e-22	1.40837e-20	1.11994	7.34642	1.26039e-23	4.59695e-22	0.977265	7.34642	1.11974e-21	4.84718e-20	-0.207876	7.34642	0.00284162	0.0607087	-0.0997364	7.34642	0.132568	0.684184	-0.242411	7.34642	0.00065111	0.0140928
ENSG00000175106.17	TVP23C	protein_coding	1.21813	2.55539	3.68883e-06	9.40042e-06	0.593125	2.55539	0.0114269	0.0195199	0.368989	2.55539	0.105669	0.135689	0.665068	2.55539	0.00502825	0.0101475	-0.625001	2.55539	0.0545279	0.305444	-0.849137	2.55539	0.0105346	0.39886	-0.553057	2.55539	0.0870956	0.286193
ENSG00000105197.11	TIMM50	protein_coding	1.21275	7.05011	8.43737e-21	1.77953e-19	0.918168	7.05011	5.43984e-17	8.31276e-16	1.29191	7.05011	1.08103e-21	2.61887e-20	0.862037	7.05011	3.68243e-16	5.8861e-15	-0.294585	7.05011	0.00150101	0.0430639	0.0791601	7.05011	0.361026	0.844072	-0.350715	7.05011	0.000232528	0.00711772
ENSG00000171453.20	POLR1C	protein_coding	1.21164	4.25019	7.51024e-12	4.06217e-11	0.691405	4.25019	1.7536e-06	5.81144e-06	1.03191	4.25019	4.26348e-10	1.82643e-09	0.850461	4.25019	3.30307e-08	1.66452e-07	-0.520231	4.25019	0.00437017	0.0796232	-0.179723	4.25019	0.299685	0.813808	-0.361175	4.25019	0.0415603	0.187661
ENSG00000132603.15	NIP7	protein_coding	1.21059	5.85429	2.39275e-21	5.57168e-20	0.956621	5.85429	4.37012e-18	7.91478e-17	1.19453	5.85429	3.69388e-21	8.18295e-20	0.935676	5.85429	8.69873e-18	1.78337e-16	-0.253972	5.85429	0.00387879	0.0740053	-0.0160674	5.85429	0.846018	0.974558	-0.274916	5.85429	0.00195645	0.0285607
ENSG00000109475.17	RPL34	protein_coding	1.20913	7.31921	1.43212e-24	6.27696e-23	1.01569	7.31921	4.59446e-22	1.7551e-20	1.15283	7.31921	7.01875e-24	2.67056e-22	0.909738	7.31921	1.64998e-20	5.47354e-19	-0.193444	7.31921	0.00558381	0.0910161	-0.0563039	7.31921	0.395899	0.855127	-0.299396	7.31921	5.80482e-05	0.00282462
ENSG00000149428.19	HYOU1	protein_coding	1.20463	6.77322	1.78909e-20	3.579e-19	0.973407	6.77322	1.50269e-17	2.51139e-16	1.29492	6.77322	1.71968e-21	3.99734e-20	0.87225	6.77322	4.25123e-16	6.71399e-15	-0.231221	6.77322	0.0117311	0.138776	0.090293	6.77322	0.30622	0.818258	-0.332377	6.77322	0.00051914	0.0122835
ENSG00000155287.11	SLC25A28	protein_coding	1.20242	4.04616	9.50057e-12	5.06608e-11	0.616043	4.04616	1.19285e-05	3.46442e-05	0.739702	4.04616	5.33339e-07	1.5056e-06	0.873869	4.04616	1.91357e-08	9.98609e-08	-0.586376	4.04616	0.00156088	0.0439411	-0.462717	4.04616	0.0104268	0.398794	-0.32855	4.04616	0.0627795	0.237324
ENSG00000101361.17	NOP56	protein_coding	1.20208	8.20399	7.60497e-28	6.0487e-26	0.976231	8.20399	8.52688e-25	5.43866e-23	1.14925	8.20399	3.49675e-27	2.34353e-25	0.978547	8.20399	7.87688e-25	5.77769e-23	-0.225844	8.20399	0.000116168	0.00811516	-0.0528296	8.20399	0.317301	0.824241	-0.223528	8.20399	0.000132459	0.00480456
ENSG00000086065.14	CHMP5	protein_coding	1.20055	6.86211	8.71427e-23	2.65715e-21	0.990178	6.86211	4.60121e-20	1.20299e-18	1.0945	6.86211	1.80568e-21	4.17521e-20	0.928473	6.86211	3.57909e-19	9.46988e-18	-0.210368	6.86211	0.00712844	0.10505	-0.106047	6.86211	0.158551	0.719363	-0.272074	6.86211	0.00074281	0.015372
ENSG00000082074.19	FYB1	protein_coding	1.19928	4.86328	2.04868e-14	1.5781e-13	0.756525	4.86328	3.17259e-09	1.57473e-08	1.07837	4.86328	4.09921e-13	2.61332e-12	0.718817	4.86328	9.90559e-09	5.41547e-08	-0.442751	4.86328	0.00257658	0.058345	-0.120906	4.86328	0.381445	0.849299	-0.480459	4.86328	0.00120897	0.0204642
ENSG00000011332.21	DPF1	protein_coding	1.19843	2.44059	3.68711e-05	8.10807e-05	0.437532	2.44059	0.0935208	0.129783	1.28045	2.44059	1.39169e-05	3.24868e-05	0.452686	2.44059	0.0831327	0.124445	-0.760897	2.44059	0.0411573	0.265371	0.0820232	2.44059	0.820564	0.970974	-0.745743	2.44059	0.0451172	0.196879
ENSG00000114450.11	GNB4	protein_coding	1.19649	4.97066	2.74743e-14	2.05987e-13	0.75195	4.97066	4.34754e-09	2.11732e-08	1.24323	4.97066	9.09201e-15	7.33303e-14	0.98101	4.97066	6.51262e-12	5.66817e-11	-0.444541	4.97066	0.00266475	0.0586439	0.0467412	4.97066	0.735903	0.956889	-0.21548	4.97066	0.12602	0.35025
ENSG00000086061.16	DNAJA1	protein_coding	1.1956	9.23015	1.47257e-28	1.3596e-26	0.883146	9.23015	4.0378e-24	2.30784e-22	1.03869	9.23015	1.74543e-26	1.04267e-24	0.956548	9.23015	2.79738e-25	2.22493e-23	-0.312453	9.23015	2.81184e-07	9.10128e-05	-0.156904	9.23015	0.00308278	0.286606	-0.239051	9.23015	2.55985e-05	0.00156646
ENSG00000197565.16	COL4A6	protein_coding	1.19478	3.17446	1.97256e-08	6.81417e-08	0.342396	3.17446	0.0460066	0.0688613	1.25365	3.17446	6.93709e-09	2.52385e-08	0.432072	3.17446	0.0132089	0.024313	-0.852387	3.17446	0.000866254	0.030995	0.0588684	3.17446	0.802897	0.968172	-0.762711	3.17446	0.00249077	0.0336166
ENSG00000163191.6	S100A11	protein_coding	1.19181	7.71266	3.65038e-24	1.49213e-22	0.930256	7.71266	1.24657e-20	3.59355e-19	1.16402	7.71266	8.00431e-24	3.00604e-22	0.899225	7.71266	3.71553e-20	1.17641e-18	-0.261553	7.71266	0.000371566	0.0182371	-0.0277894	7.71266	0.678146	0.942382	-0.292583	7.71266	9.46635e-05	0.00380131
ENSG00000138495.7	COX17	protein_coding	1.19174	5.11411	4.89506e-15	4.10085e-14	0.906628	5.11411	9.73212e-12	6.813e-11	1.07167	5.11411	1.03367e-13	7.10811e-13	0.923705	5.11411	5.96277e-12	5.22752e-11	-0.285112	5.11411	0.0337368	0.239735	-0.120067	5.11411	0.358418	0.842378	-0.268035	5.11411	0.0451442	0.196879
ENSG00000129484.14	PARP2	protein_coding	1.19052	5.66533	8.32555e-18	1.05898e-16	0.743527	5.66533	6.75392e-12	4.8463e-11	1.01453	5.66533	1.07862e-15	9.97327e-15	0.673794	5.66533	8.44519e-11	6.25011e-10	-0.446993	5.66533	0.00013587	0.0091525	-0.175989	5.66533	0.100557	0.64603	-0.516726	5.66533	1.84444e-05	0.00123259
ENSG00000198039.11	ZNF273	protein_coding	1.18907	2.52585	5.34757e-06	1.33165e-05	0.511267	2.52585	0.027208	0.0427855	1.07619	2.52585	2.49653e-05	5.63447e-05	0.523242	2.52585	0.024029	0.0413685	-0.6778	2.52585	0.0376326	0.254597	-0.112872	2.52585	0.721146	0.953582	-0.665825	2.52585	0.0409289	0.186083
ENSG00000132475.10	H3-3B	protein_coding	1.18262	8.35868	9.66342e-26	5.16543e-24	0.935873	8.35868	2.32767e-22	9.54416e-21	1.01663	8.35868	1.5142e-23	5.43448e-22	0.982995	8.35868	4.61307e-23	2.52723e-21	-0.246747	8.35868	0.000187789	0.0116952	-0.165987	8.35868	0.00809827	0.385379	-0.199625	8.35868	0.00180738	0.0272881
ENSG00000116514.17	RNF19B	protein_coding	1.18257	4.3485	3.85748e-11	1.89402e-10	0.801695	4.3485	2.3752e-07	8.90396e-07	1.29445	4.3485	3.6729e-12	2.05655e-11	1.01465	4.3485	1.59383e-09	9.83334e-09	-0.380877	4.3485	0.0389173	0.259115	0.111873	4.3485	0.532667	0.90863	-0.167927	4.3485	0.35066	0.601893
ENSG00000249859.12	PVT1	lncRNA	1.18102	5.07364	6.91081e-15	5.66026e-14	0.836175	5.07364	8.26186e-11	5.11159e-10	1.05889	5.07364	1.56493e-13	1.04988e-12	0.765653	5.07364	7.05338e-10	4.5405e-09	-0.344847	5.07364	0.0115461	0.137213	-0.122127	5.07364	0.351653	0.840948	-0.415368	5.07364	0.00283391	0.0360893
ENSG00000117475.14	BLZF1	protein_coding	1.18053	5.24706	5.2215e-17	5.83244e-16	0.801131	5.24706	3.63092e-12	2.70079e-11	1.08766	5.24706	6.22552e-16	5.97352e-15	0.827111	5.24706	1.54289e-12	1.45968e-11	-0.379397	5.24706	0.00145853	0.0426563	-0.0928719	5.24706	0.403486	0.859805	-0.353417	5.24706	0.00277708	0.0358415
ENSG00000100479.13	POLE2	protein_coding	1.17889	4.63504	4.04852e-13	2.57231e-12	0.852571	4.63504	1.56448e-09	8.13543e-09	1.05753	4.63504	7.55841e-12	4.05995e-11	0.767643	4.63504	1.62895e-08	8.60969e-08	-0.326319	4.63504	0.0353157	0.245795	-0.121355	4.63504	0.421031	0.870695	-0.411247	4.63504	0.00914786	0.0750547
ENSG00000221983.8	UBA52	protein_coding	1.16996	7.78641	3.7109e-26	2.14891e-24	1.01347	7.78641	4.56797e-24	2.57739e-22	1.18215	7.78641	2.61561e-26	1.51465e-24	0.961783	7.78641	2.59801e-23	1.48491e-21	-0.156488	7.78641	0.00929734	0.12263	0.0121928	7.78641	0.831421	0.973063	-0.208178	7.78641	0.000818159	0.0164024
ENSG00000169871.13	TRIM56	protein_coding	1.16994	6.59243	2.80814e-21	6.47049e-20	0.773514	6.59243	1.16321e-15	1.438e-14	1.04389	6.59243	1.10552e-19	1.90551e-18	1.05228	6.59243	8.55978e-20	2.52265e-18	-0.396426	6.59243	1.74564e-05	0.00213607	-0.126052	6.59243	0.122991	0.672958	-0.117656	6.59243	0.149097	0.382834
ENSG00000117620.15	SLC35A3	protein_coding	1.16855	4.35662	2.21131e-11	1.12163e-10	0.771004	4.35662	2.63183e-07	9.81028e-07	1.19608	4.35662	1.21083e-11	6.35398e-11	0.713794	4.35662	1.09833e-06	4.35082e-06	-0.397546	4.35662	0.0265178	0.211942	0.0275322	4.35662	0.873484	0.97877	-0.454756	4.35662	0.0120094	0.0891288
ENSG00000100387.9	RBX1	protein_coding	1.15624	5.49155	1.81164e-17	2.17644e-16	0.908433	5.49155	2.41768e-14	2.47255e-13	1.26108	5.49155	1.21263e-18	1.75938e-17	0.849338	5.49155	1.62749e-13	1.78618e-12	-0.247803	5.49155	0.0226384	0.195376	0.104844	5.49155	0.319937	0.826189	-0.306898	5.49155	0.00558106	0.0555732
ENSG00000067048.17	DDX3Y	protein_coding	1.15366	3.83512	3.79243e-11	1.86416e-10	0.76729	3.83512	3.37968e-07	1.24399e-06	1.27342	3.83512	2.88564e-12	1.63797e-11	0.84446	3.83512	5.0778e-08	2.48212e-07	-0.386372	3.83512	0.0320677	0.233016	0.119761	3.83512	0.493511	0.891389	-0.309202	3.83512	0.0826551	0.277488
ENSG00000149483.12	TMEM138	protein_coding	1.15304	4.91914	5.71767e-15	4.74186e-14	0.891337	4.91914	7.35572e-12	5.25243e-11	1.1785	4.91914	3.01459e-15	2.60652e-14	0.700631	4.91914	2.73177e-09	1.62613e-08	-0.261708	4.91914	0.044376	0.276758	0.0254559	4.91914	0.840431	0.974558	-0.452413	4.91914	0.000959973	0.0176559
ENSG00000158406.6	H4C8	protein_coding	1.15168	2.4153	6.1944e-06	1.52754e-05	1.05711	2.4153	2.32057e-05	6.41914e-05	0.319126	2.4153	0.149943	0.18687	0.563908	2.4153	0.0135173	0.0248183	-0.0945713	2.4153	0.759566	0.92005	-0.832555	2.4153	0.010202	0.398794	-0.587773	2.4153	0.0634055	0.238706
ENSG00000226360.5	RPL10AP6	processed_pseudogene	1.14993	4.54728	2.32648e-13	1.52213e-12	0.818994	4.54728	1.40351e-09	7.33014e-09	1.02083	4.54728	5.88129e-12	3.2087e-11	0.70342	4.54728	3.99985e-08	1.98758e-07	-0.330934	4.54728	0.0261526	0.210288	-0.129101	4.54728	0.371172	0.848569	-0.446508	4.54728	0.00348321	0.0411717
ENSG00000026103.22	FAS	protein_coding	1.14935	3.7829	2.16679e-10	9.74393e-10	0.242577	3.7829	0.071988	0.103075	0.958238	3.7829	1.42673e-08	4.98335e-08	0.449109	3.7829	0.00154059	0.00347937	-0.906778	3.7829	2.13399e-05	0.00236766	-0.191117	3.7829	0.308428	0.818258	-0.700246	3.7829	0.000574252	0.0130049
ENSG00000140988.16	RPS2	protein_coding	1.14607	10.5232	1.14137e-27	8.61113e-26	0.961042	10.5232	4.35173e-25	2.88723e-23	1.13807	10.5232	1.44772e-27	1.05023e-25	0.84684	10.5232	2.94505e-23	1.67601e-21	-0.185023	10.5232	0.00077225	0.0286405	-0.00799572	10.5232	0.874478	0.978784	-0.299226	10.5232	8.76828e-07	0.000119956
ENSG00000114904.13	NEK4	protein_coding	1.14585	5.19165	4.12708e-16	4.03928e-15	0.809018	5.19165	7.73301e-12	5.50695e-11	1.12359	5.19165	7.42388e-16	7.04654e-15	0.699731	5.19165	3.01888e-10	2.05137e-09	-0.33683	5.19165	0.00560633	0.0910721	-0.0222545	5.19165	0.846516	0.974558	-0.446117	5.19165	0.000404706	0.0101972
ENSG00000167863.12	ATP5PD	protein_coding	1.14511	6.2036	2.28437e-18	3.20516e-17	0.842708	6.2036	2.33691e-14	2.39365e-13	1.15419	6.2036	1.78374e-18	2.48426e-17	0.897418	6.2036	3.76206e-15	5.18481e-14	-0.302406	6.2036	0.00341438	0.067994	0.00907424	6.2036	0.925454	0.988041	-0.247695	6.2036	0.0144885	0.0987635
ENSG00000164211.13	STARD4	protein_coding	1.13915	5.85701	8.79853e-18	1.11271e-16	0.658868	5.85701	5.12129e-11	3.24144e-10	0.883438	5.85701	1.79604e-14	1.38917e-13	0.81525	5.85701	1.75651e-13	1.91505e-12	-0.480287	5.85701	2.90101e-05	0.00306416	-0.255716	5.85701	0.0150543	0.440067	-0.323904	5.85701	0.00262963	0.0346497
ENSG00000108107.15	RPL28	protein_coding	1.1376	9.74755	2.35047e-26	1.4106e-24	0.89726	9.74755	6.52637e-23	2.93087e-21	1.07231	9.74755	1.72089e-25	8.6064e-24	0.884391	9.74755	1.0509e-22	5.35716e-21	-0.240345	9.74755	9.43396e-05	0.00684377	-0.0652927	9.74755	0.239232	0.77951	-0.253214	9.74755	4.67022e-05	0.00241807
ENSG00000232385.2	RPS3AP25	processed_pseudogene	1.13403	2.02238	0.000276093	0.0005394	0.22201	2.02238	0.434153	0.501366	0.694143	2.02238	0.0183557	0.0268861	0.343347	2.02238	0.22926	0.299873	-0.912022	2.02238	0.0276242	0.215741	-0.439889	2.02238	0.27519	0.80519	-0.790685	2.02238	0.0541447	0.218282
ENSG00000175581.14	MRPL48	protein_coding	1.13344	5.04526	1.00224e-14	8.02457e-14	0.769297	5.04526	3.19507e-10	1.82617e-09	1.1882	5.04526	2.52102e-15	2.20723e-14	0.719757	5.04526	1.54513e-09	9.55518e-09	-0.364141	5.04526	0.00647579	0.0995068	0.0547665	5.04526	0.665889	0.940407	-0.413681	5.04526	0.00229136	0.031845
ENSG00000241839.10	PLEKHO2	protein_coding	1.1282	2.3998	1.48964e-05	3.47613e-05	0.816127	2.3998	0.000886486	0.00187298	0.377707	2.3998	0.101542	0.131052	0.757527	2.3998	0.00182749	0.00405178	-0.312076	2.3998	0.332621	0.67609	-0.750496	2.3998	0.0238239	0.478762	-0.370676	2.3998	0.251125	0.506407
ENSG00000198746.13	GPATCH3	protein_coding	1.12437	3.26854	2.49833e-08	8.51541e-08	0.636044	3.26854	0.000278527	0.000642339	0.899588	3.26854	1.8384e-06	4.83611e-06	0.637141	3.26854	0.000272954	0.000711934	-0.488322	3.26854	0.0350778	0.244785	-0.224779	3.26854	0.31981	0.826189	-0.487226	3.26854	0.0354643	0.170267
ENSG00000188375.5	H3-5	protein_coding	1.12227	2.0566	5.01507e-06	1.25194e-05	0.281103	2.0566	0.186304	0.240094	0.808511	2.0566	0.000443645	0.000837496	0.926961	2.0566	8.43015e-05	0.000242967	-0.841163	2.0566	0.00723106	0.105727	-0.313755	2.0566	0.294649	0.813808	-0.195305	2.0566	0.512142	0.736661
ENSG00000198730.9	CTR9	protein_coding	1.11958	6.83666	9.27004e-22	2.33573e-20	0.955158	6.83666	1.56085e-19	3.67343e-18	1.08446	6.83666	2.61936e-21	5.92182e-20	0.978864	6.83666	7.13721e-20	2.12186e-18	-0.16442	6.83666	0.0323383	0.23408	-0.0351183	6.83666	0.637008	0.932546	-0.140714	6.83666	0.0646865	0.241607
ENSG00000163328.14	GPR155	protein_coding	1.11944	2.05412	0.000104196	0.000214618	0.219911	2.05412	0.396071	0.464333	0.801904	2.05412	0.00348417	0.00573657	0.486643	2.05412	0.0655019	0.100736	-0.899531	2.05412	0.0178676	0.174357	-0.317537	2.05412	0.386323	0.851544	-0.632799	2.05412	0.0891772	0.289574
ENSG00000130164.14	LDLR	protein_coding	1.11686	7.58705	1.49743e-24	6.52495e-23	0.769878	7.58705	2.83366e-19	6.25633e-18	0.864603	7.58705	6.86172e-21	1.44952e-19	0.756345	7.58705	4.97011e-19	1.26925e-17	-0.346984	7.58705	1.75554e-06	0.000421425	-0.25226	7.58705	0.000193441	0.0721784	-0.360518	7.58705	8.90378e-07	0.000119956
ENSG00000105173.14	CCNE1	protein_coding	1.11584	4.40016	2.56112e-12	1.46446e-11	0.658166	4.40016	4.64062e-07	1.67771e-06	0.982365	4.40016	6.98136e-11	3.31803e-10	0.727426	4.40016	6.57575e-08	3.16237e-07	-0.457672	4.40016	0.00455453	0.0817108	-0.133473	4.40016	0.382691	0.850331	-0.388411	4.40016	0.0144828	0.0987635
ENSG00000228532.4	SUMO2P21	processed_pseudogene	1.1149	2.50056	9.11743e-07	2.511e-06	0.508802	2.50056	0.0102915	0.0177666	0.76242	2.50056	0.000258793	0.000504779	0.915408	2.50056	2.29865e-05	7.33247e-05	-0.6061	2.50056	0.0285167	0.219738	-0.352482	2.50056	0.192607	0.749303	-0.199495	2.50056	0.457148	0.695841
ENSG00000223551.1	TMSB4XP4	processed_pseudogene	1.11395	4.61087	1.48514e-11	7.69253e-11	0.641591	4.61087	2.34614e-06	7.63178e-06	0.865	4.61087	6.58054e-09	2.40131e-08	0.649227	4.61087	1.91345e-06	7.27629e-06	-0.472361	4.61087	0.00589917	0.0933894	-0.248952	4.61087	0.131289	0.681566	-0.464725	4.61087	0.00666253	0.0620696
ENSG00000173960.14	UBXN2A	protein_coding	1.11367	5.67456	9.84579e-16	9.05251e-15	0.694952	5.67456	3.61471e-10	2.04741e-09	1.00397	5.67456	2.05031e-14	1.5702e-13	0.602498	5.67456	9.64738e-09	5.28963e-08	-0.41872	5.67456	0.000806904	0.0293799	-0.109704	5.67456	0.343281	0.837719	-0.511174	5.67456	7.68073e-05	0.00329762
ENSG00000198604.11	BAZ1A	protein_coding	1.11237	6.85099	4.11608e-21	9.19535e-20	0.651723	6.85099	5.50371e-14	5.29407e-13	1.08327	6.85099	9.71185e-21	2.0098e-19	0.768168	6.85099	4.50798e-16	7.09403e-15	-0.460649	6.85099	7.57825e-07	0.000208449	-0.0290976	6.85099	0.706821	0.949838	-0.344204	6.85099	7.47089e-05	0.00325749
ENSG00000119820.11	YIPF4	protein_coding	1.11106	6.0151	8.14693e-18	1.04128e-16	0.893368	6.0151	5.85686e-15	6.64331e-14	1.13829	6.0151	3.83553e-18	5.13074e-17	0.680053	6.0151	1.12424e-11	9.43631e-11	-0.217692	6.0151	0.0317393	0.231394	0.027226	6.0151	0.781293	0.96662	-0.431008	6.0151	8.8414e-05	0.00364791
ENSG00000198034.11	RPS4X	protein_coding	1.10968	10.322	8.60907e-28	6.73611e-26	0.888375	10.322	1.55499e-24	9.5491e-23	1.05883	10.322	4.22866e-27	2.79155e-25	0.810675	10.322	3.26077e-23	1.83983e-21	-0.221301	10.322	5.52923e-05	0.0048346	-0.0508456	10.322	0.299166	0.813808	-0.299001	10.322	4.21022e-07	6.61757e-05
ENSG00000214784.4	RPS3AP21	processed_pseudogene	1.10558	2.57639	1.36544e-06	3.67017e-06	0.536465	2.57639	0.00786844	0.0139016	0.522035	2.57639	0.0095212	0.0146003	0.334236	2.57639	0.0877653	0.130433	-0.569118	2.57639	0.0416396	0.266748	-0.583548	2.57639	0.0370077	0.544112	-0.771347	2.57639	0.00698139	0.0639218
ENSG00000092010.15	PSME1	protein_coding	1.09372	6.19278	1.74312e-18	2.50157e-17	0.843722	6.19278	4.63957e-15	5.32201e-14	0.983173	6.19278	4.74105e-17	5.24256e-16	0.791669	6.19278	2.93372e-14	3.56666e-13	-0.249998	6.19278	0.00954983	0.124346	-0.110547	6.19278	0.233441	0.776415	-0.302051	6.19278	0.00215003	0.0303603
ENSG00000173821.19	RNF213	protein_coding	1.08959	9.28036	1.88622e-23	6.65875e-22	0.474455	9.28036	2.15567e-12	1.63853e-11	1.05111	9.28036	6.196e-23	1.94313e-21	0.822061	9.28036	1.80592e-19	5.0197e-18	-0.615137	9.28036	2.11922e-11	5.59601e-08	-0.0384797	9.28036	0.550212	0.913653	-0.267531	9.28036	0.00017676	0.00584902
ENSG00000181061.14	HIGD1A	protein_coding	1.08838	4.46866	4.34324e-12	2.41651e-11	0.778668	4.46866	1.41615e-08	6.41861e-08	0.904468	4.46866	4.66967e-10	1.99075e-09	0.801874	4.46866	7.45982e-09	4.15578e-08	-0.309714	4.46866	0.0466915	0.284087	-0.183914	4.46866	0.228973	0.774776	-0.286508	4.46866	0.0646883	0.241607
ENSG00000076067.13	RBMS2	protein_coding	1.08804	6.96806	2.53725e-19	4.08529e-18	0.687763	6.96806	2.40002e-13	2.09435e-12	1.05037	6.96806	7.73846e-19	1.1584e-17	0.752168	6.96806	1.90282e-14	2.38905e-13	-0.400272	6.96806	4.04862e-05	0.00390174	-0.037668	6.96806	0.661608	0.939633	-0.335867	6.96806	0.000374443	0.0096558
ENSG00000104812.15	GYS1	protein_coding	1.0825	5.83555	4.89031e-16	4.72325e-15	0.842257	5.83555	6.64552e-13	5.47353e-12	0.992604	5.83555	6.3543e-15	5.23368e-14	0.623649	5.83555	1.37537e-09	8.55749e-09	-0.240243	5.83555	0.0332929	0.237861	-0.0898949	5.83555	0.412659	0.866086	-0.45885	5.83555	0.000158248	0.00547111
ENSG00000117481.11	NSUN4	protein_coding	1.07898	4.73548	3.98668e-13	2.5379e-12	0.625547	4.73548	1.74574e-07	6.67122e-07	0.870247	4.73548	1.12715e-10	5.20887e-10	0.617255	4.73548	2.26269e-07	9.99808e-07	-0.453428	4.73548	0.00207634	0.0522024	-0.208728	4.73548	0.13476	0.686534	-0.46172	4.73548	0.0017588	0.0268055
ENSG00000234127.9	TRIM26	protein_coding	1.07534	5.62733	6.40043e-16	6.08386e-15	0.669734	5.62733	2.67112e-10	1.54543e-09	0.976257	5.62733	1.10282e-14	8.78731e-14	0.869533	5.62733	2.94546e-13	3.08642e-12	-0.405605	5.62733	0.000670962	0.0264439	-0.0990817	5.62733	0.368164	0.848117	-0.205805	5.62733	0.0665413	0.245541
ENSG00000168672.4	LRATD2	protein_coding	1.07268	5.01697	1.5059e-15	1.34523e-14	0.631196	5.01697	2.01829e-09	1.03285e-08	0.730589	5.01697	5.95229e-11	2.84843e-10	0.828883	5.01697	2.22914e-12	2.06536e-11	-0.44148	5.01697	0.000352661	0.017634	-0.342087	5.01697	0.00415873	0.316662	-0.243793	5.01697	0.0356533	0.170703
ENSG00000102265.12	TIMP1	protein_coding	1.06779	6.20246	1.42118e-17	1.74547e-16	0.871918	6.20246	6.30919e-15	7.11968e-14	1.17522	6.20246	7.11432e-19	1.07273e-17	0.76194	6.20246	2.9336e-13	3.07644e-12	-0.195873	6.20246	0.0471747	0.28571	0.10743	6.20246	0.26688	0.799731	-0.305851	6.20246	0.00282186	0.0360668
ENSG00000115459.18	ELMOD3	protein_coding	1.06682	4.08303	1.16912e-09	4.73784e-09	0.667019	4.08303	1.10459e-05	3.22153e-05	0.75167	4.08303	1.53269e-06	4.06671e-06	0.509555	4.08303	0.000400771	0.00101621	-0.399803	4.08303	0.0368103	0.251101	-0.315152	4.08303	0.0959011	0.642352	-0.557266	4.08303	0.00462389	0.0490355
ENSG00000189114.8	BLOC1S3	protein_coding	1.06587	3.58633	4.43502e-08	1.45661e-07	0.58922	3.58633	0.000493903	0.00108683	0.902527	3.58633	1.09766e-06	2.96671e-06	0.590267	3.58633	0.000484349	0.00120703	-0.476646	3.58633	0.0347698	0.244577	-0.163339	3.58633	0.456689	0.882316	-0.475599	3.58633	0.0351458	0.169169
ENSG00000135249.8	RINT1	protein_coding	1.0628	4.88832	4.50279e-13	2.84043e-12	0.783199	4.88832	1.1049e-09	5.86098e-09	1.04786	4.88832	6.64363e-13	4.11232e-12	0.802672	4.88832	6.19183e-10	3.99955e-09	-0.279599	4.88832	0.0456041	0.280447	-0.0149401	4.88832	0.912441	0.985286	-0.260126	4.88832	0.0619296	0.235297
ENSG00000054267.22	ARID4B	protein_coding	1.05996	6.52987	3.45753e-20	6.45683e-19	0.787457	6.52987	3.63759e-16	4.87585e-15	0.987816	6.52987	3.27932e-19	5.24811e-18	0.648571	6.52987	1.04005e-13	1.17165e-12	-0.272503	6.52987	0.00132553	0.0394404	-0.0721441	6.52987	0.361931	0.844272	-0.411389	6.52987	7.09412e-06	0.000604282
ENSG00000161921.17	CXCL16	protein_coding	1.05957	3.69513	2.796e-08	9.45098e-08	0.568591	3.69513	0.000536806	0.00117556	1.04188	3.69513	3.97705e-08	1.30815e-07	0.696839	3.69513	4.31012e-05	0.000130789	-0.490982	3.69513	0.0258835	0.209271	-0.0176935	3.69513	0.933656	0.989125	-0.362734	3.69513	0.0944456	0.29846
ENSG00000164054.16	SHISA5	protein_coding	1.05733	5.97049	3.65815e-18	4.94863e-17	0.855088	5.97049	2.32362e-15	2.7564e-14	1.09508	5.97049	1.21885e-18	1.76647e-17	0.936118	5.97049	1.5498e-16	2.59013e-15	-0.202244	5.97049	0.0314707	0.231035	0.0377483	5.97049	0.678324	0.942382	-0.121214	5.97049	0.187897	0.434355
ENSG00000006327.14	TNFRSF12A	protein_coding	1.05669	4.43079	2.14122e-10	9.64208e-10	0.632506	4.43079	7.16779e-06	2.15622e-05	1.02274	4.43079	4.71671e-10	2.00886e-09	0.909512	4.43079	7.03625e-09	3.93142e-08	-0.424184	4.43079	0.0173968	0.171667	-0.0339523	4.43079	0.842785	0.974558	-0.147178	4.43079	0.392303	0.640403
ENSG00000173786.17	CNP	protein_coding	1.05659	6.66686	1.57485e-17	1.91673e-16	0.371814	6.66686	2.89574e-06	9.25675e-06	0.899224	6.66686	2.06396e-15	1.82643e-14	0.832251	6.66686	1.9726e-14	2.46398e-13	-0.684772	6.66686	1.83223e-08	1.14814e-05	-0.157362	6.66686	0.104899	0.651795	-0.224335	6.66686	0.023251	0.131114
ENSG00000009780.16	FAM76A	protein_coding	1.05599	3.33001	3.18387e-08	1.068e-07	0.457121	3.33001	0.00428203	0.00798074	0.96898	3.33001	1.81505e-07	5.48127e-07	0.691691	3.33001	4.96805e-05	0.000149143	-0.598871	3.33001	0.00765158	0.109452	-0.0870126	3.33001	0.683442	0.944898	-0.364302	3.33001	0.0939662	0.297476
ENSG00000138709.19	LARP1B	protein_coding	1.05354	4.53514	4.59226e-12	2.54969e-11	0.726239	4.53514	3.26425e-08	1.40201e-07	1.02673	4.53514	9.05415e-12	4.82218e-11	0.813915	4.53514	2.69828e-09	1.60837e-08	-0.327298	4.53514	0.0310854	0.229852	-0.0268106	4.53514	0.855072	0.975381	-0.239623	4.53514	0.109	0.322798
ENSG00000197345.13	MRPL21	protein_coding	1.04048	5.37493	9.37203e-14	6.49889e-13	0.783144	5.37493	1.72515e-10	1.0214e-09	0.856253	5.37493	1.82196e-11	9.37463e-11	0.713981	5.37493	1.56691e-09	9.67628e-09	-0.257332	5.37493	0.0467309	0.284195	-0.184222	5.37493	0.148922	0.710286	-0.326494	5.37493	0.0130485	0.0938341
ENSG00000128510.12	CPA4	protein_coding	1.03523	2.18528	0.000403627	0.000772556	-0.191194	2.18528	0.475003	0.541203	0.326377	2.18528	0.225885	0.270289	-0.116558	2.18528	0.66247	0.723939	-1.22643	2.18528	0.00237941	0.0565024	-0.708856	2.18528	0.0666128	0.606126	-1.15179	2.18528	0.00405011	0.0457822
ENSG00000113558.19	SKP1	protein_coding	1.03166	7.72973	9.63769e-24	3.60564e-22	0.78486	7.72973	7.25957e-20	1.79155e-18	0.936858	7.72973	2.32804e-22	6.44385e-21	0.773611	7.72973	1.15128e-19	3.31161e-18	-0.246795	7.72973	0.000189779	0.0117636	-0.0947967	7.72973	0.118183	0.668774	-0.258044	7.72973	0.000108475	0.00418772
ENSG00000145354.12	CISD2	protein_coding	1.03086	4.89357	6.43477e-13	3.98118e-12	0.743596	4.89357	2.44601e-09	1.23687e-08	0.782921	4.89357	7.37803e-10	3.06039e-09	0.893463	4.89357	2.85315e-11	2.25165e-10	-0.287262	4.89357	0.0370914	0.252302	-0.247937	4.89357	0.0697716	0.606436	-0.137396	4.89357	0.307032	0.562494
ENSG00000237943.7	PRKCQ-AS1	lncRNA	1.02478	2.99953	2.27612e-05	5.16529e-05	0.403942	2.99953	0.0624334	0.0905534	0.772803	2.99953	0.000773336	0.00140891	0.630062	2.99953	0.00491975	0.00994115	-0.620837	2.99953	0.043789	0.274263	-0.251976	2.99953	0.401708	0.859081	-0.394717	2.99953	0.192184	0.439434
ENSG00000105127.10	AKAP8	protein_coding	1.02366	5.19296	3.68438e-12	2.06823e-11	0.727103	5.19296	1.44747e-08	6.54484e-08	1.08941	5.19296	6.86185e-13	4.23746e-12	0.662817	5.19296	9.93242e-08	4.66467e-07	-0.296554	5.19296	0.0418691	0.267699	0.0657544	5.19296	0.642457	0.933051	-0.36084	5.19296	0.0145759	0.0991091
ENSG00000124193.16	SRSF6	protein_coding	1.02265	7.54963	9.56743e-22	2.40607e-20	0.819105	7.54963	1.18634e-18	2.36248e-17	0.990737	7.54963	2.68833e-21	6.04669e-20	0.865633	7.54963	2.06709e-19	5.68578e-18	-0.203544	7.54963	0.00472098	0.0836659	-0.031912	7.54963	0.639068	0.932657	-0.157016	7.54963	0.0258136	0.139742
ENSG00000165449.12	SLC16A9	protein_coding	1.02097	1.12791	0.00234322	0.00399658	0.0354726	1.12791	0.90989	0.927523	0.418323	1.12791	0.187464	0.229111	0.164684	1.12791	0.599973	0.669549	-0.985501	1.12791	0.0315646	0.231147	-0.602651	1.12791	0.179556	0.738988	-0.85629	1.12791	0.0597204	0.230552
ENSG00000157184.7	CPT2	protein_coding	1.02089	2.89377	5.6981e-07	1.61427e-06	0.796695	2.89377	3.30713e-05	8.91285e-05	0.361732	2.89377	0.0376522	0.052439	0.532673	2.89377	0.00306339	0.00646722	-0.2242	2.89377	0.350201	0.689281	-0.659162	2.89377	0.00859909	0.391496	-0.488222	2.89377	0.0466918	0.200936
ENSG00000150459.12	SAP18	protein_coding	1.01897	6.90614	6.17685e-20	1.0932e-18	0.989372	6.90614	1.58321e-19	3.7128e-18	0.814836	6.90614	6.76846e-17	7.32491e-16	0.861753	6.90614	1.21157e-17	2.43476e-16	-0.0295986	6.90614	0.700977	0.894125	-0.204135	6.90614	0.0114115	0.399644	-0.157218	6.90614	0.047236	0.202038
ENSG00000173141.5	MRPL57	protein_coding	1.01731	4.65492	1.10242e-11	5.81746e-11	0.635569	4.65492	4.44712e-07	1.61261e-06	0.854997	4.65492	8.28552e-10	3.41749e-09	0.678682	4.65492	1.25495e-07	5.7954e-07	-0.381737	4.65492	0.0127724	0.14532	-0.162308	4.65492	0.272096	0.803748	-0.338623	4.65492	0.0258102	0.139742
ENSG00000142227.11	EMP3	protein_coding	1.01647	6.56745	8.11862e-18	1.03866e-16	0.730909	6.56745	1.43061e-13	1.28843e-12	0.904437	6.56745	2.89062e-16	2.87386e-15	0.792261	6.56745	1.44205e-14	1.83956e-13	-0.285566	6.56745	0.00285344	0.0608626	-0.112037	6.56745	0.216498	0.767981	-0.224213	6.56745	0.0164901	0.106283
ENSG00000160710.18	ADAR	protein_coding	1.01498	8.9983	1.18835e-24	5.3006e-23	0.837044	8.9983	6.99262e-22	2.57169e-20	0.951384	8.9983	1.02659e-23	3.79666e-22	1.06913	8.9983	2.08254e-25	1.74024e-23	-0.17794	8.9983	0.00252071	0.0577794	-0.0635996	8.9983	0.252655	0.791412	0.0541495	8.9983	0.328835	0.582678
ENSG00000179094.16	PER1	protein_coding	1.01433	3.31853	2.67148e-07	7.93868e-07	0.82781	3.31853	9.24334e-06	2.73081e-05	0.543093	3.31853	0.0017015	0.00294313	0.670286	3.31853	0.000176613	0.00047754	-0.186524	3.31853	0.414748	0.736052	-0.471241	3.31853	0.0443921	0.561797	-0.344049	3.31853	0.136876	0.365158
ENSG00000242265.6	PEG10	protein_coding	1.0138	7.02131	9.51891e-21	1.98544e-19	0.422003	7.02131	8.20384e-10	4.42103e-09	1.38172	7.02131	3.49127e-25	1.66409e-23	0.494963	7.02131	1.58269e-11	1.29229e-10	-0.591793	7.02131	1.00027e-09	1.20215e-06	0.367923	7.02131	1.08754e-05	0.0110452	-0.518832	7.02131	1.91096e-08	5.7342e-06
ENSG00000135047.16	CTSL	protein_coding	1.01297	7.61376	5.36915e-22	1.40652e-20	0.847794	7.61376	1.68905e-19	3.89873e-18	1.09262	7.61376	4.45211e-23	1.42673e-21	0.914095	7.61376	1.51258e-20	5.10374e-19	-0.165181	7.61376	0.0165847	0.168382	0.0796433	7.61376	0.233136	0.776415	-0.0988797	7.61376	0.140942	0.371113
ENSG00000170775.3	GPR37	protein_coding	1.01205	2.7319	1.00747e-05	2.40798e-05	0.289495	2.7319	0.149484	0.196871	0.623829	2.7319	0.0031107	0.00516351	0.630631	2.7319	0.00283553	0.00602956	-0.722551	2.7319	0.0135227	0.150034	-0.388217	2.7319	0.171067	0.729485	-0.381415	2.7319	0.178489	0.423608
ENSG00000137842.7	TMEM62	protein_coding	1.01012	4.0465	8.4962e-09	3.08598e-08	0.475195	4.0465	0.00118155	0.00243941	1.00604	4.0465	9.28637e-09	3.32001e-08	0.747322	4.0465	2.98376e-06	1.09734e-05	-0.53493	4.0465	0.00804175	0.111881	-0.00408656	4.0465	0.982993	0.997549	-0.262803	4.0465	0.176113	0.419716
ENSG00000179021.10	C3orf38	protein_coding	1.00914	4.95892	1.35701e-12	8.03432e-12	0.733595	4.95892	3.82004e-09	1.87451e-08	1.02717	4.95892	8.38529e-13	5.1066e-12	0.821892	4.95892	2.66465e-10	1.82382e-09	-0.275544	4.95892	0.0462582	0.282397	0.018031	4.95892	0.893222	0.983089	-0.187246	4.95892	0.16909	0.410763
ENSG00000104998.4	IL27RA	protein_coding	1.00492	2.43292	2.26174e-05	5.13706e-05	0.408022	2.43292	0.0552156	0.0810643	0.876112	2.43292	0.000146405	0.000294977	0.402611	2.43292	0.0583536	0.0908969	-0.596895	2.43292	0.0477442	0.287445	-0.128805	2.43292	0.660706	0.939238	-0.602305	2.43292	0.0458695	0.198693
ENSG00000121957.15	GPSM2	protein_coding	1.001	5.23955	6.61936e-15	5.45199e-14	0.747749	5.23955	2.04277e-11	1.36637e-10	1.06779	5.23955	9.86833e-16	9.18841e-15	0.608621	5.23955	3.01936e-09	1.78463e-08	-0.253254	5.23955	0.0267135	0.212049	0.0667903	5.23955	0.545809	0.912643	-0.392382	5.23955	0.00101944	0.0183126
ENSG00000103966.11	EHD4	protein_coding	1.00065	4.34066	6.33661e-09	2.34086e-08	0.371259	4.34066	0.00781313	0.0138206	0.68622	4.34066	8.30451e-06	2.00008e-05	0.744233	4.34066	2.17418e-06	8.19929e-06	-0.629388	4.34066	0.00177789	0.0476135	-0.314427	4.34066	0.0999292	0.645664	-0.256414	4.34066	0.176914	0.420712
ENSG00000111801.16	BTN3A3	protein_coding	0.999734	2.0284	0.000405583	0.000775962	0.214421	2.0284	0.407568	0.475658	0.65626	2.0284	0.0147321	0.0219411	0.779884	2.0284	0.00435055	0.00892347	-0.785313	2.0284	0.0367928	0.251101	-0.343475	2.0284	0.348874	0.839905	-0.21985	2.0284	0.547275	0.761287
ENSG00000129460.16	NGDN	protein_coding	0.995197	5.25836	6.06739e-14	4.33249e-13	0.552083	5.25836	1.1052e-07	4.36363e-07	0.775059	5.25836	5.02897e-11	2.43929e-10	0.559943	5.25836	8.32302e-08	3.93867e-07	-0.443114	5.25836	0.000604605	0.025133	-0.220138	5.25836	0.06952	0.606436	-0.435254	5.25836	0.000730803	0.0152668
ENSG00000126267.11	COX6B1	protein_coding	0.994954	7.8944	6.12914e-23	1.91761e-21	0.794451	7.8944	9.22393e-20	2.25525e-18	0.988308	7.8944	7.64629e-23	2.34232e-21	0.698587	7.8944	5.33166e-18	1.14091e-16	-0.200503	7.8944	0.00209762	0.0525519	-0.00664619	7.8944	0.912947	0.985286	-0.296367	7.8944	2.09285e-05	0.00135068
ENSG00000160932.11	LY6E	protein_coding	0.990342	5.75842	8.40862e-15	6.79847e-14	0.541285	5.75842	3.67911e-08	1.56998e-07	0.987912	5.75842	9.03102e-15	7.2883e-14	0.696508	5.75842	1.15353e-10	8.35899e-10	-0.449057	5.75842	0.000225244	0.0131624	-0.00243009	5.75842	0.982376	0.9975	-0.293834	5.75842	0.0108604	0.0836581
ENSG00000059804.16	SLC2A3	protein_coding	0.984005	6.70955	1.96047e-20	3.89234e-19	0.468895	6.70955	5.21802e-11	3.2995e-10	1.08532	6.70955	8.15135e-22	2.0154e-20	0.428029	6.70955	4.91016e-10	3.21571e-09	-0.51511	6.70955	1.90148e-08	1.14814e-05	0.101312	6.70955	0.163797	0.722072	-0.555976	6.70955	3.54955e-09	1.80249e-06
ENSG00000263956.7	NBPF11	protein_coding	0.983429	4.03343	3.25221e-08	1.08927e-07	0.671692	4.03343	2.78657e-05	7.60618e-05	0.475511	4.03343	0.00165435	0.00286947	0.45144	4.03343	0.00264434	0.00565762	-0.311737	4.03343	0.123034	0.447474	-0.507918	4.03343	0.0144107	0.435896	-0.531989	4.03343	0.0106873	0.0827589
ENSG00000134086.8	VHL	protein_coding	0.982379	5.56929	7.82672e-16	7.34443e-15	0.743783	5.56929	2.13461e-12	1.62533e-11	0.850537	5.56929	5.22384e-14	3.74432e-13	0.699052	5.56929	1.10242e-11	9.27676e-11	-0.238596	5.56929	0.0225101	0.194581	-0.131842	5.56929	0.195719	0.751303	-0.283327	5.56929	0.00756462	0.067211
ENSG00000196510.14	ANAPC7	protein_coding	0.982158	6.18686	1.42252e-16	1.48823e-15	0.765521	6.18686	2.04098e-13	1.80248e-12	1.02511	6.18686	3.85693e-17	4.34869e-16	0.641526	6.18686	2.33231e-11	1.85839e-10	-0.216637	6.18686	0.0278793	0.216651	0.0429544	6.18686	0.651989	0.935809	-0.340632	6.18686	0.000953632	0.017645
ENSG00000187741.15	FANCA	protein_coding	0.979231	5.46461	1.52625e-15	1.36156e-14	0.703624	5.46461	1.53468e-11	1.04824e-10	0.957121	5.46461	2.99553e-15	2.59345e-14	0.570057	5.46461	2.60778e-09	1.55653e-08	-0.275607	5.46461	0.0104775	0.130581	-0.0221104	5.46461	0.829481	0.973063	-0.409175	5.46461	0.000297679	0.00827422
ENSG00000204177.10	BMS1P1	transcribed_unprocessed_pseudogene	0.977506	3.14902	1.54351e-06	4.12612e-06	0.84464	3.14902	1.66963e-05	4.74884e-05	0.247303	3.14902	0.153309	0.190704	0.521045	3.14902	0.00405988	0.00836755	-0.132866	3.14902	0.582764	0.836148	-0.730203	3.14902	0.0043677	0.322161	-0.456461	3.14902	0.0650122	0.242268
ENSG00000129472.15	RAB2B	protein_coding	0.975264	4.73332	6.70537e-12	3.64625e-11	0.649787	4.73332	8.81454e-08	3.54057e-07	0.855924	4.73332	1.85345e-10	8.34619e-10	0.662428	4.73332	5.96188e-08	2.88755e-07	-0.325477	4.73332	0.022949	0.196897	-0.11934	4.73332	0.389046	0.852259	-0.312836	4.73332	0.0283869	0.147847
ENSG00000109046.15	WSB1	protein_coding	0.974641	6.08739	7.07024e-16	6.66775e-15	0.721072	6.08739	3.61471e-12	2.69177e-11	0.969938	6.08739	8.16819e-16	7.70319e-15	0.718962	6.08739	3.90768e-12	3.50496e-11	-0.253569	6.08739	0.0147291	0.157692	-0.00470303	6.08739	0.962316	0.993678	-0.255678	6.08739	0.0139868	0.0971427
ENSG00000099785.11	MARCHF2	protein_coding	0.973384	3.27028	3.82272e-06	9.71724e-06	0.359245	3.27028	0.0511642	0.0757905	0.779057	3.27028	0.000102636	0.00021147	0.490529	3.27028	0.00919537	0.0174811	-0.61414	3.27028	0.0198432	0.182801	-0.194328	3.27028	0.445096	0.877785	-0.482856	3.27028	0.0631455	0.238135
ENSG00000163545.11	NUAK2	protein_coding	0.972639	6.02981	1.0309e-14	8.2441e-14	0.740779	6.02981	1.83571e-11	1.23594e-10	1.07794	6.02981	4.96924e-16	4.82064e-15	0.649628	6.02981	4.81502e-10	3.15811e-09	-0.23186	6.02981	0.038843	0.258882	0.105302	6.02981	0.336345	0.832965	-0.323011	6.02981	0.00507189	0.0521122
ENSG00000092445.12	TYRO3	protein_coding	0.972579	3.6599	2.60989e-07	7.76265e-07	0.385112	3.6599	0.0165781	0.0273123	0.830406	3.6599	4.3799e-06	1.09543e-05	0.427993	3.6599	0.00832369	0.0159642	-0.587467	3.6599	0.0102276	0.129294	-0.142173	3.6599	0.515525	0.90094	-0.544586	3.6599	0.0165864	0.10672
ENSG00000163814.8	CDCP1	protein_coding	0.972505	4.84063	8.96175e-11	4.21224e-10	0.669796	4.84063	3.33059e-07	1.22763e-06	0.535036	4.84063	1.53808e-05	3.56768e-05	0.775539	4.84063	1.71961e-08	9.02746e-08	-0.30271	4.84063	0.0527084	0.30076	-0.43747	4.84063	0.00643611	0.363556	-0.196966	4.84063	0.200483	0.449402
ENSG00000241388.5	HNF1A-AS1	lncRNA	0.968083	4.38267	9.16369e-08	2.89792e-07	0.518005	4.38267	0.00101061	0.00211225	1.07902	4.38267	9.38414e-09	3.35315e-08	0.351494	4.38267	0.020177	0.0353452	-0.450078	4.38267	0.0342121	0.242329	0.110941	4.38267	0.590454	0.922358	-0.616589	4.38267	0.00470655	0.0496331
ENSG00000019505.8	SYT13	protein_coding	0.960387	3.14743	2.81169e-06	7.2633e-06	0.247592	3.14743	0.159726	0.209275	1.21293	3.14743	3.37792e-08	1.12113e-07	0.246809	3.14743	0.161013	0.220799	-0.712795	3.14743	0.0060141	0.0944164	0.252545	3.14743	0.307263	0.818258	-0.713578	3.14743	0.00596461	0.0577913
ENSG00000096092.6	TMEM14A	protein_coding	0.958492	4.19527	9.81724e-11	4.59309e-10	0.634633	4.19527	7.42433e-07	2.59733e-06	1.01882	4.19527	2.09431e-11	1.06968e-10	0.633136	4.19527	7.7508e-07	3.14486e-06	-0.323859	4.19527	0.0369717	0.251747	0.0603247	4.19527	0.688697	0.945651	-0.325356	4.19527	0.036159	0.172412
ENSG00000106829.20	TLE4	protein_coding	0.958253	4.73825	7.97962e-10	3.30059e-09	0.452883	4.73825	0.000375817	0.000844007	0.644494	4.73825	2.58526e-06	6.66665e-06	0.797135	4.73825	4.70625e-08	2.31249e-07	-0.50537	4.73825	0.0037548	0.0724775	-0.313759	4.73825	0.0620323	0.595553	-0.161118	4.73825	0.329033	0.582717
ENSG00000145425.10	RPS3A	protein_coding	0.95391	8.4493	8.18575e-19	1.23094e-17	0.767784	8.4493	6.48787e-16	8.30033e-15	0.891459	8.4493	6.81719e-18	8.67123e-17	0.744971	8.4493	1.59174e-15	2.31962e-14	-0.186126	8.4493	0.0219638	0.192427	-0.062451	8.4493	0.426561	0.872658	-0.208938	8.4493	0.0108289	0.0834673
ENSG00000186141.9	POLR3C	protein_coding	0.953501	5.52733	2.6936e-14	2.02295e-13	0.615382	5.52733	2.34276e-09	1.18784e-08	0.754592	5.52733	1.6114e-11	8.32695e-11	0.613343	5.52733	2.52747e-09	1.51201e-08	-0.338119	5.52733	0.00392288	0.0744164	-0.198909	5.52733	0.0778115	0.614238	-0.340158	5.52733	0.00373459	0.0431012
ENSG00000074370.18	ATP2A3	protein_coding	0.95148	2.38577	4.91063e-05	0.000106174	0.334739	2.38577	0.112559	0.152946	1.11193	2.38577	4.6494e-06	1.1587e-05	0.356279	2.38577	0.0919992	0.136173	-0.616741	2.38577	0.0411116	0.265371	0.160455	2.38577	0.584672	0.920953	-0.595201	2.38577	0.0482684	0.204193
ENSG00000165806.21	CASP7	protein_coding	0.950601	5.53011	1.30684e-11	6.82252e-11	0.538522	5.53011	2.85948e-06	9.15464e-06	0.972008	5.53011	7.30349e-12	3.93359e-11	0.852894	5.53011	2.01691e-10	1.40895e-09	-0.412079	5.53011	0.00479205	0.0844718	0.0214068	5.53011	0.876565	0.979791	-0.0977071	5.53011	0.479865	0.713712
ENSG00000135390.21	ATP5MC2	protein_coding	0.950563	6.8339	3.99349e-18	5.3529e-17	0.728026	6.8339	1.2375e-14	1.31657e-13	0.841994	6.8339	1.66315e-16	1.69172e-15	0.647204	6.8339	3.467e-13	3.58456e-12	-0.222537	6.8339	0.0097194	0.125318	-0.108569	6.8339	0.190714	0.747626	-0.303359	6.8339	0.000678464	0.0144712
ENSG00000163347.6	CLDN1	protein_coding	0.948976	6.30013	2.04268e-16	2.09065e-15	0.620791	6.30013	3.04716e-11	1.98762e-10	0.767795	6.30013	1.002e-13	6.90471e-13	0.709188	6.30013	9.05296e-13	8.84725e-12	-0.328186	6.30013	0.00110601	0.0350909	-0.181181	6.30013	0.057707	0.579409	-0.239789	6.30013	0.0136517	0.0958741
ENSG00000124571.18	XPO5	protein_coding	0.945562	6.17568	1.74378e-14	1.35351e-13	0.627256	6.17568	8.71366e-10	4.68049e-09	0.926174	6.17568	3.16129e-14	2.34354e-13	0.644025	6.17568	4.65707e-10	3.06364e-09	-0.318306	6.17568	0.00525661	0.0880749	-0.0193874	6.17568	0.85719	0.975466	-0.301537	6.17568	0.00785693	0.0688503
ENSG00000152749.8	GPR180	protein_coding	0.945387	4.44984	1.32469e-10	6.11961e-10	0.574776	4.44984	4.04529e-06	1.26386e-05	0.902401	4.44984	4.1171e-10	1.76832e-09	1.01361	4.44984	2.28778e-11	1.82621e-10	-0.370611	4.44984	0.017832	0.174268	-0.0429866	4.44984	0.774785	0.96614	0.0682271	4.44984	0.650032	0.825069
ENSG00000108773.11	KAT2A	protein_coding	0.944914	5.80186	2.01529e-14	1.55511e-13	0.5511	5.80186	1.76672e-08	7.87243e-08	0.824525	5.80186	9.19248e-13	5.57503e-12	0.683054	5.80186	1.23535e-10	8.91274e-10	-0.393814	5.80186	0.000807765	0.0293799	-0.120389	5.80186	0.269977	0.802454	-0.26186	5.80186	0.0199782	0.119885
ENSG00000143878.10	RHOB	protein_coding	0.944026	5.64892	7.43707e-14	5.22574e-13	0.551892	5.64892	4.40585e-08	1.86026e-07	0.837172	5.64892	2.04824e-12	1.1887e-11	0.736809	5.64892	5.70626e-11	4.31252e-10	-0.392134	5.64892	0.00131972	0.0394214	-0.106854	5.64892	0.348009	0.839414	-0.207217	5.64892	0.0735483	0.258893
ENSG00000224660.2	SH3BP5-AS1	lncRNA	0.942607	2.67272	0.000265578	0.000519933	1.03256	2.67272	8.51567e-05	0.000214361	0.238369	2.67272	0.312203	0.361835	1.06046	2.67272	5.95738e-05	0.00017664	0.0899515	2.67272	0.785991	0.930336	-0.704238	2.67272	0.0392058	0.552437	0.117852	2.67272	0.722139	0.865347
ENSG00000133226.17	SRRM1	protein_coding	0.939161	7.31907	1.06316e-20	2.20014e-19	0.792612	7.31907	2.354e-18	4.45909e-17	0.959973	7.31907	5.23057e-21	1.13027e-19	0.734353	7.31907	2.51776e-17	4.78301e-16	-0.146549	7.31907	0.0347347	0.244577	0.0208123	7.31907	0.756906	0.960399	-0.204808	7.31907	0.00411472	0.0462605
ENSG00000107798.18	LIPA	protein_coding	0.937282	6.75999	6.34922e-19	9.72492e-18	0.510165	6.75999	2.83662e-11	1.85866e-10	0.750235	6.75999	6.01786e-16	5.78413e-15	0.741668	6.75999	8.47977e-16	1.29133e-14	-0.427117	6.75999	2.25414e-06	0.000504431	-0.187047	6.75999	0.0184341	0.46554	-0.195614	6.75999	0.0140486	0.0971967
ENSG00000144713.13	RPL32	protein_coding	0.93381	9.36175	4.00908e-24	1.62867e-22	0.760663	9.36175	3.42768e-21	1.11068e-19	0.897604	9.36175	1.49253e-23	5.38414e-22	0.704376	9.36175	4.10157e-20	1.28021e-18	-0.173147	9.36175	0.00211732	0.0526399	-0.0362062	9.36175	0.492305	0.891389	-0.229434	9.36175	9.7159e-05	0.00386383
ENSG00000164902.14	PHAX	protein_coding	0.931675	6.26408	1.1609e-17	1.44326e-16	0.68204	6.26408	1.19632e-13	1.09082e-12	0.991678	6.26408	1.65918e-18	2.3255e-17	0.651364	6.26408	4.30837e-13	4.41641e-12	-0.249635	6.26408	0.00463788	0.0823036	0.0600034	6.26408	0.472072	0.883446	-0.280311	6.26408	0.00171319	0.0264243
ENSG00000134285.11	FKBP11	protein_coding	0.928086	4.02136	9.72385e-07	2.67077e-06	0.574833	4.02136	0.00080547	0.00171664	0.477734	4.02136	0.00436095	0.00705867	0.661329	4.02136	0.000164243	0.000447298	-0.353254	4.02136	0.119987	0.442793	-0.450353	4.02136	0.0498135	0.561797	-0.266758	4.02136	0.236868	0.491338
ENSG00000146066.3	HIGD2A	protein_coding	0.924967	4.93397	3.75945e-12	2.1059e-11	0.636603	4.93397	2.88077e-08	1.24868e-07	0.758666	4.93397	5.60749e-10	2.36914e-09	0.592804	4.93397	1.23722e-07	5.72354e-07	-0.288364	4.93397	0.0293798	0.222999	-0.166301	4.93397	0.198776	0.752708	-0.332164	4.93397	0.0130282	0.0937389
ENSG00000178982.10	EIF3K	protein_coding	0.92015	8.07495	6.50088e-22	1.68627e-20	0.723858	8.07495	1.44075e-18	2.81795e-17	0.922983	8.07495	5.8788e-22	1.50422e-20	0.651249	8.07495	3.83524e-17	7.09198e-16	-0.196293	8.07495	0.00239663	0.0566679	0.00283295	8.07495	0.962595	0.993678	-0.268901	8.07495	7.52483e-05	0.00326708
ENSG00000137770.14	CTDSPL2	protein_coding	0.915321	5.69642	6.96673e-15	5.70253e-14	0.658463	5.69642	5.57796e-11	3.51867e-10	0.852831	5.69642	5.33302e-14	3.81636e-13	0.492829	5.69642	4.39376e-08	2.16863e-07	-0.256857	5.69642	0.0148988	0.158765	-0.0624897	5.69642	0.537296	0.91041	-0.422491	5.69642	0.000167643	0.00571936
ENSG00000177600.9	RPLP2	protein_coding	0.913857	8.20201	2.09428e-22	6.02413e-21	0.7707	8.20201	5.2925e-20	1.36195e-18	0.827745	8.20201	5.29838e-21	1.14305e-19	0.639483	8.20201	1.8806e-17	3.65678e-16	-0.143158	8.20201	0.0177551	0.173902	-0.0861128	8.20201	0.143484	0.698843	-0.274375	8.20201	3.21163e-05	0.00184362
ENSG00000164096.13	C4orf3	protein_coding	0.912404	5.14284	3.08307e-14	2.29823e-13	0.599462	5.14284	1.73226e-09	8.96553e-09	0.715307	5.14284	2.31895e-11	1.17577e-10	0.658988	5.14284	1.81755e-10	1.28121e-09	-0.312941	5.14284	0.00530312	0.0886293	-0.197097	5.14284	0.0695049	0.606436	-0.253416	5.14284	0.0214603	0.125337
ENSG00000147604.14	RPL7	protein_coding	0.908513	10.0484	6.87161e-26	3.79606e-24	0.759841	10.0484	2.68945e-23	1.33492e-21	0.885757	10.0484	1.61312e-25	8.19156e-24	0.667055	10.0484	1.93814e-21	8.02169e-20	-0.148672	10.0484	0.00218601	0.0537466	-0.0227561	10.0484	0.615928	0.929913	-0.241457	10.0484	5.18908e-06	0.00049646
ENSG00000083290.20	ULK2	protein_coding	0.906865	5.34432	6.71775e-10	2.80857e-09	0.591074	5.34432	3.87997e-06	1.2168e-05	1.13713	5.34432	2.17517e-12	1.25684e-11	0.533202	5.34432	1.96606e-05	6.34047e-05	-0.315791	5.34432	0.0463763	0.282951	0.230263	5.34432	0.141093	0.695974	-0.373663	5.34432	0.0197207	0.118946
ENSG00000084636.18	COL16A1	protein_coding	0.905515	2.97875	7.34527e-07	2.04685e-06	0.443636	2.97875	0.00568292	0.010342	0.881908	2.97875	1.18253e-06	3.18042e-06	0.468411	2.97875	0.00369612	0.00767776	-0.461879	2.97875	0.0369494	0.251725	-0.0236067	2.97875	0.912363	0.985286	-0.437104	2.97875	0.0476292	0.203013
ENSG00000168259.17	DNAJC7	protein_coding	0.903963	6.60821	1.0167e-17	1.27589e-16	0.738275	6.60821	4.57399e-15	5.25591e-14	0.925693	6.60821	4.86089e-18	6.37322e-17	0.608664	6.60821	1.07286e-12	1.03848e-11	-0.165688	6.60821	0.0451115	0.279496	0.0217296	6.60821	0.786838	0.966801	-0.295299	6.60821	0.000728183	0.0152364
ENSG00000155363.18	MOV10	protein_coding	0.898891	5.36459	1.17813e-12	7.04157e-12	0.372078	5.36459	8.23949e-05	0.000207964	0.605811	5.36459	1.79831e-08	6.17506e-08	0.750367	5.36459	1.28175e-10	9.21727e-10	-0.526813	5.36459	8.11292e-05	0.00612085	-0.29308	5.36459	0.0180804	0.464428	-0.148523	5.36459	0.217117	0.467084
ENSG00000136527.18	TRA2B	protein_coding	0.898863	7.59266	1.29239e-18	1.89173e-17	0.678611	7.59266	6.59543e-15	7.41733e-14	0.914643	7.59266	7.47112e-19	1.1222e-17	0.624964	7.59266	7.03419e-14	8.12533e-13	-0.220252	7.59266	0.00537845	0.0890102	0.0157797	7.59266	0.832868	0.973063	-0.273899	7.59266	0.000755173	0.0155635
ENSG00000105193.9	RPS16	protein_coding	0.897752	9.8099	6.97031e-25	3.27505e-23	0.77671	9.8099	8.58384e-23	3.8031e-21	0.834814	9.8099	7.87682e-24	2.97136e-22	0.680391	9.8099	6.50515e-21	2.37856e-19	-0.121042	9.8099	0.0155624	0.161944	-0.0629378	9.8099	0.194666	0.750855	-0.217361	9.8099	5.87728e-05	0.00283203
ENSG00000166035.11	LIPC	protein_coding	0.895011	2.0556	0.00300103	0.00504232	-0.100221	2.0556	0.723154	0.769178	0.444999	2.0556	0.121804	0.154618	0.190222	2.0556	0.502351	0.578705	-0.995232	2.0556	0.0169371	0.170183	-0.450012	2.0556	0.264559	0.797504	-0.704789	2.0556	0.0844519	0.28124
ENSG00000198755.11	RPL10A	protein_coding	0.892725	8.69707	3.7567e-23	1.23076e-21	0.764094	8.69707	6.12954e-21	1.87334e-19	0.917547	8.69707	1.51472e-23	5.43448e-22	0.672144	8.69707	3.73345e-19	9.83887e-18	-0.128631	8.69707	0.0212999	0.189887	0.0248218	8.69707	0.644678	0.934221	-0.220581	8.69707	0.000210914	0.00666195
ENSG00000288670.1	RP11-122G18.14	lncRNA	0.891447	2.93658	5.6221e-06	1.39606e-05	0.309298	2.93658	0.0721362	0.103243	0.338354	2.93658	0.0501685	0.0683847	0.204209	2.93658	0.229038	0.299672	-0.582149	2.93658	0.0186201	0.177232	-0.553093	2.93658	0.0248381	0.484159	-0.687238	2.93658	0.0061875	0.0591553
ENSG00000215190.9	LINC00680	transcribed_unprocessed_pseudogene	0.885467	2.22645	0.000918397	0.00166492	0.775675	2.22645	0.00314246	0.00601913	0.064623	2.22645	0.793133	0.819834	0.0755528	2.22645	0.759192	0.806535	-0.109792	2.22645	0.752779	0.917384	-0.820844	2.22645	0.0232317	0.475927	-0.809914	2.22645	0.0249949	0.136867
ENSG00000143977.14	SNRPG	protein_coding	0.883077	6.22101	3.79487e-14	2.78199e-13	0.798537	6.22101	6.34383e-13	5.22831e-12	0.63764	6.22101	2.18522e-10	9.74054e-10	0.738975	6.22101	5.11903e-12	4.53296e-11	-0.08454	6.22101	0.415626	0.736258	-0.245437	6.22101	0.0222676	0.475927	-0.144103	6.22101	0.169056	0.410755
ENSG00000129197.15	RPAIN	protein_coding	0.880311	4.95602	7.69598e-09	2.81312e-08	0.538552	4.95602	5.1256e-05	0.000133874	0.986152	4.95602	5.68975e-10	2.40082e-09	0.664119	4.95602	1.97923e-06	7.50697e-06	-0.341759	4.95602	0.0459241	0.281102	0.105841	4.95602	0.525738	0.904521	-0.216192	4.95602	0.198993	0.447582
ENSG00000235225.1	RPL31P17	processed_pseudogene	0.877589	1.54881	0.00321141	0.00538074	-0.0518592	1.54881	0.852776	0.880115	1.55966	1.54881	2.41093e-06	6.23291e-06	1.1895	1.54881	0.000134132	0.000372262	-0.929448	1.54881	0.0234575	0.199187	0.682071	1.54881	0.0908647	0.638811	0.311914	1.54881	0.431903	0.676183
ENSG00000173898.15	SPTBN2	protein_coding	0.870199	4.07184	2.7225e-07	8.08301e-07	0.427219	4.07184	0.00367214	0.00694105	0.851006	4.07184	4.15622e-07	1.19293e-06	0.328749	4.07184	0.0220608	0.0383248	-0.44298	4.07184	0.0286289	0.220272	-0.0191927	4.07184	0.921784	0.987284	-0.54145	4.07184	0.00846566	0.0716029
ENSG00000166681.14	BEX3	protein_coding	0.870136	6.52623	2.3891e-17	2.8214e-16	0.662068	6.52623	7.78785e-14	7.32357e-13	0.741934	6.52623	2.90907e-15	2.52687e-14	0.651026	6.52623	1.25092e-13	1.38906e-12	-0.208068	6.52623	0.0123889	0.143232	-0.128202	6.52623	0.113196	0.664749	-0.21911	6.52623	0.00875411	0.0729675
ENSG00000136114.17	THSD1	protein_coding	0.869873	2.50884	8.12123e-05	0.000170036	0.924116	2.50884	3.53937e-05	9.49225e-05	0.202515	2.50884	0.306469	0.355783	0.807041	2.50884	0.00020979	0.000559117	0.054243	2.50884	0.845311	0.95037	-0.667358	2.50884	0.020925	0.470652	-0.0628312	2.50884	0.821222	0.916716
ENSG00000113460.13	BRIX1	protein_coding	0.869372	5.67361	3.17365e-14	2.35806e-13	0.61986	5.67361	2.55282e-10	1.48349e-09	0.743742	5.67361	2.40744e-12	1.38258e-11	0.659906	5.67361	5.41406e-11	4.10815e-10	-0.249512	5.67361	0.0178646	0.174357	-0.12563	5.67361	0.219112	0.768821	-0.209466	5.67361	0.0442874	0.194736
ENSG00000139278.10	GLIPR1	protein_coding	0.867425	4.09101	2.47908e-09	9.66664e-09	0.366216	4.09101	0.00195623	0.00387985	0.664031	4.09101	6.19215e-07	1.73393e-06	0.432463	4.09101	0.000356498	0.000912001	-0.501208	4.09101	0.0026206	0.0584456	-0.203394	4.09101	0.197157	0.751635	-0.434962	4.09101	0.00801969	0.0695819
ENSG00000218175.2	AC016739.2	processed_pseudogene	0.866254	4.89006	6.53219e-10	2.74053e-09	0.523866	4.89006	1.26146e-05	3.65002e-05	0.900161	4.89006	2.59728e-10	1.14574e-09	0.669917	4.89006	1.72082e-07	7.76488e-07	-0.342388	4.89006	0.024718	0.204677	0.0339069	4.89006	0.817586	0.97084	-0.196337	4.89006	0.187051	0.433116
ENSG00000140319.11	SRP14	protein_coding	0.864222	6.95194	4.31407e-19	6.74066e-18	0.721408	6.95194	1.17479e-16	1.69147e-15	0.882432	6.95194	2.22662e-19	3.62491e-18	0.589724	6.95194	4.4604e-14	5.28641e-13	-0.142814	6.95194	0.0456685	0.280447	0.0182099	6.95194	0.793165	0.966967	-0.274498	6.95194	0.000327251	0.00864967
ENSG00000180198.17	RCC1	protein_coding	0.864133	6.25202	1.12338e-15	1.02431e-14	0.587038	6.25202	4.95181e-11	3.14019e-10	0.737248	6.25202	1.11542e-13	7.62654e-13	0.46271	6.25202	1.32911e-08	7.1103e-08	-0.277094	6.25202	0.00366963	0.0716717	-0.126884	6.25202	0.1628	0.720462	-0.401423	6.25202	6.94187e-05	0.00317711
ENSG00000057757.10	PITHD1	protein_coding	0.86194	4.47303	4.72176e-10	2.02473e-09	0.594307	4.47303	1.14075e-06	3.88179e-06	0.520141	4.47303	1.05628e-05	2.50783e-05	0.568687	4.47303	2.462e-06	9.17982e-06	-0.267633	4.47303	0.0700264	0.346147	-0.341799	4.47303	0.0225298	0.475927	-0.293253	4.47303	0.0481402	0.204175
ENSG00000123178.15	SPRYD7	protein_coding	0.860228	4.13159	3.77168e-08	1.25025e-07	0.348135	4.13159	0.0075943	0.0134623	0.584949	4.13159	3.28942e-05	7.27353e-05	0.622435	4.13159	1.3105e-05	4.35722e-05	-0.512093	4.13159	0.00567672	0.0918692	-0.275279	4.13159	0.122174	0.672749	-0.237793	4.13159	0.179926	0.425125
ENSG00000064545.15	TMEM161A	protein_coding	0.858528	2.51905	6.35242e-05	0.000135276	0.26407	2.51905	0.171341	0.22279	0.62857	2.51905	0.00208521	0.00355423	0.0759911	2.51905	0.69022	0.7477	-0.594458	2.51905	0.0327598	0.236096	-0.229958	2.51905	0.395677	0.855127	-0.782536	2.51905	0.00598316	0.0578299
ENSG00000100567.13	PSMA3	protein_coding	0.852542	7.08474	4.86254e-19	7.56185e-18	0.680365	7.08474	5.11267e-16	6.65706e-15	0.798446	7.08474	3.81438e-18	5.10764e-17	0.741895	7.08474	3.70285e-17	6.87605e-16	-0.172177	7.08474	0.0163287	0.166864	-0.0540954	7.08474	0.433323	0.87293	-0.110646	7.08474	0.113923	0.330214
ENSG00000257122.5	RRN3P3	transcribed_unprocessed_pseudogene	0.846743	2.13634	0.000910621	0.00165218	0.736368	2.13634	0.00331786	0.00632483	-0.242317	2.13634	0.306812	0.356087	0.540282	2.13634	0.0267535	0.0456018	-0.110375	2.13634	0.740355	0.911498	-1.08906	2.13634	0.00225217	0.261535	-0.306461	2.13634	0.360049	0.611384
ENSG00000128534.8	LSM8	protein_coding	0.841043	5.48837	1.86313e-12	1.08508e-11	0.851927	5.48837	1.31651e-12	1.03034e-11	0.557969	5.48837	3.58948e-08	1.18866e-07	0.763905	5.48837	2.34157e-11	1.86464e-10	0.0108839	5.48837	0.92345	0.976597	-0.283074	5.48837	0.0165513	0.449994	-0.0771379	5.48837	0.497268	0.725542
ENSG00000146409.12	SLC18B1	protein_coding	0.834598	3.52924	4.05806e-06	1.02858e-05	0.382431	3.52924	0.0173301	0.0284376	0.595561	3.52924	0.000427499	0.000808402	0.545697	3.52924	0.00107562	0.00250201	-0.452166	3.52924	0.044089	0.27572	-0.239036	3.52924	0.277105	0.806395	-0.288901	3.52924	0.190699	0.437806
ENSG00000148834.13	GSTO1	protein_coding	0.832097	6.28732	3.65656e-15	3.09273e-14	0.574443	6.28732	9.01324e-11	5.53497e-10	0.668509	6.28732	1.75656e-12	1.02755e-11	0.759426	6.28732	5.12992e-14	6.02583e-13	-0.257654	6.28732	0.0065878	0.100153	-0.163588	6.28732	0.0751333	0.61196	-0.0726713	6.28732	0.420703	0.666228
ENSG00000105270.15	CLIP3	protein_coding	0.831336	2.32353	0.000358832	0.000691125	0.500341	2.32353	0.0229954	0.0368279	0.106707	2.32353	0.615251	0.657932	0.43072	2.32353	0.0482116	0.0768859	-0.330994	2.32353	0.273579	0.623388	-0.724629	2.32353	0.0201122	0.467852	-0.400616	2.32353	0.186858	0.433116
ENSG00000197442.10	MAP3K5	protein_coding	0.827023	2.61679	9.4188e-05	0.000195437	0.179111	2.61679	0.346315	0.414016	0.856013	2.61679	5.94826e-05	0.000126915	0.668484	2.61679	0.00108025	0.00251101	-0.647912	2.61679	0.0197995	0.182551	0.0289899	2.61679	0.913625	0.985286	-0.158539	2.61679	0.55403	0.765526
ENSG00000103202.13	NME4	protein_coding	0.819242	6.25293	1.85969e-14	1.43672e-13	0.619045	6.25293	3.78954e-11	2.43946e-10	0.709973	6.25293	1.02706e-12	6.17779e-12	0.610228	6.25293	5.44884e-11	4.12979e-10	-0.200197	6.25293	0.0380426	0.256263	-0.109268	6.25293	0.247269	0.787327	-0.209014	6.25293	0.030774	0.15561
ENSG00000137200.13	CMTR1	protein_coding	0.815167	5.49488	2.074e-12	1.19943e-11	0.402228	5.49488	8.75862e-06	2.59283e-05	0.797247	5.49488	3.75782e-12	2.10231e-11	0.772273	5.49488	8.70462e-12	7.40509e-11	-0.412938	5.49488	0.000596578	0.0250848	-0.0179195	5.49488	0.87087	0.978329	-0.0428935	5.49488	0.697459	0.85036
ENSG00000115211.16	EIF2B4	protein_coding	0.814898	5.26736	8.17744e-12	4.39477e-11	0.414004	5.26736	1.24326e-05	3.60456e-05	0.594704	5.26736	1.54791e-08	5.37533e-08	0.468801	5.26736	1.61055e-06	6.20892e-06	-0.400894	5.26736	0.00135946	0.0403224	-0.220193	5.26736	0.0641466	0.601118	-0.346096	5.26736	0.00488706	0.0510474
ENSG00000125743.11	SNRPD2	protein_coding	0.814768	7.7588	8.90023e-19	1.33534e-17	0.599641	7.7588	9.80743e-15	1.06137e-13	0.738766	7.7588	1.88565e-17	2.23485e-16	0.537924	7.7588	2.15742e-13	2.31958e-12	-0.215127	7.7588	0.00264818	0.0586341	-0.0760022	7.7588	0.260721	0.796669	-0.276845	7.7588	0.000193125	0.00628037
ENSG00000156735.11	BAG4	protein_coding	0.811541	5.15569	3.55983e-12	2.00258e-11	0.498005	5.15569	2.77198e-07	1.03036e-06	0.738027	5.15569	4.20401e-11	2.05881e-10	0.376693	5.15569	2.98755e-05	9.35151e-05	-0.313536	5.15569	0.00784032	0.110461	-0.0735138	5.15569	0.512753	0.899771	-0.434848	5.15569	0.000401773	0.0101621
ENSG00000095209.12	TMEM38B	protein_coding	0.809172	3.6825	7.36049e-07	2.05066e-06	0.319413	3.6825	0.0232258	0.0371617	0.482001	3.6825	0.00102461	0.00183429	0.197257	3.6825	0.15161	0.209427	-0.489759	3.6825	0.0144548	0.156314	-0.327171	3.6825	0.0944105	0.640415	-0.611915	3.6825	0.00279766	0.035942
ENSG00000146858.8	ZC3HAV1L	protein_coding	0.807697	3.11225	4.20355e-05	9.17043e-05	0.166951	3.11225	0.340161	0.407545	0.612912	3.11225	0.00111915	0.00198764	0.365054	3.11225	0.0416554	0.0676061	-0.640746	3.11225	0.0127718	0.14532	-0.194784	3.11225	0.43037	0.87293	-0.442643	3.11225	0.0784086	0.268681
ENSG00000173702.7	MUC13	protein_coding	0.805824	3.76562	4.52089e-07	1.29948e-06	0.372921	3.76562	0.00714319	0.0127276	0.955876	3.76562	1.44907e-08	5.0547e-08	0.602164	3.76562	5.10629e-05	0.000152946	-0.432903	3.76562	0.0248021	0.204823	0.150052	3.76562	0.42177	0.871051	-0.20366	3.76562	0.277412	0.534596
ENSG00000240230.6	COX19	protein_coding	0.799162	4.01543	2.23297e-08	7.67558e-08	0.446779	4.01543	0.000300467	0.000688847	0.850269	4.01543	5.80027e-09	2.1313e-08	0.713075	4.01543	2.25479e-07	9.9693e-07	-0.352383	4.01543	0.0316935	0.231187	0.0511068	4.01543	0.747463	0.958883	-0.0860864	4.01543	0.588078	0.788023
ENSG00000187653.11	TMSB4XP8	processed_pseudogene	0.797155	4.50278	6.14217e-07	1.73169e-06	0.401025	4.50278	0.00428198	0.00798074	0.502524	4.50278	0.000510477	0.000954244	0.651524	4.50278	1.78361e-05	5.79455e-05	-0.39613	4.50278	0.0399292	0.262543	-0.294631	4.50278	0.121476	0.672749	-0.145631	4.50278	0.438044	0.681207
ENSG00000196628.20	TCF4	protein_coding	0.791459	4.0176	1.88753e-07	5.71979e-07	0.0565498	4.0176	0.647109	0.702556	0.504397	4.0176	0.000220512	0.000434087	0.373265	4.0176	0.00436168	0.0089435	-0.734909	4.0176	0.000153074	0.0100051	-0.287062	4.0176	0.106347	0.65556	-0.418194	4.0176	0.0211043	0.124205
ENSG00000108306.13	FBXL20	protein_coding	0.790897	5.38581	2.97396e-11	1.48227e-10	0.498002	5.38581	7.82571e-07	2.72692e-06	0.78399	5.38581	3.71904e-11	1.83355e-10	0.335416	5.38581	0.000280276	0.000729736	-0.292895	5.38581	0.0175665	0.172987	-0.0069075	5.38581	0.953465	0.992243	-0.455481	5.38581	0.000445465	0.0109934
ENSG00000129474.16	AJUBA	protein_coding	0.790758	6.66374	7.33692e-14	5.16086e-13	0.525992	6.66374	2.62572e-09	1.31915e-08	0.638239	6.66374	2.40225e-11	1.21567e-10	0.537155	6.66374	1.62077e-09	9.99023e-09	-0.264766	6.66374	0.0079452	0.111359	-0.152518	6.66374	0.113835	0.664749	-0.253602	6.66374	0.0106944	0.0827658
ENSG00000112183.15	RBM24	protein_coding	0.790135	4.45943	1.08598e-08	3.90154e-08	0.440835	4.45943	0.000206854	0.000488323	0.667421	4.45943	3.39008e-07	9.86237e-07	0.487086	4.45943	5.7271e-05	0.000170227	-0.349299	4.45943	0.0262906	0.210884	-0.122714	4.45943	0.420573	0.870486	-0.303048	4.45943	0.0518742	0.213519
ENSG00000144655.15	CSRNP1	protein_coding	0.786276	3.65086	2.3934e-05	5.41152e-05	0.264845	3.65086	0.110167	0.150122	0.844916	3.65086	7.98385e-06	1.92742e-05	0.564683	3.65086	0.00130645	0.00298375	-0.521431	3.65086	0.0286887	0.220347	0.0586393	3.65086	0.798993	0.968172	-0.221594	3.65086	0.338865	0.592351
ENSG00000267023.5	LRRC37A16P	transcribed_unprocessed_pseudogene	0.785451	3.03278	0.000136373	0.000276792	0.312565	3.03278	0.0971892	0.134323	0.23403	3.03278	0.210342	0.253875	0.204293	3.03278	0.272911	0.346635	-0.472886	3.03278	0.0768137	0.362722	-0.551421	3.03278	0.0406232	0.555914	-0.581158	3.03278	0.0314865	0.157827
ENSG00000138785.15	INTS12	protein_coding	0.783311	3.1595	1.12474e-05	2.66934e-05	0.165615	3.1595	0.286822	0.351649	0.80254	3.1595	7.68533e-06	1.86128e-05	0.568782	3.1595	0.000705142	0.00170357	-0.617696	3.1595	0.00722725	0.105727	0.019229	3.1595	0.929748	0.988655	-0.214529	3.1595	0.328633	0.582678
ENSG00000166130.15	IKBIP	protein_coding	0.780409	6.11031	7.24831e-14	5.10397e-13	0.416158	6.11031	2.70574e-07	1.00801e-06	0.719665	6.11031	6.91956e-13	4.26712e-12	0.499296	6.11031	6.24213e-09	3.51899e-08	-0.364251	6.11031	0.000385545	0.0185779	-0.0607444	6.11031	0.516927	0.901169	-0.281113	6.11031	0.0045724	0.0487597
ENSG00000167088.11	SNRPD1	protein_coding	0.77927	6.45372	1.12163e-13	7.70092e-13	0.580625	6.45372	2.58255e-10	1.4983e-09	0.917106	6.45372	1.00134e-15	9.3169e-15	0.672988	6.45372	6.114e-12	5.34237e-11	-0.198645	6.45372	0.0419508	0.268091	0.137836	6.45372	0.151846	0.712196	-0.106283	6.45372	0.266319	0.522531
ENSG00000142235.13	LMTK3	protein_coding	0.77811	3.22889	0.000221933	0.000439175	0.253676	3.22889	0.188214	0.242343	0.0540617	3.22889	0.77656	0.804971	-0.109341	3.22889	0.56666	0.639423	-0.524434	3.22889	0.0577593	0.313362	-0.724048	3.22889	0.0103783	0.398794	-0.887451	3.22889	0.00210988	0.0300056
ENSG00000116350.17	SRSF4	protein_coding	0.77804	6.36948	2.39864e-14	1.82426e-13	0.562071	6.36948	1.4573e-10	8.72198e-10	0.926736	6.36948	1.36586e-16	1.4155e-15	0.730561	6.36948	1.43181e-13	1.58176e-12	-0.215969	6.36948	0.0204895	0.186439	0.148696	6.36948	0.103595	0.650553	-0.047479	6.36948	0.596988	0.793759
ENSG00000130935.10	NOL11	protein_coding	0.777758	6.70017	5.37104e-16	5.16865e-15	0.539906	6.70017	1.51251e-11	1.03416e-10	0.859738	6.70017	2.56229e-17	2.97536e-16	0.602143	6.70017	8.29469e-13	8.15422e-12	-0.237852	6.70017	0.00440992	0.0799783	0.0819806	6.70017	0.301323	0.81484	-0.175615	6.70017	0.0310146	0.156352
ENSG00000137154.13	RPS6	protein_coding	0.777173	10.8764	1.8347e-21	4.38833e-20	0.624355	10.8764	2.02101e-18	3.87839e-17	0.75346	10.8764	5.02199e-21	1.09055e-19	0.560476	10.8764	5.71245e-17	1.02582e-15	-0.152818	10.8764	0.00604469	0.0945493	-0.0237124	10.8764	0.653025	0.936397	-0.216697	10.8764	0.000204886	0.00653741
ENSG00000160753.16	RUSC1	protein_coding	0.774963	4.6567	2.83698e-09	1.09811e-08	0.408561	4.6567	0.00019796	0.000468818	0.807542	4.6567	1.09689e-09	4.43423e-09	0.685874	4.6567	4.05039e-08	2.01118e-07	-0.366402	4.6567	0.0124352	0.143368	0.0325788	4.6567	0.816106	0.97084	-0.089089	4.6567	0.525858	0.747996
ENSG00000120549.18	KIAA1217	protein_coding	0.772954	5.31837	2.51331e-10	1.11917e-09	0.121464	5.31837	0.178492	0.230997	0.422153	5.31837	3.17657e-05	7.04524e-05	0.497962	5.31837	2.36745e-06	8.85983e-06	-0.65149	5.31837	8.52282e-06	0.00129941	-0.350801	5.31837	0.00817609	0.385379	-0.274992	5.31837	0.034649	0.167695
ENSG00000198799.12	LRIG2	protein_coding	0.770664	4.10548	9.0699e-08	2.87032e-07	0.508843	4.10548	8.86986e-05	0.000222429	0.358041	4.10548	0.00364797	0.00598089	0.483712	4.10548	0.000169129	0.000459372	-0.261822	4.10548	0.116129	0.435213	-0.412623	4.10548	0.0157067	0.443528	-0.286953	4.10548	0.0861499	0.284288
ENSG00000164164.17	OTUD4	protein_coding	0.77014	6.3062	1.44922e-12	8.54963e-12	0.417846	6.3062	1.43964e-06	4.82914e-06	0.528398	6.3062	1.44353e-08	5.03803e-08	0.458687	6.3062	2.58656e-07	1.13043e-06	-0.352293	6.3062	0.00146459	0.0426864	-0.241742	6.3062	0.0234449	0.475927	-0.311452	6.3062	0.00430602	0.0474298
ENSG00000172301.11	COPRS	protein_coding	0.764745	5.18469	1.5552e-11	8.03339e-11	0.31644	5.18469	0.000278329	0.000641995	0.468846	5.18469	8.04177e-07	2.21476e-06	0.738968	5.18469	3.74831e-11	2.90428e-10	-0.448305	5.18469	0.000272618	0.0148122	-0.295899	5.18469	0.0114057	0.399644	-0.0257765	5.18469	0.817407	0.91504
ENSG00000197728.11	RPS26	protein_coding	0.764118	7.77419	6.77657e-18	8.8062e-17	0.593951	7.77419	1.31853e-14	1.39715e-13	0.635778	7.77419	1.80062e-15	1.60849e-14	0.493317	7.77419	2.34591e-12	2.16444e-11	-0.170166	7.77419	0.0150134	0.159232	-0.128339	7.77419	0.0618492	0.594558	-0.270801	7.77419	0.000253826	0.00751473
ENSG00000111196.10	MAGOHB	protein_coding	0.762007	4.66394	9.52947e-08	3.00711e-07	0.395602	4.66394	0.00138581	0.00282446	0.474663	4.66394	0.000191326	0.000379576	0.484485	4.66394	0.000148556	0.000407941	-0.366405	4.66394	0.0291524	0.222228	-0.287344	4.66394	0.0831093	0.62724	-0.277522	4.66394	0.0937263	0.297228
ENSG00000100097.12	LGALS1	protein_coding	0.753577	7.35813	1.56268e-14	1.22518e-13	0.524507	7.35813	2.51833e-10	1.46473e-09	0.69881	7.35813	1.33865e-13	9.05905e-13	0.498876	7.35813	8.36104e-10	5.32004e-09	-0.22907	7.35813	0.0106566	0.131552	-0.0547666	7.35813	0.523119	0.903526	-0.254701	7.35813	0.00494661	0.0513462
ENSG00000257218.6	GATC	protein_coding	0.753253	5.04235	3.51035e-10	1.53366e-09	0.483038	5.04235	3.2348e-06	1.02494e-05	0.860242	5.04235	1.25555e-11	6.57821e-11	0.341968	5.04235	0.000401237	0.00101719	-0.270215	5.04235	0.0355916	0.246675	0.106989	5.04235	0.392671	0.854913	-0.411285	5.04235	0.00206904	0.0296351
ENSG00000147912.13	FBXO10	protein_coding	0.751304	2.00658	0.00514288	0.00833556	0.308039	2.00658	0.229198	0.288612	-0.108702	2.00658	0.668496	0.707337	0.335578	2.00658	0.191069	0.256084	-0.443265	2.00658	0.221311	0.571018	-0.860006	2.00658	0.0210393	0.471777	-0.415725	2.00658	0.250748	0.505903
ENSG00000164032.12	H2AZ1	protein_coding	0.749985	7.54339	6.19099e-17	6.81163e-16	0.544936	7.54339	6.67138e-13	5.49141e-12	0.681969	7.54339	1.0875e-15	1.00407e-14	0.582736	7.54339	1.03543e-13	1.16845e-12	-0.205049	7.54339	0.00604017	0.0945493	-0.0680169	7.54339	0.338963	0.834765	-0.16725	7.54339	0.0226777	0.129113
ENSG00000114374.13	USP9Y	protein_coding	0.749175	2.90851	0.000268918	0.000526004	0.142301	2.90851	0.446829	0.513669	1.1169	2.90851	6.80844e-07	1.89405e-06	0.281139	2.90851	0.137475	0.192236	-0.606873	2.90851	0.0262765	0.210884	0.367721	2.90851	0.168578	0.727692	-0.468036	2.90851	0.0822023	0.276655
ENSG00000170445.16	HARS1	protein_coding	0.748624	6.31712	4.10818e-16	4.02376e-15	0.565439	6.31712	1.27387e-12	9.98153e-12	0.672624	6.31712	9.70274e-15	7.78755e-14	0.407256	6.31712	4.46448e-09	2.57737e-08	-0.183185	6.31712	0.0190886	0.178869	-0.0760001	6.31712	0.314966	0.822578	-0.341368	6.31712	5.65664e-05	0.00278674
ENSG00000159167.12	STC1	protein_coding	0.74723	3.74656	2.34163e-06	6.11967e-06	0.179205	3.74656	0.185432	0.239088	0.914359	3.74656	5.20786e-08	1.68981e-07	0.481992	3.74656	0.000887591	0.0021007	-0.568025	3.74656	0.00460189	0.0823036	0.167129	3.74656	0.379135	0.849158	-0.265238	3.74656	0.166282	0.407828
ENSG00000204138.13	PHACTR4	protein_coding	0.744801	6.53102	1.88618e-15	1.66022e-14	0.405604	6.53102	1.34628e-08	6.12084e-08	0.80443	6.53102	1.88442e-16	1.89923e-15	0.614969	6.53102	4.5167e-13	4.6085e-12	-0.339197	6.53102	0.00011332	0.00800088	0.0596284	6.53102	0.450056	0.880586	-0.129832	6.53102	0.105182	0.317786
ENSG00000128011.5	LRFN1	protein_coding	0.744572	2.06198	0.00215347	0.00369346	0.0811126	2.06198	0.72039	0.766856	0.082192	2.06198	0.716835	0.750724	0.217253	2.06198	0.340433	0.418349	-0.663459	2.06198	0.0442239	0.276201	-0.66238	2.06198	0.0445507	0.561797	-0.527318	2.06198	0.106089	0.319427
ENSG00000139174.12	PRICKLE1	protein_coding	0.744389	3.41955	4.52919e-05	9.83535e-05	0.353319	3.41955	0.033821	0.0521109	0.0994363	3.41955	0.53822	0.585203	0.3548	3.41955	0.0331272	0.0550577	-0.391071	3.41955	0.0926629	0.396305	-0.644953	3.41955	0.00725547	0.372464	-0.38959	3.41955	0.0938561	0.29738
ENSG00000131023.13	LATS1	protein_coding	0.74383	5.57412	1.5538e-10	7.1232e-10	0.492563	5.57412	1.03609e-06	3.55565e-06	0.66385	5.57412	2.31975e-09	8.96859e-09	0.383783	5.57412	5.35776e-05	0.000159933	-0.251267	5.57412	0.0404121	0.264093	-0.0799793	5.57412	0.502568	0.895472	-0.360047	5.57412	0.00434088	0.0474835
ENSG00000156787.17	TBC1D31	protein_coding	0.743695	4.61771	1.10616e-08	3.97187e-08	0.293602	4.61771	0.00596593	0.0108168	0.618229	4.61771	4.65372e-07	1.32792e-06	0.186086	4.61771	0.0719613	0.109535	-0.450093	4.61771	0.0031305	0.0649761	-0.125466	4.61771	0.382417	0.850152	-0.557608	4.61771	0.000379667	0.00977143
ENSG00000113387.12	SUB1	protein_coding	0.74057	7.26628	1.47854e-16	1.53952e-15	0.587531	7.26628	1.28879e-13	1.16707e-12	0.659327	7.26628	4.71905e-15	3.95793e-14	0.663732	7.26628	3.88251e-15	5.33411e-14	-0.153039	7.26628	0.0388127	0.258882	-0.0812427	7.26628	0.262179	0.797504	-0.0768377	7.26628	0.288479	0.545475
ENSG00000137947.12	GTF2B	protein_coding	0.740043	4.00649	1.49946e-05	3.49777e-05	0.293908	4.00649	0.0539815	0.0794381	0.185345	4.00649	0.216915	0.260855	0.430024	4.00649	0.0061217	0.0121068	-0.446135	4.00649	0.0393734	0.260836	-0.554698	4.00649	0.0116734	0.403466	-0.310018	4.00649	0.145899	0.37778
ENSG00000130714.19	POMT1	protein_coding	0.736393	3.93138	6.07991e-06	1.50173e-05	0.292776	3.93138	0.0416552	0.0628685	0.832065	3.93138	7.44228e-07	2.05652e-06	0.354394	3.93138	0.0149505	0.0271404	-0.443617	3.93138	0.0297641	0.225072	0.0956723	3.93138	0.628182	0.931588	-0.381999	3.93138	0.0591068	0.228853
ENSG00000006062.18	MAP3K14	protein_coding	0.736205	4.41602	7.11146e-08	2.27563e-07	0.287834	4.41602	0.0118824	0.020196	0.478752	4.41602	9.24692e-05	0.00019172	0.536792	4.41602	1.86117e-05	6.02871e-05	-0.448371	4.41602	0.0060323	0.0945493	-0.257453	4.41602	0.102156	0.647822	-0.199413	4.41602	0.202069	0.450744
ENSG00000124549.14	BTN2A3P	transcribed_unprocessed_pseudogene	0.733782	1.68836	0.00825286	0.0129702	0.100688	1.68836	0.703136	0.751639	-0.207037	1.68836	0.434812	0.484335	0.498014	1.68836	0.0656253	0.100856	-0.633094	1.68836	0.0964235	0.403896	-0.94082	1.68836	0.0157215	0.443528	-0.235769	1.68836	0.528796	0.749881
ENSG00000205542.11	TMSB4X	protein_coding	0.732117	9.9221	4.3156e-20	7.8809e-19	0.589154	9.9221	3.96324e-17	6.19251e-16	0.568533	9.9221	1.17537e-16	1.22675e-15	0.576139	9.9221	7.84492e-17	1.37735e-15	-0.142962	9.9221	0.0125338	0.143641	-0.163584	9.9221	0.00479543	0.331487	-0.155978	9.9221	0.00688292	0.063416
ENSG00000258441.1	LINC00641	lncRNA	0.731749	4.36399	1.645e-05	3.81435e-05	0.694773	4.36399	3.51687e-05	9.43572e-05	0.304087	4.36399	0.0455208	0.0625793	0.661249	4.36399	6.96788e-05	0.000203849	-0.0369766	4.36399	0.859516	0.956338	-0.427663	4.36399	0.0466627	0.561797	-0.0705	4.36399	0.735928	0.874523
ENSG00000163131.12	CTSS	protein_coding	0.727435	4.69464	4.71503e-08	1.5432e-07	0.397972	4.69464	0.000571243	0.00124499	0.61265	4.69464	1.27353e-06	3.41064e-06	0.481711	4.69464	5.54302e-05	0.000165127	-0.329463	4.69464	0.0331376	0.237567	-0.114785	4.69464	0.444881	0.877598	-0.245724	4.69464	0.107025	0.319969
ENSG00000142541.18	RPL13A	protein_coding	0.725229	10.9061	3.48734e-23	1.15397e-21	0.622125	10.9061	5.29939e-21	1.64464e-19	0.648304	10.9061	1.38741e-21	3.31248e-20	0.494996	10.9061	7.56065e-18	1.57202e-16	-0.103104	10.9061	0.0226742	0.195376	-0.0769245	10.9061	0.0839781	0.62724	-0.230233	10.9061	5.98959e-06	0.000545384
ENSG00000163900.11	TMEM41A	protein_coding	0.725038	4.33923	6.5804e-07	1.84578e-06	0.1964	4.33923	0.110199	0.15015	0.51148	4.33923	0.000142387	0.000287453	0.0866807	4.33923	0.474308	0.552186	-0.528638	4.33923	0.00361556	0.0711038	-0.213558	4.33923	0.215977	0.767743	-0.638357	4.33923	0.000608594	0.0134675
ENSG00000215417.13	MIR17HG	lncRNA	0.724537	1.45292	0.0123935	0.01893	-0.123914	1.45292	0.654822	0.709471	0.32853	1.45292	0.239907	0.285488	0.906411	1.45292	0.0022358	0.00485835	-0.848451	1.45292	0.0358005	0.247804	-0.396007	1.45292	0.315188	0.822578	0.181874	1.45292	0.642688	0.820811
ENSG00000154760.14	SLFN13	protein_coding	0.723726	3.56431	3.11181e-05	6.91321e-05	0.101996	3.56431	0.505082	0.569528	0.762521	3.56431	1.43689e-05	3.34532e-05	0.191863	3.56431	0.213573	0.282179	-0.62173	3.56431	0.00635617	0.0981841	0.0387954	3.56431	0.857311	0.975466	-0.531863	3.56431	0.0179507	0.112221
ENSG00000095380.11	NANS	protein_coding	0.72246	4.77433	8.19969e-10	3.38527e-09	0.452884	4.77433	8.36956e-06	2.48773e-05	0.633635	4.77433	1.58123e-08	5.48098e-08	0.758491	4.77433	2.55568e-10	1.75377e-09	-0.269576	4.77433	0.034937	0.244676	-0.0888249	4.77433	0.474491	0.883694	0.0360312	4.77433	0.771045	0.892444
ENSG00000052749.14	RRP12	protein_coding	0.719077	5.82304	2.70487e-11	1.35479e-10	0.466384	5.82304	4.22854e-07	1.538e-06	0.840665	5.82304	4.2288e-13	2.69074e-12	0.534533	5.82304	2.79474e-08	1.42467e-07	-0.252693	5.82304	0.0232169	0.197857	0.121588	5.82304	0.261131	0.796669	-0.184545	5.82304	0.0917837	0.294295
ENSG00000064995.18	TAF11	protein_coding	0.716191	3.55265	4.54849e-06	1.14279e-05	0.328749	3.55265	0.0178688	0.0292272	0.0136439	3.55265	0.918443	0.930137	0.426544	3.55265	0.00273066	0.00581969	-0.387442	3.55265	0.0457863	0.280851	-0.702547	3.55265	0.000628323	0.148878	-0.289647	3.55265	0.13055	0.356063
ENSG00000138032.21	PPM1B	protein_coding	0.71591	4.54067	6.12475e-08	1.97666e-07	0.243065	4.54067	0.0261933	0.0413717	0.397397	4.54067	0.000560311	0.00104092	0.359582	4.54067	0.00154241	0.00348228	-0.472845	4.54067	0.00296704	0.062578	-0.318514	4.54067	0.0384394	0.548701	-0.356328	4.54067	0.0215105	0.125499
ENSG00000125630.16	POLR1B	protein_coding	0.713402	5.34931	3.53014e-11	1.74172e-10	0.442203	5.34931	1.17199e-06	3.98297e-06	0.567412	5.34931	8.15731e-09	2.93944e-08	0.515186	5.34931	6.32306e-08	3.04795e-07	-0.271199	5.34931	0.0156251	0.162184	-0.14599	5.34931	0.180033	0.739243	-0.198216	5.34931	0.0716811	0.255421
ENSG00000115946.8	PNO1	protein_coding	0.713316	5.10606	1.53883e-10	7.0595e-10	0.443035	5.10606	3.13469e-06	9.95605e-06	0.656154	5.10606	1.14244e-09	4.60711e-09	0.523289	5.10606	1.49922e-07	6.81813e-07	-0.27028	5.10606	0.0224455	0.194578	-0.0571615	5.10606	0.61666	0.929913	-0.190027	5.10606	0.102022	0.312309
ENSG00000180628.15	PCGF5	protein_coding	0.711815	6.29538	1.8378e-13	1.22055e-12	0.315573	6.29538	1.17187e-05	3.40873e-05	0.687889	6.29538	4.74373e-13	2.98245e-12	0.392177	6.29538	2.72881e-07	1.18906e-06	-0.396242	6.29538	6.55106e-05	0.00537228	-0.0239258	6.29538	0.786057	0.966731	-0.319638	6.29538	0.00083623	0.0164786
ENSG00000188322.8	SBK1	protein_coding	0.708712	1.92168	0.0126096	0.0192491	0.158603	1.92168	0.559994	0.6222	-0.106287	1.92168	0.695708	0.73179	-0.183293	1.92168	0.500927	0.577267	-0.550109	1.92168	0.157824	0.498616	-0.814999	1.92168	0.0395435	0.553561	-0.892004	1.92168	0.025087	0.137152
ENSG00000102081.15	FMR1	protein_coding	0.706185	6.61667	7.04798e-15	5.76546e-14	0.275908	6.61667	1.41225e-05	4.05964e-05	0.552837	6.61667	6.37246e-12	3.4581e-11	0.518963	6.61667	3.28204e-11	2.56255e-10	-0.430277	6.61667	2.93239e-06	0.000586612	-0.153348	6.61667	0.0554871	0.572341	-0.187222	6.61667	0.0209132	0.123487
ENSG00000163359.17	COL6A3	protein_coding	0.705741	1.22792	0.0693589	0.0930635	0.530093	1.22792	0.168177	0.219108	-0.9351	1.22792	0.0179872	0.0263872	0.232117	1.22792	0.541761	0.615831	-0.175648	1.22792	0.743586	0.91267	-1.64084	1.22792	0.00400893	0.316662	-0.473624	1.22792	0.380048	0.629661
ENSG00000178773.15	CPNE7	protein_coding	0.703493	4.4353	7.10888e-07	1.98516e-06	0.339804	4.4353	0.00623989	0.0112625	0.740429	4.4353	2.72744e-07	8.03625e-07	0.321339	4.4353	0.00931743	0.0176801	-0.363689	4.4353	0.0343128	0.242652	0.036936	4.4353	0.824321	0.972176	-0.382154	4.4353	0.0266428	0.142266
ENSG00000124228.15	DDX27	protein_coding	0.703134	6.24126	1.24781e-12	7.4412e-12	0.458512	6.24126	3.77251e-08	1.60724e-07	0.784978	6.24126	5.87184e-14	4.1703e-13	0.356777	6.24126	4.11348e-06	1.47863e-05	-0.244622	6.24126	0.012267	0.142241	0.0818437	6.24126	0.382969	0.850346	-0.346357	6.24126	0.000657855	0.0141691
ENSG00000122068.13	FYTTD1	protein_coding	0.701849	5.9693	1.32427e-12	7.85813e-12	0.421473	5.9693	2.06872e-07	7.8217e-07	0.733365	5.9693	3.98327e-13	2.54432e-12	0.548382	5.9693	7.05698e-10	4.54061e-09	-0.280376	5.9693	0.00462325	0.0823036	0.031516	5.9693	0.73581	0.956889	-0.153467	5.9693	0.10662	0.319969
ENSG00000139618.17	BRCA2	protein_coding	0.701392	5.75912	7.45573e-10	3.09553e-09	0.308869	5.75912	0.000784313	0.0016748	0.599544	5.75912	2.51072e-08	8.49104e-08	0.464344	5.75912	3.21703e-06	1.17593e-05	-0.392523	5.75912	0.00220151	0.0538611	-0.101847	5.75912	0.397093	0.855691	-0.237048	5.75912	0.0538139	0.217546
ENSG00000213621.3	RPSAP54	processed_pseudogene	0.701173	2.81766	0.000803134	0.00146846	0.0184527	2.81766	0.923639	0.939001	0.816134	2.81766	0.000141519	0.000285744	0.248873	2.81766	0.201376	0.268129	-0.68272	2.81766	0.0162149	0.166218	0.114962	2.81766	0.673216	0.941519	-0.4523	2.81766	0.103168	0.314288
ENSG00000139880.20	CDH24	protein_coding	0.69651	2.56133	0.00116146	0.00207535	0.0647217	2.56133	0.744377	0.787375	0.906007	2.56133	5.30497e-05	0.000113963	0.687708	2.56133	0.00131492	0.00300259	-0.631788	2.56133	0.0295604	0.223916	0.209497	2.56133	0.456941	0.882316	-0.00880164	2.56133	0.974968	0.987458
ENSG00000164162.14	ANAPC10	protein_coding	0.693829	1.23934	0.0529598	0.0726093	0.147437	1.23934	0.672986	0.725046	-0.390702	1.23934	0.267031	0.314253	0.0876991	1.23934	0.801617	0.841231	-0.546392	1.23934	0.272293	0.623005	-1.08453	1.23934	0.0334367	0.529943	-0.60613	1.23934	0.224206	0.475381
ENSG00000038210.14	PI4K2B	protein_coding	0.692836	5.02006	3.42216e-08	1.14213e-07	0.104088	5.02006	0.297928	0.363577	0.605215	5.02006	4.95455e-07	1.40708e-06	0.632691	5.02006	2.13155e-07	9.45342e-07	-0.588747	5.02006	0.000161109	0.0103762	-0.0876209	5.02006	0.53348	0.908844	-0.0601444	5.02006	0.668604	0.835509
ENSG00000254858.10	MPV17L2	protein_coding	0.691513	2.88656	0.00182889	0.0031668	0.361901	2.88656	0.086298	0.120839	0.102554	2.88656	0.620122	0.661988	0.16484	2.88656	0.426896	0.506043	-0.329612	2.88656	0.263418	0.614753	-0.588959	2.88656	0.0499004	0.561797	-0.526672	2.88656	0.0779101	0.268074
ENSG00000171132.14	PRKCE	protein_coding	0.688828	3.51081	0.000281692	0.000549605	0.135335	3.51081	0.433306	0.500694	0.573879	3.51081	0.00188459	0.00323481	0.267811	3.51081	0.125724	0.17799	-0.553493	3.51081	0.0280007	0.216885	-0.114948	3.51081	0.636981	0.932546	-0.421017	3.51081	0.0899782	0.291029
ENSG00000140612.14	SEC11A	protein_coding	0.685367	7.75517	1.00046e-16	1.07391e-15	0.470643	7.75517	4.67081e-12	3.42034e-11	0.489539	7.75517	1.62999e-12	9.59035e-12	0.363194	7.75517	2.80789e-09	1.66768e-08	-0.214724	7.75517	0.00224634	0.0547203	-0.195828	7.75517	0.00485914	0.331491	-0.322173	7.75517	1.87647e-05	0.00123259
ENSG00000113389.16	NPR3	protein_coding	0.682881	3.99969	1.02628e-05	2.44983e-05	0.0628211	3.99969	0.638875	0.694758	0.825025	3.99969	3.9657e-07	1.14122e-06	0.75719	3.99969	1.87196e-06	7.13907e-06	-0.62006	3.99969	0.00220291	0.0538611	0.142145	3.99969	0.453874	0.880703	0.0743094	3.99969	0.694545	0.848924
ENSG00000178999.13	AURKB	protein_coding	0.682257	5.77357	1.39723e-09	5.6106e-09	0.440155	5.77357	7.61172e-06	2.27833e-05	0.65065	5.77357	4.13319e-09	1.54766e-08	0.379962	5.77357	6.60508e-05	0.000194268	-0.242101	5.77357	0.0489688	0.290708	-0.0316066	5.77357	0.791581	0.966967	-0.302294	5.77357	0.0154139	0.102524
ENSG00000157927.17	RADIL	protein_coding	0.682066	1.23174	0.0671164	0.0901921	-0.688644	1.23174	0.064644	0.0934625	0.201014	1.23174	0.581164	0.625764	0.206269	1.23174	0.571365	0.643894	-1.37071	1.23174	0.0110008	0.134093	-0.481052	1.23174	0.352482	0.841174	-0.475797	1.23174	0.357703	0.60868
ENSG00000107443.16	CCNJ	protein_coding	0.677467	4.0427	4.54204e-06	1.14139e-05	0.442653	4.0427	0.00115862	0.00239655	0.170881	4.0427	0.180737	0.221566	0.500692	4.0427	0.000309968	0.000799788	-0.234814	4.0427	0.193094	0.539218	-0.506586	4.0427	0.00703941	0.372464	-0.176775	4.0427	0.324646	0.578892
ENSG00000148798.11	INA	protein_coding	0.677383	5.57351	1.25543e-11	6.57237e-11	0.441809	5.57351	2.15523e-07	8.13247e-07	0.642008	5.57351	4.96558e-11	2.41209e-10	0.551163	5.57351	1.97914e-09	1.20362e-08	-0.235574	5.57351	0.0208364	0.187816	-0.0353753	5.57351	0.718483	0.952979	-0.12622	5.57351	0.203217	0.451849
ENSG00000117114.20	ADGRL2	protein_coding	0.674	2.50395	0.00254404	0.00432178	-0.0220825	2.50395	0.915792	0.932675	1.11282	2.50395	5.2438e-06	1.29919e-05	0.269465	2.50395	0.202216	0.268895	-0.696083	2.50395	0.023209	0.197857	0.438818	2.50395	0.143469	0.698843	-0.404535	2.50395	0.176447	0.420283
ENSG00000159921.20	GNE	protein_coding	0.672063	6.85893	7.25799e-15	5.92624e-14	0.368869	6.85893	3.0317e-08	1.30809e-07	0.734391	6.85893	5.28135e-16	5.09719e-15	0.326372	6.85893	3.49472e-07	1.49275e-06	-0.303194	6.85893	0.000225305	0.0131624	0.0623282	6.85893	0.403752	0.859926	-0.345691	6.85893	4.08943e-05	0.00216838
ENSG00000123992.20	DNPEP	protein_coding	0.670045	4.76731	1.81924e-08	6.31425e-08	0.280613	4.76731	0.00451553	0.00837693	0.294372	4.76731	0.0030466	0.00506474	0.319667	4.76731	0.00144893	0.00328641	-0.389431	4.76731	0.00523477	0.0878205	-0.375673	4.76731	0.00686323	0.372464	-0.350378	4.76731	0.0111571	0.0849036
ENSG00000096968.14	JAK2	protein_coding	0.668367	4.25355	3.03039e-07	8.95283e-07	0.231334	4.25355	0.035851	0.0549374	0.647501	4.25355	5.49991e-07	1.54929e-06	0.388535	4.25355	0.000809438	0.00192998	-0.437032	4.25355	0.00614967	0.0957511	-0.0208654	4.25355	0.890089	0.983068	-0.279832	4.25355	0.0702999	0.252289
ENSG00000109180.15	OCIAD1	protein_coding	0.666598	6.70876	1.1082e-13	7.62064e-13	0.629821	6.70876	5.3715e-13	4.47726e-12	0.494219	6.70876	2.8827e-10	1.26488e-09	0.481866	6.70876	5.29935e-10	3.45347e-09	-0.0367778	6.70876	0.650389	0.870725	-0.17238	6.70876	0.0391585	0.552361	-0.184732	6.70876	0.0277545	0.145587
ENSG00000188856.6	RPSAP47	processed_pseudogene	0.666081	3.66286	2.39364e-05	5.41152e-05	0.173867	3.66286	0.212417	0.269642	0.230712	3.66286	0.100803	0.130136	0.149221	3.66286	0.283128	0.357545	-0.492214	3.66286	0.0155762	0.161944	-0.435369	3.66286	0.030905	0.514501	-0.516861	3.66286	0.0114227	0.0863767
ENSG00000127423.11	AUNIP	protein_coding	0.666039	2.81122	0.000647293	0.00119947	0.138286	2.81122	0.442079	0.508873	0.735096	2.81122	0.000211458	0.000417259	-0.0212391	2.81122	0.905629	0.925465	-0.527753	2.81122	0.0431626	0.271856	0.0690562	2.81122	0.78528	0.966731	-0.687279	2.81122	0.00978051	0.0780254
ENSG00000076650.7	GPATCH1	protein_coding	0.664999	5.22441	1.21825e-09	4.92635e-09	0.398596	5.22441	2.15067e-05	5.98175e-05	0.450394	5.22441	3.1172e-06	7.94372e-06	0.364303	5.22441	7.6115e-05	0.000220916	-0.266403	5.22441	0.0265081	0.211942	-0.214605	5.22441	0.0704346	0.606436	-0.300696	5.22441	0.013083	0.093896
ENSG00000178718.7	RPP25	protein_coding	0.663417	3.83058	0.000134209	0.000272694	0.323833	3.83058	0.0436424	0.0655679	0.210778	3.83058	0.181774	0.222672	0.321762	3.83058	0.0449278	0.07226	-0.339584	3.83058	0.129637	0.456427	-0.452639	3.83058	0.0460064	0.561797	-0.341655	3.83058	0.12739	0.351461
ENSG00000254469.9	RP11-849H4.2	protein_coding	0.66318	2.17744	0.00965884	0.0150189	-0.262833	2.17744	0.285374	0.35026	-0.0768969	2.17744	0.75282	0.7835	0.0985326	2.17744	0.686694	0.744797	-0.926013	2.17744	0.010528	0.130763	-0.740077	2.17744	0.0376838	0.546406	-0.564647	2.17744	0.108276	0.321758
ENSG00000143183.18	TMCO1	protein_coding	0.660865	6.53865	3.93651e-14	2.88103e-13	0.468322	6.53865	3.55346e-10	2.01444e-09	0.585622	6.53865	1.14135e-12	6.83725e-12	0.352067	6.53865	1.81977e-07	8.17782e-07	-0.192543	6.53865	0.017086	0.170455	-0.0752428	6.53865	0.334544	0.832965	-0.308798	6.53865	0.000297502	0.00827422
ENSG00000099968.18	BCL2L13	protein_coding	0.660414	5.94757	4.80958e-12	2.66474e-11	0.22185	5.94757	0.00156518	0.00316027	0.660125	5.94757	4.86569e-12	2.6947e-11	0.628561	5.94757	1.75251e-11	1.41692e-10	-0.438564	5.94757	2.97736e-05	0.0030944	-0.000289	5.94757	0.997495	0.999571	-0.0318537	5.94757	0.729818	0.870645
ENSG00000176102.13	CSTF3	protein_coding	0.658374	5.30412	1.63077e-08	5.70207e-08	0.273829	5.30412	0.00458058	0.00848647	0.421521	5.30412	4.40105e-05	9.57756e-05	0.556106	5.30412	4.82977e-07	2.02694e-06	-0.384546	5.30412	0.00484093	0.0849932	-0.236853	5.30412	0.0723513	0.608871	-0.102268	5.30412	0.429116	0.673618
ENSG00000105835.13	NAMPT	protein_coding	0.657802	6.47819	1.43093e-12	8.45306e-12	0.327313	6.47819	6.15122e-06	1.8713e-05	0.635317	6.47819	3.63856e-12	2.03905e-11	0.498306	6.47819	1.55783e-09	9.62925e-09	-0.330489	6.47819	0.000562073	0.0241728	-0.0224852	6.47819	0.797798	0.968172	-0.159496	6.47819	0.0755782	0.263496
ENSG00000146872.19	TLK2	protein_coding	0.654649	5.89262	9.27619e-10	3.80471e-09	0.344375	5.89262	0.000111168	0.000274912	0.715681	5.89262	1.07533e-10	4.98017e-10	0.5392	5.89262	6.57719e-08	3.16237e-07	-0.310274	5.89262	0.00884708	0.119558	0.0610325	5.89262	0.588962	0.921588	-0.115449	5.89262	0.309324	0.564599
ENSG00000162783.11	IER5	protein_coding	0.654409	5.57009	7.38177e-09	2.70276e-08	0.324986	5.57009	0.000635987	0.00137677	0.315624	5.57009	0.000863106	0.00156404	0.465139	5.57009	5.21888e-06	1.84731e-05	-0.329424	5.57009	0.0109053	0.133353	-0.338785	5.57009	0.00901546	0.396598	-0.189271	5.57009	0.131395	0.357102
ENSG00000215482.3	CALM2P3	processed_pseudogene	0.65433	2.6497	0.000846139	0.00154133	-0.090265	2.6497	0.617754	0.67591	0.0540338	2.6497	0.764884	0.794394	0.0741176	2.6497	0.681803	0.740771	-0.744595	2.6497	0.00582057	0.0929179	-0.600296	2.6497	0.0235386	0.475927	-0.580212	2.6497	0.028242	0.147383
ENSG00000172375.14	C2CD2L	protein_coding	0.653446	2.47238	0.00219077	0.00375111	0.230936	2.47238	0.250544	0.31151	-0.028754	2.47238	0.885171	0.901003	0.332199	2.47238	0.101714	0.148407	-0.42251	2.47238	0.139623	0.471355	-0.6822	2.47238	0.0198572	0.467852	-0.321247	2.47238	0.258238	0.513869
ENSG00000240429.1	LRRFIP1P1	processed_pseudogene	0.650027	2.10044	0.00801148	0.0126209	0.552265	2.10044	0.022408	0.0359438	-0.0383764	2.10044	0.869106	0.886908	0.388588	2.10044	0.101664	0.148382	-0.097762	2.10044	0.766683	0.922998	-0.688404	2.10044	0.0424636	0.555914	-0.261439	2.10044	0.429283	0.673618
ENSG00000196214.11	ZNF766	protein_coding	0.649741	5.02508	1.48051e-08	5.21815e-08	0.368963	5.02508	0.000198609	0.000470272	0.486258	5.02508	3.77445e-06	9.5067e-06	0.53862	5.02508	6.28909e-07	2.58113e-06	-0.280778	5.02508	0.031847	0.231934	-0.163483	5.02508	0.201529	0.754175	-0.111121	5.02508	0.382329	0.63233
ENSG00000124145.6	SDC4	protein_coding	0.649303	5.08772	1.40436e-09	5.63753e-09	0.763501	5.08772	2.67726e-11	1.76298e-10	0.401994	5.08772	1.45022e-05	3.37516e-05	0.622571	5.08772	3.67838e-09	2.14667e-08	0.114198	5.08772	0.319072	0.66457	-0.247309	5.08772	0.0353545	0.534691	-0.0267314	5.08772	0.814353	0.9142
ENSG00000155393.13	HEATR3	protein_coding	0.648875	4.9829	8.12426e-09	2.95984e-08	0.185125	4.9829	0.0389089	0.0591155	0.54472	4.9829	2.96351e-07	8.69745e-07	0.412812	4.9829	3.05705e-05	9.55319e-05	-0.46375	4.9829	0.000552273	0.0240649	-0.104155	4.9829	0.399136	0.857353	-0.236063	4.9829	0.0611387	0.233502
ENSG00000140297.13	GCNT3	protein_coding	0.648034	6.5493	3.24125e-14	2.40282e-13	0.368893	6.5493	4.17801e-08	1.76745e-07	0.661213	6.5493	1.81855e-14	1.40576e-13	0.442738	6.5493	7.23649e-10	4.64705e-09	-0.279141	6.5493	0.000680396	0.0266566	0.0131791	6.5493	0.86133	0.975982	-0.205296	6.5493	0.00956825	0.0769364
ENSG00000107262.26	BAG1	protein_coding	0.64722	6.25507	2.4238e-12	1.38955e-11	0.33121	6.25507	5.36052e-06	1.64478e-05	0.750012	6.25507	4.0952e-14	2.98229e-13	0.292915	6.25507	3.49303e-05	0.000107879	-0.316009	6.25507	0.000930877	0.0325583	0.102792	6.25507	0.247433	0.787327	-0.354305	6.25507	0.000266039	0.0077198
ENSG00000025156.13	HSF2	protein_coding	0.645434	3.60651	0.000121479	0.000247972	0.0986948	3.60651	0.51303	0.577159	0.542077	3.60651	0.000895784	0.00161726	0.166916	3.60651	0.271317	0.344973	-0.546739	3.60651	0.0139311	0.152612	-0.103357	3.60651	0.627632	0.931588	-0.478518	3.60651	0.0297526	0.15208
ENSG00000128609.16	NDUFA5	protein_coding	0.64479	5.16985	3.09752e-08	1.04142e-07	0.355551	5.16985	0.000419552	0.00093428	0.414324	5.16985	6.344e-05	0.000134662	0.312607	5.16985	0.00157842	0.00355266	-0.289239	5.16985	0.0314274	0.231035	-0.230466	5.16985	0.0827548	0.62578	-0.332183	5.16985	0.0144277	0.0986062
ENSG00000144445.17	KANSL1L	protein_coding	0.644473	3.38187	0.000136046	0.000276171	0.0838056	3.38187	0.581071	0.641622	0.0880228	3.38187	0.562279	0.607958	0.4883	3.38187	0.00258038	0.00553423	-0.560667	3.38187	0.0124441	0.143368	-0.55645	3.38187	0.013062	0.42269	-0.156173	3.38187	0.467857	0.704009
ENSG00000197121.15	PGAP1	protein_coding	0.643559	4.16493	1.67341e-06	4.45894e-06	0.252221	4.16493	0.0307807	0.0478114	0.386551	4.16493	0.00148011	0.00258457	0.209309	4.16493	0.070176	0.107139	-0.391338	4.16493	0.0185548	0.177232	-0.257008	4.16493	0.113839	0.664749	-0.434249	4.16493	0.00959686	0.0771011
ENSG00000081307.15	UBA5	protein_coding	0.633903	5.33983	2.70759e-09	1.0508e-08	0.322475	5.33983	0.000295434	0.000678015	0.383527	5.33983	3.10926e-05	6.90638e-05	0.380268	5.33983	3.51272e-05	0.000108437	-0.311428	5.33983	0.00950366	0.124112	-0.250376	5.33983	0.0340288	0.531066	-0.253635	5.33983	0.0319068	0.159208
ENSG00000087299.12	L2HGDH	protein_coding	0.633573	4.81499	7.33967e-08	2.34695e-07	0.198371	4.81499	0.0409839	0.0619687	0.340938	4.81499	0.000853537	0.00154734	0.250672	4.81499	0.0111015	0.020764	-0.435201	4.81499	0.00227697	0.0549239	-0.292635	4.81499	0.03347	0.529943	-0.3829	4.81499	0.00646487	0.0607946
ENSG00000095066.12	HOOK2	protein_coding	0.630806	3.41362	0.000154615	0.000311804	0.368599	3.41362	0.0181942	0.0296932	-0.0164055	3.41362	0.912827	0.925372	0.174673	3.41362	0.248292	0.320867	-0.262206	3.41362	0.220956	0.571	-0.647211	3.41362	0.0040511	0.316662	-0.456132	3.41362	0.0370395	0.17528
ENSG00000167258.15	CDK12	protein_coding	0.629483	7.03391	7.74394e-13	4.74448e-12	0.427138	7.03391	1.11334e-08	5.11819e-08	0.513753	7.03391	1.52896e-10	6.98022e-10	0.339885	7.03391	1.0415e-06	4.14185e-06	-0.202345	7.03391	0.0179527	0.174795	-0.115729	7.03391	0.164383	0.723452	-0.289597	7.03391	0.00110759	0.0193984
ENSG00000082269.17	FAM135A	protein_coding	0.624074	4.90587	2.6146e-08	8.88105e-08	0.291537	4.90587	0.00206465	0.00408078	0.666434	4.90587	6.30657e-09	2.30717e-08	0.372383	4.90587	0.000149814	0.000410969	-0.332537	4.90587	0.0110283	0.134093	0.0423602	4.90587	0.734466	0.956421	-0.25169	4.90587	0.0498384	0.208187
ENSG00000120833.14	SOCS2	protein_coding	0.618841	3.48583	0.000403566	0.000772556	0.100439	3.48583	0.529801	0.593447	0.281207	3.48583	0.08428	0.110119	0.41267	3.48583	0.0133094	0.0244827	-0.518402	3.48583	0.0265188	0.211942	-0.337633	3.48583	0.140392	0.693968	-0.20617	3.48583	0.363282	0.614688
ENSG00000246859.3	STARD4-AS1	lncRNA	0.61855	2.01486	0.0863943	0.113884	-0.553162	2.01486	0.123596	0.166074	0.245364	2.01486	0.488641	0.538031	0.465831	2.01486	0.192535	0.257787	-1.17171	2.01486	0.0237907	0.200197	-0.373185	2.01486	0.456676	0.882316	-0.152719	2.01486	0.759895	0.885695
ENSG00000077458.13	FAM76B	protein_coding	0.613308	4.27648	2.48893e-05	5.60487e-05	0.248164	4.27648	0.0575466	0.0842057	0.502872	4.27648	0.000330909	0.000635768	0.328233	4.27648	0.0136477	0.0250264	-0.365144	4.27648	0.0486295	0.29012	-0.110436	4.27648	0.540648	0.912213	-0.285075	4.27648	0.119694	0.33948
ENSG00000136932.14	TRMO	protein_coding	0.612384	3.34128	0.000431834	0.00082249	0.0444747	3.34128	0.779404	0.818328	0.219413	3.34128	0.172534	0.212516	0.191215	3.34128	0.23303	0.304022	-0.567909	3.34128	0.0153481	0.160884	-0.392971	3.34128	0.0865229	0.630442	-0.421169	3.34128	0.0670352	0.24633
ENSG00000255284.2	AP006621.5	lncRNA	0.612017	2.35721	0.00380859	0.00630214	-0.149771	2.35721	0.453232	0.51992	0.571371	2.35721	0.00650706	0.0102607	0.230006	2.35721	0.25196	0.324454	-0.761788	2.35721	0.00988907	0.127009	-0.0406458	2.35721	0.885109	0.981358	-0.382011	2.35721	0.180023	0.425172
ENSG00000125826.21	RBCK1	protein_coding	0.611665	6.80023	6.82096e-13	4.20043e-12	0.368245	6.80023	1.22035e-07	4.78818e-07	0.736811	6.80023	3.44148e-15	2.94668e-14	0.542959	6.80023	1.63019e-11	1.32779e-10	-0.24342	6.80023	0.00392014	0.0744164	0.125146	6.80023	0.121299	0.672749	-0.0687057	6.80023	0.389288	0.638164
ENSG00000101052.13	IFT52	protein_coding	0.602393	5.27983	3.65452e-08	1.21324e-07	0.344304	5.27983	0.000305017	0.000698307	0.35227	5.27983	0.000232987	0.000456806	0.454758	5.27983	6.57483e-06	2.28595e-05	-0.258089	5.27983	0.040802	0.264772	-0.250123	5.27983	0.0470436	0.561797	-0.147635	5.27983	0.232503	0.486411
ENSG00000162377.6	COA7	protein_coding	0.602094	5.11161	6.18746e-08	1.99592e-07	0.329552	5.11161	0.000654905	0.00141448	0.436616	5.11161	1.82339e-05	4.1861e-05	0.280671	5.11161	0.00302753	0.00640017	-0.272542	5.11161	0.0354638	0.246436	-0.165478	5.11161	0.19271	0.749441	-0.321423	5.11161	0.0142342	0.0979841
ENSG00000160688.19	FLAD1	protein_coding	0.589031	4.8055	7.18949e-07	2.00714e-06	0.281027	4.8055	0.00686795	0.0122969	0.244204	4.8055	0.0174065	0.0256036	0.30924	4.8055	0.00323604	0.00679476	-0.308004	4.8055	0.0325279	0.235146	-0.344827	4.8055	0.0175661	0.462002	-0.279791	4.8055	0.050834	0.210647
ENSG00000273576.1	RP11-390P24.1	lncRNA	0.583783	1.38322	0.0469894	0.0650247	0.463668	1.38322	0.110935	0.15097	-0.523686	1.38322	0.0732048	0.0967587	-0.346725	1.38322	0.229545	0.300186	-0.120115	1.38322	0.766291	0.922862	-1.10747	1.38322	0.00908547	0.396598	-0.930508	1.38322	0.0262497	0.140941
ENSG00000180228.14	PRKRA	protein_coding	0.583038	4.57931	4.78728e-07	1.36989e-06	0.263685	4.57931	0.00860378	0.0151018	0.43239	4.57931	5.90923e-05	0.000126123	0.514771	4.57931	4.27644e-06	1.53304e-05	-0.319353	4.57931	0.0226786	0.195376	-0.150648	4.57931	0.268438	0.800405	-0.0682668	4.57931	0.613543	0.802756
ENSG00000006071.16	ABCC8	protein_coding	0.579561	1.73021	0.0798071	0.105888	-0.0807581	1.73021	0.802979	0.838745	-0.357582	1.73021	0.273231	0.320693	-0.422935	1.73021	0.196528	0.262415	-0.66032	1.73021	0.154986	0.494635	-0.937143	1.73021	0.0465974	0.561797	-1.0025	1.73021	0.0339776	0.165538
ENSG00000215301.11	DDX3X	protein_coding	0.576374	9.31581	3.8905e-19	6.12232e-18	0.465863	9.31581	2.82253e-16	3.84184e-15	0.574321	9.31581	4.35587e-19	6.81405e-18	0.558057	9.31581	1.07861e-18	2.6372e-17	-0.110511	9.31581	0.0212299	0.189694	-0.002053	9.31581	0.964513	0.994049	-0.018317	9.31581	0.691733	0.847148
ENSG00000062650.20	WAPL	protein_coding	0.572007	6.18312	7.67939e-12	4.14857e-11	0.343956	6.18312	6.98875e-07	2.45667e-06	0.620601	6.18312	8.65759e-13	5.26757e-12	0.374899	6.18312	1.35602e-07	6.2273e-07	-0.228051	6.18312	0.00770913	0.110036	0.0485944	6.18312	0.550784	0.914143	-0.197108	6.18312	0.0197203	0.118946
ENSG00000023318.8	ERP44	protein_coding	0.57014	5.52368	6.49414e-09	2.39369e-08	0.354386	5.52368	3.68631e-05	9.86029e-05	0.420895	5.52368	2.51751e-06	6.49954e-06	0.420469	5.52368	2.56139e-06	9.52354e-06	-0.215754	5.52368	0.0496917	0.293024	-0.149245	5.52368	0.168466	0.727593	-0.149672	5.52368	0.167285	0.408602
ENSG00000132478.10	UNK	protein_coding	0.569181	4.74941	6.1674e-07	1.73843e-06	0.338081	4.74941	0.000956867	0.00200851	0.291072	4.74941	0.00375542	0.00614637	0.300897	4.74941	0.0028412	0.00604064	-0.231099	4.74941	0.0900886	0.391387	-0.278109	4.74941	0.0432142	0.556528	-0.268284	4.74941	0.0506932	0.210142
ENSG00000196954.14	CASP4	protein_coding	0.567414	3.74091	0.000117822	0.00024088	0.0199968	3.74091	0.879533	0.902763	0.325953	3.74091	0.0177202	0.0260274	0.370194	3.74091	0.00772252	0.0149174	-0.547417	3.74091	0.00555114	0.0907447	-0.241461	3.74091	0.200878	0.753892	-0.19722	3.74091	0.294281	0.549815
ENSG00000164070.12	HSPA4L	protein_coding	0.566735	5.48605	5.62429e-08	1.82451e-07	0.205967	5.48605	0.0174379	0.0285861	0.480788	5.48605	1.30331e-06	3.48474e-06	0.240664	5.48605	0.0061481	0.0121517	-0.360768	5.48605	0.00389827	0.0742696	-0.0859469	5.48605	0.466457	0.883446	-0.326071	5.48605	0.00839405	0.0714089
ENSG00000167526.14	RPL13	protein_coding	0.565038	9.25525	8.62317e-17	9.30921e-16	0.435583	9.25525	1.75234e-13	1.55799e-12	0.520072	9.25525	1.0469e-15	9.72024e-15	0.386059	9.25525	4.69111e-12	4.18492e-11	-0.129455	9.25525	0.0207117	0.187556	-0.0449655	9.25525	0.405783	0.861191	-0.178978	9.25525	0.00194659	0.0285357
ENSG00000136436.15	CALCOCO2	protein_coding	0.564365	6.19515	4.11761e-10	1.78538e-09	0.294477	6.19515	7.90924e-05	0.000199896	0.587343	6.19515	1.56007e-10	7.10999e-10	0.303852	6.19515	5.17632e-05	0.000154834	-0.269888	6.19515	0.00648948	0.099513	0.0229786	6.19515	0.80677	0.968928	-0.260513	6.19515	0.00837882	0.0713714
ENSG00000166889.14	PATL1	protein_coding	0.563413	6.66363	2.01331e-11	1.02712e-10	0.234526	6.66363	0.000291783	0.000670685	0.561404	6.66363	2.20708e-11	1.1238e-10	0.454981	6.66363	3.56398e-09	2.08671e-08	-0.328887	6.66363	0.000321739	0.0165288	-0.00200843	6.66363	0.980706	0.997146	-0.108431	6.66363	0.197038	0.445538
ENSG00000022556.16	NLRP2	protein_coding	0.562392	6.36937	2.46959e-12	1.41457e-11	0.375939	6.36937	3.81503e-08	1.62326e-07	0.51719	6.36937	2.22886e-11	1.13358e-10	0.220899	6.36937	0.000225501	0.00059666	-0.186453	6.36937	0.0192526	0.179423	-0.045202	6.36937	0.555776	0.914561	-0.341493	6.36937	7.29344e-05	0.00323037
ENSG00000214106.9	PAXIP1-AS2	lncRNA	0.56193	2.73025	0.00208919	0.00358974	-0.0545615	2.73025	0.748845	0.79115	0.657788	2.73025	0.000427109	0.000807896	0.175343	2.73025	0.306821	0.38278	-0.616492	2.73025	0.014289	0.155146	0.0958583	2.73025	0.69094	0.946714	-0.386587	2.73025	0.1149	0.331953
ENSG00000075213.11	SEMA3A	protein_coding	0.561617	4.29999	1.18517e-05	2.80526e-05	0.298076	4.29999	0.0104464	0.0180124	0.161896	4.29999	0.150567	0.187558	0.368717	4.29999	0.00195839	0.0043123	-0.263541	4.29999	0.0995756	0.409405	-0.399722	4.29999	0.014723	0.435896	-0.192901	4.29999	0.223855	0.474865
ENSG00000155666.12	KDM8	protein_coding	0.560036	1.50517	0.0897216	0.117765	-0.725447	1.50517	0.0300974	0.0468603	-0.37892	1.50517	0.245651	0.291562	0.230165	1.50517	0.477994	0.555787	-1.28548	1.50517	0.00760439	0.109196	-0.938956	1.50517	0.045988	0.561797	-0.329871	1.50517	0.472151	0.70764
ENSG00000103199.14	ZNF500	protein_coding	0.557646	3.37382	0.000503874	0.000950242	0.125792	3.37382	0.393155	0.461489	0.017685	3.37382	0.903952	0.918067	0.258049	3.37382	0.084821	0.126608	-0.431854	3.37382	0.0431054	0.271796	-0.539961	3.37382	0.0127763	0.416032	-0.299597	3.37382	0.154284	0.389709
ENSG00000169750.9	RAC3	protein_coding	0.555489	2.59835	0.0121056	0.018516	0.475	2.59835	0.0299478	0.0466532	-0.0688233	2.59835	0.744974	0.776313	0.347689	2.59835	0.106586	0.154627	-0.0804883	2.59835	0.78789	0.930483	-0.624312	2.59835	0.0427144	0.555914	-0.207799	2.59835	0.488573	0.720177
ENSG00000169241.19	SLC50A1	protein_coding	0.555202	4.65988	1.4365e-06	3.85332e-06	0.559332	4.65988	1.26014e-06	4.26714e-06	0.245961	4.65988	0.0147066	0.0219081	0.356885	4.65988	0.00068721	0.0016639	0.00412968	4.65988	0.975867	0.99225	-0.309241	4.65988	0.0286994	0.500552	-0.198317	4.65988	0.152336	0.387608
ENSG00000132341.12	RAN	protein_coding	0.554759	9.23692	9.12854e-19	1.36649e-17	0.457173	9.23692	3.5483e-16	4.77069e-15	0.473596	9.23692	1.22159e-16	1.27398e-15	0.422814	9.23692	3.61708e-15	5.0059e-14	-0.0975858	9.23692	0.0381923	0.25701	-0.0811626	9.23692	0.0818474	0.623921	-0.131944	9.23692	0.00620045	0.0592264
ENSG00000116863.11	ADPRS	protein_coding	0.552607	3.67545	0.0018876	0.00326119	0.0424433	3.67545	0.797826	0.83389	0.676143	3.67545	0.000224868	0.000442003	0.701254	3.67545	0.000143744	0.00039621	-0.510164	3.67545	0.0349639	0.244676	0.123536	3.67545	0.598606	0.926559	0.148647	3.67545	0.526836	0.74871
ENSG00000164307.13	ERAP1	protein_coding	0.552322	5.21111	1.5219e-06	4.07166e-06	0.154556	5.21111	0.115123	0.155956	0.302752	5.21111	0.00320128	0.0053032	0.146552	5.21111	0.13449	0.18864	-0.397766	5.21111	0.00577124	0.0925853	-0.24957	5.21111	0.073525	0.609768	-0.40577	5.21111	0.00495067	0.0513462
ENSG00000120709.11	FAM53C	protein_coding	0.552056	4.772	3.69826e-07	1.07527e-06	0.286822	4.772	0.00260394	0.00506704	0.280139	4.772	0.0031879	0.00528436	0.335592	4.772	0.000563874	0.00138715	-0.265234	4.772	0.0411634	0.265371	-0.271917	4.772	0.0365951	0.53985	-0.216464	4.772	0.0924052	0.295493
ENSG00000196428.12	TSC22D2	protein_coding	0.551917	4.76252	1.74111e-06	4.62718e-06	0.249954	4.76252	0.0137234	0.02302	0.480322	4.76252	1.66304e-05	3.83799e-05	0.191709	4.76252	0.0544112	0.0854007	-0.301964	4.76252	0.033229	0.237567	-0.0715951	4.76252	0.602507	0.92786	-0.360208	4.76252	0.0121656	0.0899843
ENSG00000135723.14	FHOD1	protein_coding	0.551086	4.35015	6.00881e-05	0.000128456	0.151462	4.35015	0.218508	0.276522	0.411096	4.35015	0.00169123	0.00292732	0.336662	4.35015	0.00857178	0.0164043	-0.399624	4.35015	0.0252388	0.206078	-0.13999	4.35015	0.418388	0.869097	-0.214424	4.35015	0.218035	0.467931
ENSG00000088832.18	FKBP1A	protein_coding	0.549904	7.83929	3.09606e-14	2.30555e-13	0.411943	7.83929	7.37912e-11	4.59343e-10	0.483287	7.83929	1.13681e-12	6.81929e-12	0.318078	7.83929	2.89314e-08	1.47199e-07	-0.137962	7.83929	0.0365155	0.250189	-0.066617	7.83929	0.30095	0.81484	-0.231826	7.83929	0.000837472	0.0164786
ENSG00000145246.14	ATP10D	protein_coding	0.549388	2.94104	0.00217629	0.00373017	-0.068853	2.94104	0.680941	0.732354	0.460245	2.94104	0.00886694	0.0136605	0.646512	2.94104	0.000423563	0.00106825	-0.618241	2.94104	0.0125163	0.143641	-0.0891425	2.94104	0.706546	0.949758	0.0971239	2.94104	0.68171	0.842123
ENSG00000166801.17	FAM111A	protein_coding	0.546894	6.23336	2.22755e-10	9.99314e-10	0.19206	6.23336	0.00397234	0.00745724	0.508455	6.23336	1.26717e-09	5.08526e-09	0.431787	6.23336	4.61738e-08	2.27051e-07	-0.354834	6.23336	0.000286881	0.0153776	-0.0384388	6.23336	0.665244	0.940407	-0.115107	6.23336	0.199808	0.44842
ENSG00000184371.14	CSF1	protein_coding	0.546407	4.22192	0.000598911	0.00111592	0.0224468	4.22192	0.877742	0.901293	0.49058	4.22192	0.00175795	0.0030352	0.597825	4.22192	0.000215172	0.000571746	-0.523961	4.22192	0.015015	0.159232	-0.0558277	4.22192	0.786821	0.966801	0.0514178	4.22192	0.803285	0.909274
ENSG00000142920.17	AZIN2	protein_coding	0.546327	1.50143	0.0605811	0.0820782	-0.136641	1.50143	0.630724	0.687821	-0.56488	1.50143	0.0527467	0.0715886	0.386188	1.50143	0.179198	0.242339	-0.682967	1.50143	0.0953568	0.401814	-1.11121	1.50143	0.00849283	0.389841	-0.160139	1.50143	0.690206	0.846049
ENSG00000167105.8	TMEM92	protein_coding	0.546248	3.85984	0.00180262	0.00312501	-0.0204647	3.85984	0.900031	0.919603	0.393792	3.85984	0.0201233	0.0292931	0.00425926	3.85984	0.979139	0.983684	-0.566712	3.85984	0.0181833	0.176069	-0.152456	3.85984	0.509419	0.89804	-0.541989	3.85984	0.0234373	0.131734
ENSG00000215154.6	AC141586.5	transcribed_unprocessed_pseudogene	0.539914	1.69464	0.0457287	0.0634197	0.325441	1.69464	0.22007	0.278259	-0.365661	1.69464	0.169424	0.209217	0.525776	1.69464	0.0513711	0.0813156	-0.214473	1.69464	0.564382	0.827213	-0.905575	1.69464	0.0191073	0.46554	-0.0141384	1.69464	0.96962	0.985427
ENSG00000160741.17	CRTC2	protein_coding	0.537017	4.50836	5.98959e-06	1.48146e-05	0.0886008	4.50836	0.385778	0.454122	0.437901	4.50836	0.000114847	0.000235236	0.364666	4.50836	0.000933994	0.00219892	-0.448416	4.50836	0.00339257	0.067994	-0.0991156	4.50836	0.491804	0.891389	-0.172351	4.50836	0.23511	0.489532
ENSG00000123473.17	STIL	protein_coding	0.536816	5.85759	1.81047e-09	7.17612e-09	0.282911	5.85759	0.000156203	0.000376273	0.447191	5.85759	9.34762e-08	2.92664e-07	0.306509	5.85759	5.47965e-05	0.000163387	-0.253904	5.85759	0.0109082	0.133353	-0.089625	5.85759	0.349124	0.839905	-0.230307	5.85759	0.0199481	0.11977
ENSG00000114019.15	AMOTL2	protein_coding	0.53432	5.65345	6.80654e-08	2.18441e-07	0.142994	5.65345	0.0772375	0.1097	0.514008	5.65345	1.47876e-07	4.51424e-07	0.342793	5.65345	0.00010722	0.000302829	-0.391325	5.65345	0.00120789	0.0371743	-0.0203115	5.65345	0.855974	0.975381	-0.191526	5.65345	0.0934934	0.296943
ENSG00000105520.10	PLPPR2	protein_coding	0.533679	3.13999	0.00200357	0.00344935	-0.00401389	3.13999	0.980108	0.983898	0.433312	3.13999	0.0103179	0.0157434	0.235454	3.13999	0.149659	0.207123	-0.537693	3.13999	0.0229523	0.196897	-0.100367	3.13999	0.65977	0.938993	-0.298226	3.13999	0.195623	0.444164
ENSG00000177302.15	TOP3A	protein_coding	0.532707	5.74337	2.75244e-08	9.31568e-08	0.269388	5.74337	0.000991201	0.00207398	0.367413	5.74337	2.15045e-05	4.89356e-05	0.187155	5.74337	0.0173848	0.0309634	-0.263319	5.74337	0.0179233	0.174643	-0.165294	5.74337	0.127938	0.678214	-0.345552	5.74337	0.00248417	0.0336166
ENSG00000163872.16	YEATS2	protein_coding	0.531974	5.40354	1.36412e-08	4.83115e-08	0.264629	5.40354	0.000838611	0.00178153	0.436932	5.40354	6.95207e-07	1.93157e-06	0.428163	5.40354	1.00401e-06	4.00605e-06	-0.267345	5.40354	0.0132364	0.148479	-0.0950422	5.40354	0.359882	0.843066	-0.103811	5.40354	0.31784	0.571877
ENSG00000126746.18	ZNF384	protein_coding	0.529913	4.99456	2.29919e-07	6.87571e-07	0.0897566	4.99456	0.285953	0.350747	0.195199	4.99456	0.0241624	0.0346718	0.236628	4.99456	0.00715088	0.0139273	-0.440156	4.99456	0.000624555	0.0251993	-0.334713	4.99456	0.00713985	0.372464	-0.293285	4.99456	0.0170976	0.108895
ENSG00000102871.16	TRADD	protein_coding	0.529805	2.39003	0.0143452	0.0217151	-0.241946	2.39003	0.247266	0.307986	-0.0599674	2.39003	0.772285	0.80098	0.134487	2.39003	0.517352	0.593192	-0.771751	2.39003	0.0118775	0.139518	-0.589773	2.39003	0.0501958	0.561797	-0.395318	2.39003	0.182688	0.428121
ENSG00000278053.5	DDX52	protein_coding	0.529308	6.22805	7.604e-10	3.15313e-09	0.310352	6.22805	2.21367e-05	6.144e-05	0.409047	6.22805	1.97758e-07	5.94218e-07	0.471843	6.22805	1.03732e-08	5.65008e-08	-0.218956	6.22805	0.0198682	0.182801	-0.120261	6.22805	0.188763	0.746164	-0.057465	6.22805	0.526045	0.748151
ENSG00000054598.9	FOXC1	protein_coding	0.528244	3.62112	0.000971545	0.00175644	0.177192	3.62112	0.235201	0.295243	-0.0318262	3.62112	0.829513	0.85177	-0.113098	3.62112	0.445916	0.52496	-0.351052	3.62112	0.0995051	0.4094	-0.56007	3.62112	0.0106134	0.39886	-0.641342	3.62112	0.00389178	0.0444107
ENSG00000030066.13	NUP160	protein_coding	0.524739	6.8969	1.43163e-13	9.66843e-13	0.381661	6.8969	5.68776e-10	3.13813e-09	0.661042	6.8969	1.68532e-16	1.70901e-15	0.274121	6.8969	6.27017e-07	2.57416e-06	-0.143078	6.8969	0.0316179	0.231147	0.136303	6.8969	0.0400237	0.555226	-0.250618	6.8969	0.000390638	0.00999533
ENSG00000196850.6	PPTC7	protein_coding	0.520493	5.26776	4.21279e-07	1.2155e-06	0.218489	5.26776	0.0135084	0.0227054	0.28033	5.26776	0.00201012	0.00343421	0.407354	5.26776	2.50994e-05	7.96604e-05	-0.302004	5.26776	0.015575	0.161944	-0.240163	5.26776	0.05087	0.561797	-0.113139	5.26776	0.34737	0.598894
ENSG00000100888.15	CHD8	protein_coding	0.519716	7.36634	1.43432e-13	9.68168e-13	0.295209	7.36634	1.2669e-07	4.95317e-07	0.48835	7.36634	8.0316e-13	4.90704e-12	0.343644	7.36634	5.14172e-09	2.93498e-08	-0.224507	7.36634	0.00113032	0.0353639	-0.0313664	7.36634	0.623342	0.930712	-0.176072	7.36634	0.00865029	0.0725041
ENSG00000159256.13	MORC3	protein_coding	0.5142	4.78056	5.23736e-07	1.49219e-06	0.297648	4.78056	0.00113343	0.00234778	0.256629	4.78056	0.00425928	0.00690935	0.313259	4.78056	0.000672057	0.0016305	-0.216552	4.78056	0.0766797	0.362349	-0.257571	4.78056	0.036904	0.543799	-0.200942	4.78056	0.099412	0.30753
ENSG00000168374.11	ARF4	protein_coding	0.513803	7.07304	4.3618e-11	2.13055e-10	0.403581	7.07304	1.28547e-08	5.86661e-08	0.351288	7.07304	2.21387e-07	6.61906e-07	0.455943	7.07304	8.12373e-10	5.18654e-09	-0.110222	7.07304	0.16383	0.506578	-0.162515	7.07304	0.0432897	0.556528	-0.0578604	7.07304	0.460327	0.698522
ENSG00000243701.7	DUBR	lncRNA	0.512037	3.68368	0.0012968	0.00229666	0.167054	3.68368	0.261627	0.324039	-0.167857	3.68368	0.259382	0.306179	0.189385	3.68368	0.204308	0.271212	-0.344983	3.68368	0.104611	0.41677	-0.679894	3.68368	0.00232822	0.262635	-0.322652	3.68368	0.128163	0.352529
ENSG00000185697.17	MYBL1	protein_coding	0.511763	4.81698	1.88189e-06	4.97728e-06	0.124664	4.81698	0.173446	0.225217	0.35577	4.81698	0.000344139	0.000659224	0.377198	4.81698	0.000171694	0.000465572	-0.387099	4.81698	0.00432815	0.0792832	-0.155993	4.81698	0.227099	0.773544	-0.134565	4.81698	0.296149	0.552111
ENSG00000105085.11	MED26	protein_coding	0.509803	1.37064	0.0663227	0.0891982	-0.297214	1.37064	0.276712	0.340646	-0.431671	1.37064	0.117506	0.149579	0.693213	1.37064	0.0143258	0.0261466	-0.807017	1.37064	0.0410224	0.265343	-0.941474	1.37064	0.0183051	0.46554	0.18341	1.37064	0.632701	0.815793
ENSG00000259207.9	ITGB3	protein_coding	0.507318	2.23124	0.00909705	0.0142123	0.106501	2.23124	0.565832	0.62769	-0.351287	2.23124	0.0640634	0.0857143	0.399535	2.23124	0.0364842	0.0599801	-0.400817	2.23124	0.131887	0.459514	-0.858606	2.23124	0.00219865	0.261535	-0.107784	2.23124	0.680788	0.842051
ENSG00000204304.12	PBX2	protein_coding	0.507249	4.64751	7.02853e-05	0.000148714	0.410955	4.64751	0.000844088	0.0017923	0.103577	4.64751	0.36378	0.414229	0.329868	4.64751	0.0059187	0.0117511	-0.0962947	4.64751	0.549142	0.817419	-0.403672	4.64751	0.015829	0.443717	-0.177382	4.64751	0.272743	0.529553
ENSG00000134531.10	EMP1	protein_coding	0.506203	3.63179	0.000274895	0.000537137	0.0589315	3.63179	0.640791	0.696499	0.75863	3.63179	6.40015e-07	1.78649e-06	0.431815	3.63179	0.00148208	0.00335699	-0.447271	3.63179	0.0162063	0.166218	0.252427	3.63179	0.162831	0.720462	-0.0743883	3.63179	0.676972	0.839863
ENSG00000151665.13	PIGF	protein_coding	0.505801	3.30848	0.00635728	0.0101678	0.3976	3.30848	0.0286853	0.0448788	0.00514097	3.30848	0.976631	0.97945	0.498829	3.30848	0.00704212	0.013752	-0.108201	3.30848	0.663308	0.877345	-0.50066	3.30848	0.0498217	0.561797	-0.00697177	3.30848	0.977591	0.988817
ENSG00000183155.5	RABIF	protein_coding	0.505538	4.29794	0.000159823	0.000321913	0.0425847	4.29794	0.723826	0.769706	0.204105	4.29794	0.0966178	0.125063	0.389771	4.29794	0.00247896	0.00533926	-0.462953	4.29794	0.00963962	0.124899	-0.301433	4.29794	0.0832668	0.62724	-0.115767	4.29794	0.498026	0.725765
ENSG00000101940.18	WDR13	protein_coding	0.503258	5.03482	6.67827e-06	1.64013e-05	0.183158	5.03482	0.0624575	0.0905785	0.222819	5.03482	0.0250418	0.0358403	0.219613	5.03482	0.0270567	0.0460942	-0.3201	5.03482	0.0229832	0.196916	-0.280439	5.03482	0.0445666	0.561797	-0.283645	5.03482	0.0423179	0.189812
ENSG00000091651.9	ORC6	protein_coding	0.501297	4.83656	1.21119e-05	2.86276e-05	0.0564336	4.83656	0.570213	0.631323	0.330153	4.83656	0.00192745	0.00330194	0.282296	4.83656	0.00696486	0.0136132	-0.444863	4.83656	0.00295633	0.0624518	-0.171143	4.83656	0.227243	0.773544	-0.219	4.83656	0.124766	0.348116
ENSG00000174010.9	KLHL15	protein_coding	0.497822	4.99955	2.51522e-05	5.66117e-05	0.461833	4.99955	7.18962e-05	0.000183111	0.188525	4.99955	0.0747856	0.0986605	0.433768	4.99955	0.000161376	0.000440126	-0.0359895	4.99955	0.805666	0.936128	-0.309297	4.99955	0.0402279	0.555914	-0.0640542	4.99955	0.661781	0.832132
ENSG00000125124.14	BBS2	protein_coding	0.497401	4.4751	0.000424325	0.000809123	0.116535	4.4751	0.368	0.436149	0.297708	4.4751	0.0256949	0.0367154	0.11784	4.4751	0.362723	0.440939	-0.380866	4.4751	0.0422818	0.269258	-0.199693	4.4751	0.276661	0.806172	-0.379561	4.4751	0.0429523	0.191393
ENSG00000181359.5	HSP90AA6P	transcribed_processed_pseudogene	0.494798	2.40458	0.0456755	0.0633526	-0.258071	2.40458	0.2872	0.352047	-0.404081	2.40458	0.0994826	0.128557	0.206221	2.40458	0.393685	0.473045	-0.752869	2.40458	0.0322922	0.233941	-0.898879	2.40458	0.0116521	0.403466	-0.288577	2.40458	0.39862	0.646595
ENSG00000250120.8	PCDHA10	protein_coding	0.49156	1.34504	0.0904468	0.118634	-0.563376	1.34504	0.0538146	0.0792276	0.00808807	1.34504	0.977309	0.979981	0.228852	1.34504	0.423088	0.502431	-1.05494	1.34504	0.012229	0.142241	-0.483472	1.34504	0.234057	0.776415	-0.262707	1.34504	0.514876	0.739022
ENSG00000181045.15	SLC26A11	protein_coding	0.491206	2.70991	0.017433	0.0260341	-0.161366	2.70991	0.41788	0.485975	-0.0607056	2.70991	0.759604	0.789814	0.130566	2.70991	0.511472	0.587674	-0.652572	2.70991	0.0248577	0.204823	-0.551911	2.70991	0.0552861	0.57218	-0.360639	2.70991	0.203606	0.452484
ENSG00000171714.13	ANO5	protein_coding	0.491013	4.0576	0.000225145	0.000445065	0.0604564	4.0576	0.615862	0.674287	0.806324	4.0576	7.91671e-08	2.50959e-07	0.341108	4.0576	0.00715736	0.0139378	-0.430557	4.0576	0.0153213	0.160801	0.31531	4.0576	0.0702865	0.606436	-0.149906	4.0576	0.380811	0.630451
ENSG00000125841.13	NRSN2	protein_coding	0.490195	5.24318	1.7224e-06	4.58115e-06	0.145031	5.24318	0.0987027	0.136116	0.380732	5.24318	8.23799e-05	0.000172235	0.150497	5.24318	0.087101	0.129591	-0.345164	5.24318	0.00718947	0.105587	-0.109463	5.24318	0.371504	0.84861	-0.339698	5.24318	0.00806278	0.0698939
ENSG00000146963.18	LUC7L2	protein_coding	0.489465	4.19715	0.000595929	0.00111068	0.328533	4.19715	0.0159335	0.0263489	0.113921	4.19715	0.385738	0.435998	0.38649	4.19715	0.00520838	0.0104779	-0.160932	4.19715	0.386253	0.716451	-0.375544	4.19715	0.0481639	0.561797	-0.102974	4.19715	0.578095	0.780957
ENSG00000136492.10	BRIP1	protein_coding	0.488453	5.40773	1.07835e-06	2.94346e-06	0.0369401	5.40773	0.658893	0.713063	0.397943	5.40773	2.94988e-05	6.57671e-05	0.186318	5.40773	0.0311299	0.0521452	-0.451513	5.40773	0.000482204	0.0218032	-0.0905098	5.40773	0.445654	0.877785	-0.302136	5.40773	0.0144011	0.0985444
ENSG00000167920.10	TMEM99	lncRNA	0.482739	3.38548	0.00144212	0.00253499	-0.00476771	3.38548	0.972944	0.978204	0.29618	3.38548	0.0409699	0.0566948	0.281146	3.38548	0.0516929	0.0817563	-0.487507	3.38548	0.0185278	0.177232	-0.186559	3.38548	0.351048	0.840948	-0.201593	3.38548	0.314099	0.5683
ENSG00000237506.3	RPSAP15	processed_pseudogene	0.481485	4.21146	0.00240083	0.00408956	0.0951603	4.21146	0.52204	0.585847	0.0192144	4.21146	0.896855	0.911772	0.181846	4.21146	0.224746	0.294786	-0.386325	4.21146	0.0718061	0.350483	-0.46227	4.21146	0.0328737	0.528751	-0.299638	4.21146	0.158768	0.395383
ENSG00000170899.11	GSTA4	protein_coding	0.480931	3.43933	0.00349315	0.00581957	0.51803	3.43933	0.00182162	0.00363141	0.040031	3.43933	0.795848	0.822125	0.0568895	3.43933	0.713244	0.766916	0.0370989	3.43933	0.86533	0.957506	-0.4409	3.43933	0.0499563	0.561797	-0.424041	3.43933	0.0588683	0.228546
ENSG00000172613.8	RAD9A	protein_coding	0.480441	3.78179	0.00562876	0.00906409	0.00677687	3.78179	0.967046	0.97346	0.292997	3.78179	0.0806265	0.105795	0.221516	3.78179	0.182473	0.246187	-0.473664	3.78179	0.0472345	0.28581	-0.187444	3.78179	0.421242	0.870915	-0.258925	3.78179	0.26858	0.525112
ENSG00000133302.13	SLF1	protein_coding	0.469147	4.82139	2.12268e-05	4.8469e-05	0.151464	4.82139	0.122229	0.164354	0.459148	4.82139	2.90863e-05	6.49023e-05	0.181129	4.82139	0.0665051	0.102064	-0.317683	4.82139	0.0245933	0.204154	-0.00999919	4.82139	0.941486	0.991476	-0.288018	4.82139	0.0403056	0.184392
ENSG00000198563.14	DDX39B	protein_coding	0.468156	5.85474	1.08333e-07	3.39501e-07	0.336273	5.85474	3.14839e-05	8.51806e-05	0.227022	5.85474	0.00273739	0.00457955	0.409488	5.85474	1.34615e-06	5.24904e-06	-0.131883	5.85474	0.194037	0.540557	-0.241134	5.85474	0.0207907	0.470652	-0.0586673	5.85474	0.559626	0.76846
ENSG00000166532.16	RIMKLB	protein_coding	0.467081	5.30614	3.44626e-07	1.00688e-06	0.243061	5.30614	0.00248522	0.00485318	-0.0411739	5.30614	0.58437	0.6286	0.248727	5.30614	0.00202277	0.00444	-0.224021	5.30614	0.0407826	0.264772	-0.508255	5.30614	2.75304e-05	0.0213814	-0.218355	5.30614	0.0458372	0.198679
ENSG00000156983.17	BRPF1	protein_coding	0.467067	4.81826	1.8122e-05	4.1815e-05	0.154228	4.81826	0.110548	0.150548	0.772477	4.81826	1.14109e-09	4.60306e-09	0.39702	4.81826	0.00016664	0.00045317	-0.312839	4.81826	0.0246333	0.204292	0.305411	4.81826	0.0279966	0.498224	-0.0700467	4.81826	0.602362	0.796641
ENSG00000113739.11	STC2	protein_coding	0.464414	4.67947	6.0681e-05	0.000129618	0.291517	4.67947	0.00709749	0.0126598	0.156957	4.67947	0.132624	0.167211	0.346141	4.67947	0.00171648	0.00383464	-0.172897	4.67947	0.238471	0.589172	-0.307457	4.67947	0.0400345	0.555226	-0.118274	4.67947	0.417547	0.664362
ENSG00000205426.10	KRT81	protein_coding	0.464403	9.27969	1.13586e-11	5.98436e-11	0.165449	9.27969	0.00121856	0.00251032	0.412032	9.27969	2.32392e-10	1.03031e-09	0.310193	9.27969	1.25358e-07	5.79111e-07	-0.298954	9.27969	7.2284e-05	0.00578304	-0.0523711	9.27969	0.436128	0.873646	-0.15421	9.27969	0.0263054	0.141125
ENSG00000147144.13	CCDC120	protein_coding	0.463227	1.89531	0.0906685	0.118901	-0.19634	1.89531	0.465781	0.531982	-0.486108	1.89531	0.0764182	0.100673	0.0916135	1.89531	0.732842	0.784412	-0.659567	1.89531	0.0885783	0.38828	-0.949334	1.89531	0.0163931	0.449994	-0.371613	1.89531	0.33045	0.584452
ENSG00000168488.19	ATXN2L	protein_coding	0.451432	6.71889	1.86363e-09	7.37353e-09	0.200321	6.71889	0.00108106	0.00225024	0.38595	6.71889	5.66323e-08	1.82905e-07	0.233109	6.71889	0.0002038	0.000544031	-0.251112	6.71889	0.00326231	0.0665724	-0.0654822	6.71889	0.415816	0.867469	-0.218324	6.71889	0.00946572	0.0765205
ENSG00000150768.17	DLAT	protein_coding	0.447153	5.91291	2.21511e-07	6.63478e-07	0.236344	5.91291	0.00175255	0.00350112	0.409813	5.91291	1.12122e-06	3.02482e-06	0.297004	5.91291	0.000146877	0.000404257	-0.210809	5.91291	0.0396728	0.261577	-0.0373403	5.91291	0.707362	0.950081	-0.150149	5.91291	0.137006	0.365357
ENSG00000143442.22	POGZ	protein_coding	0.445198	6.75904	5.99029e-10	2.52683e-09	0.266095	6.75904	1.42748e-05	4.10253e-05	0.322721	6.75904	5.5044e-07	1.55023e-06	0.218883	6.75904	0.000205267	0.000547613	-0.179103	6.75904	0.0219795	0.192437	-0.122477	6.75904	0.110091	0.662267	-0.226315	6.75904	0.00458113	0.0487597
ENSG00000139921.13	TMX1	protein_coding	0.444803	6.52571	2.43515e-09	9.50941e-09	0.137817	6.52571	0.0190246	0.0309185	0.19331	6.52571	0.00148267	0.00258869	0.340131	6.52571	6.22845e-07	2.55863e-06	-0.306986	6.52571	0.000449466	0.020677	-0.251493	6.52571	0.00313664	0.286606	-0.104671	6.52571	0.195251	0.443777
ENSG00000196141.14	SPATS2L	protein_coding	0.443369	6.30773	2.0295e-07	6.12607e-07	0.107879	6.30773	0.126185	0.169071	0.390795	6.30773	2.05469e-06	5.36976e-06	0.410901	6.30773	8.45879e-07	3.41012e-06	-0.33549	6.30773	0.00149763	0.0430639	-0.0525733	6.30773	0.592712	0.923044	-0.0324672	6.30773	0.740824	0.8757
ENSG00000147874.11	HAUS6	protein_coding	0.441531	6.9806	2.44761e-10	1.09397e-09	0.256678	6.9806	1.23552e-05	3.58438e-05	0.496863	6.9806	1.25121e-11	6.55804e-11	0.306733	6.9806	6.07637e-07	2.49848e-06	-0.184854	6.9806	0.0139099	0.152612	0.0553314	6.9806	0.443516	0.876964	-0.134798	6.9806	0.0673017	0.246966
ENSG00000116138.13	DNAJC16	protein_coding	0.441257	4.74238	2.21247e-05	5.03556e-05	0.245863	4.74238	0.00994589	0.0172375	0.178619	4.74238	0.0555714	0.0751366	0.261851	4.74238	0.00635352	0.0125202	-0.195394	4.74238	0.13457	0.463173	-0.262638	4.74238	0.0469986	0.561797	-0.179406	4.74238	0.168417	0.409889
ENSG00000064012.22	CASP8	protein_coding	0.438131	5.98559	3.69499e-08	1.22544e-07	0.181842	5.98559	0.00626745	0.0113076	0.240935	5.98559	0.000475013	0.000891865	0.413099	5.98559	1.22342e-07	5.67319e-07	-0.256289	5.98559	0.00642836	0.0990357	-0.197196	5.98559	0.0322414	0.525311	-0.0250325	5.98559	0.778775	0.896259
ENSG00000180817.12	PPA1	protein_coding	0.435421	6.93262	4.36656e-10	1.88281e-09	0.278871	6.93262	3.8448e-06	1.20692e-05	0.327547	6.93262	2.12261e-07	6.35771e-07	0.251989	6.93262	1.90192e-05	6.15616e-05	-0.156551	6.93262	0.0367859	0.251101	-0.107874	6.93262	0.143614	0.698846	-0.183432	6.93262	0.0155282	0.103072
ENSG00000104221.13	BRF2	protein_coding	0.435128	1.62544	0.0938684	0.122756	0.0851282	1.62544	0.738199	0.782044	-0.52026	1.62544	0.0469819	0.0644269	0.00943608	1.62544	0.970422	0.976636	-0.35	1.62544	0.334066	0.676691	-0.955388	1.62544	0.0113154	0.399644	-0.425692	1.62544	0.241547	0.496016
ENSG00000124429.18	POF1B	protein_coding	0.43238	3.43236	0.00961364	0.0149551	-0.130349	3.43236	0.414502	0.482811	0.827886	3.43236	7.59763e-06	1.84125e-05	0.12736	3.43236	0.425183	0.50439	-0.562729	3.43236	0.0164047	0.16751	0.395506	3.43236	0.0851221	0.627285	-0.30502	3.43236	0.180507	0.425653
ENSG00000168497.5	CAVIN2	protein_coding	0.431374	4.04367	0.00210876	0.00362054	-0.22734	4.04367	0.0889212	0.124157	0.295943	4.04367	0.0289512	0.0410087	0.424394	4.04367	0.00243904	0.00526274	-0.658714	4.04367	0.00101587	0.0338774	-0.135431	4.04367	0.466009	0.883446	-0.00697996	4.04367	0.969915	0.985427
ENSG00000138760.11	SCARB2	protein_coding	0.429495	6.78949	3.20082e-08	1.07315e-07	0.241171	6.78949	0.000347747	0.000786855	0.347426	6.78949	1.86373e-06	4.89689e-06	0.333662	6.78949	3.70718e-06	1.34025e-05	-0.188324	6.78949	0.0354586	0.246436	-0.0820687	6.78949	0.346972	0.839414	-0.0958331	6.78949	0.273209	0.530156
ENSG00000203666.12	EFCAB2	protein_coding	0.42929	3.24403	0.0237555	0.034607	-0.0952386	3.24403	0.603289	0.662444	0.11481	3.24403	0.531368	0.578864	-0.0876666	3.24403	0.632293	0.697833	-0.524529	3.24403	0.0486966	0.29012	-0.31448	3.24403	0.228943	0.774776	-0.516957	3.24403	0.0518607	0.213519
ENSG00000116141.17	MARK1	protein_coding	0.428901	1.89145	0.0731463	0.0977975	-0.0792725	1.89145	0.734812	0.779156	-0.303227	1.89145	0.200039	0.243018	-0.470256	1.89145	0.0504812	0.080036	-0.508174	1.89145	0.130671	0.457625	-0.732128	1.89145	0.0322605	0.525311	-0.899157	1.89145	0.00963225	0.0772159
ENSG00000257027.1	RP11-705C15.3	lncRNA	0.427974	1.03984	0.160236	0.2	-0.861254	1.03984	0.00661495	0.0118778	-0.701461	1.03984	0.0244442	0.0350533	-0.502837	1.03984	0.100743	0.147251	-1.28923	1.03984	0.00426989	0.0787583	-1.12943	1.03984	0.0112148	0.399591	-0.930811	1.03984	0.0339964	0.165562
ENSG00000132561.14	MATN2	protein_coding	0.427943	5.11745	0.000451918	0.000858144	-0.053042	5.11745	0.634381	0.690668	0.468742	5.11745	0.000154688	0.000310388	0.261937	5.11745	0.0234626	0.0405521	-0.480985	5.11745	0.00404881	0.0762574	0.0407994	5.11745	0.795667	0.967967	-0.166006	5.11745	0.295621	0.551439
ENSG00000146223.16	RPL7L1	protein_coding	0.424988	7.07772	1.26314e-09	5.09696e-09	0.231253	7.07772	8.49686e-05	0.000213928	0.367168	7.07772	3.21882e-08	1.07217e-07	0.30404	7.07772	1.24177e-06	4.86789e-06	-0.193735	7.07772	0.012544	0.143641	-0.0578199	7.07772	0.437487	0.874835	-0.120948	7.07772	0.109334	0.323077
ENSG00000124226.11	RNF114	protein_coding	0.423671	5.86156	1.10415e-05	2.62385e-05	0.0812457	5.86156	0.33275	0.399936	0.252477	5.86156	0.00431338	0.00698892	0.259283	5.86156	0.00347143	0.00725211	-0.342425	5.86156	0.00597062	0.0940694	-0.171194	5.86156	0.15227	0.712196	-0.164387	5.86156	0.168761	0.410417
ENSG00000111300.10	NAA25	protein_coding	0.420646	6.28988	1.80922e-07	5.49255e-07	0.145001	6.28988	0.0320584	0.0496385	0.401199	6.28988	4.47147e-07	1.27868e-06	0.320434	6.28988	1.94937e-05	6.29434e-05	-0.275645	6.28988	0.00492963	0.0855393	-0.0194468	6.28988	0.833549	0.973063	-0.100212	6.28988	0.282697	0.53937
ENSG00000226666.1	HSPA9P1	processed_pseudogene	0.41895	1.92044	0.25848	0.308424	-0.747445	1.92044	0.0479727	0.0715203	-0.753794	1.92044	0.0462084	0.0634716	-0.0491077	1.92044	0.893668	0.915226	-1.1664	1.92044	0.0300485	0.225926	-1.17274	1.92044	0.0292214	0.505491	-0.468058	1.92044	0.370382	0.620778
ENSG00000058085.15	LAMC2	protein_coding	0.418909	5.07911	6.68277e-05	0.000141944	0.477735	5.07911	9.87821e-06	2.90537e-05	0.120601	5.07911	0.201337	0.24437	0.327393	5.07911	0.00116705	0.00269239	0.0588262	5.07911	0.656094	0.874618	-0.298308	5.07911	0.0289554	0.503025	-0.091516	5.07911	0.48933	0.720731
ENSG00000159063.14	ALG8	protein_coding	0.417918	5.87481	1.71005e-06	4.55106e-06	0.269747	5.87481	0.000730617	0.00156774	0.205607	5.87481	0.00781325	0.0121509	0.236	5.87481	0.00262605	0.00562397	-0.148171	5.87481	0.159327	0.500226	-0.212311	5.87481	0.0468454	0.561797	-0.181918	5.87481	0.086204	0.284396
ENSG00000148926.10	ADM	protein_coding	0.417667	4.82523	7.83041e-05	0.000164338	0.427102	4.82523	5.79615e-05	0.000150111	0.0784208	4.82523	0.407001	0.457362	0.391152	4.82523	0.000180984	0.000488058	0.00943474	4.82523	0.943487	0.982247	-0.339246	4.82523	0.0146711	0.435896	-0.0265146	4.82523	0.84213	0.926547
ENSG00000163479.14	SSR2	protein_coding	0.417656	6.1841	5.43113e-07	1.54242e-06	0.173055	6.1841	0.0159364	0.0263489	0.192359	6.1841	0.0079376	0.012328	0.267708	6.1841	0.000394039	0.00100048	-0.244601	6.1841	0.0159901	0.164925	-0.225297	6.1841	0.0255813	0.484494	-0.149947	6.1841	0.129661	0.354873
ENSG00000132581.10	SDF2	protein_coding	0.416406	5.16307	3.81552e-05	8.36816e-05	0.142097	5.16307	0.116915	0.158094	0.39241	5.16307	8.58028e-05	0.000178599	0.302543	5.16307	0.00159315	0.00358397	-0.274309	5.16307	0.0349304	0.244676	-0.0239957	5.16307	0.848892	0.974996	-0.113863	5.16307	0.368614	0.619673
ENSG00000163312.11	HELQ	protein_coding	0.415549	3.20159	0.0262076	0.0379407	0.349599	3.20159	0.0588533	0.0859557	-0.188111	3.20159	0.300547	0.349583	0.276443	3.20159	0.131516	0.185019	-0.0659496	3.20159	0.796008	0.932522	-0.60366	3.20159	0.0226476	0.475927	-0.139106	3.20159	0.58618	0.787238
ENSG00000181467.5	RAP2B	protein_coding	0.413818	5.34091	4.64539e-06	1.16514e-05	0.257196	5.34091	0.0018885	0.0037551	0.135939	5.34091	0.0843842	0.110244	0.074861	5.34091	0.334715	0.412166	-0.156622	5.34091	0.156771	0.497679	-0.277879	5.34091	0.0146701	0.435896	-0.338957	5.34091	0.00349746	0.0412294
ENSG00000128245.15	YWHAH	protein_coding	0.411844	6.12261	3.77605e-07	1.09572e-06	0.199539	6.12261	0.00469252	0.00867237	0.341249	6.12261	9.6918e-06	2.31101e-05	0.352481	6.12261	5.78542e-06	2.0299e-05	-0.212305	6.12261	0.0293233	0.222999	-0.0705948	6.12261	0.455001	0.881752	-0.0593634	6.12261	0.529361	0.750234
ENSG00000163964.18	PIGX	protein_coding	0.409946	4.99601	1.92933e-05	4.43548e-05	0.462733	4.99601	2.804e-06	8.99445e-06	0.143434	4.99601	0.0928873	0.120636	0.109202	4.99601	0.196989	0.262978	0.052787	4.99601	0.655814	0.874618	-0.266512	4.99601	0.0294851	0.506088	-0.300744	4.99601	0.0148906	0.100306
ENSG00000196937.11	FAM3C	protein_coding	0.40977	4.95522	0.000836138	0.00152501	0.418102	4.95522	0.000677844	0.00146044	0.0765259	4.95522	0.499452	0.548379	0.345274	4.95522	0.00401897	0.0082923	0.00833186	4.95522	0.958398	0.986496	-0.333244	4.95522	0.0428641	0.555914	-0.0644962	4.95522	0.686705	0.843703
ENSG00000118495.20	PLAGL1	protein_coding	0.409363	3.35747	0.0269732	0.0389422	-0.123427	3.35747	0.490961	0.556306	-0.209934	3.35747	0.24439	0.290247	-0.0674757	3.35747	0.705839	0.760564	-0.53279	3.35747	0.040733	0.264705	-0.619297	3.35747	0.0185342	0.46554	-0.476839	3.35747	0.065467	0.243482
ENSG00000102098.19	SCML2	protein_coding	0.40632	3.98181	0.0014435	0.00253707	-0.024579	3.98181	0.835502	0.865798	-0.0799609	3.98181	0.500608	0.549466	0.203005	3.98181	0.0928112	0.13716	-0.430899	3.98181	0.0137725	0.152155	-0.486281	3.98181	0.00597678	0.359275	-0.203315	3.98181	0.229244	0.482428
ENSG00000151376.18	ME3	protein_coding	0.405446	4.84633	7.98875e-05	0.000167421	-0.00845314	4.84633	0.926391	0.941001	0.228779	4.84633	0.0165008	0.0243828	-0.0259483	4.84633	0.776832	0.821375	-0.413899	4.84633	0.00274937	0.0596057	-0.176667	4.84633	0.177801	0.736007	-0.431394	4.84633	0.00190155	0.0281016
ENSG00000138166.6	DUSP5	protein_coding	0.404851	5.95013	8.06511e-07	2.23611e-06	0.0640489	5.95013	0.350372	0.418325	0.56298	5.95013	8.11816e-10	3.35055e-09	0.391995	5.95013	1.43656e-06	5.58234e-06	-0.340802	5.95013	0.00108506	0.0349414	0.158129	5.95013	0.107387	0.657201	-0.0128567	5.95013	0.893898	0.952093
ENSG00000264522.6	OTUD7B	protein_coding	0.404277	5.33542	5.46204e-06	1.35887e-05	0.100099	5.33542	0.193561	0.248308	0.480907	5.33542	2.5087e-07	7.4382e-07	0.299969	5.33542	0.000337282	0.00086519	-0.304178	5.33542	0.00730488	0.106218	0.0766297	5.33542	0.477793	0.884797	-0.104308	5.33542	0.335401	0.589418
ENSG00000138772.13	ANXA3	protein_coding	0.403508	6.74329	1.68947e-09	6.71666e-09	0.249249	6.74329	1.69383e-05	4.81146e-05	0.354973	6.74329	2.8644e-08	9.60597e-08	0.452269	6.74329	1.09635e-10	7.97526e-10	-0.154259	6.74329	0.0360967	0.248884	-0.0485347	6.74329	0.497391	0.892631	0.0487605	6.74329	0.495405	0.724735
ENSG00000173145.11	NOC3L	protein_coding	0.401508	5.40577	1.68368e-05	3.89923e-05	0.137117	5.40577	0.0977071	0.134898	0.238642	5.40577	0.0054661	0.00872764	0.262745	5.40577	0.00247824	0.00533858	-0.264391	5.40577	0.0262906	0.210884	-0.162867	5.40577	0.161836	0.720311	-0.138764	5.40577	0.23152	0.484893
ENSG00000158710.15	TAGLN2	protein_coding	0.398066	8.28068	3.05777e-10	1.34438e-09	0.251912	8.28068	3.66891e-06	1.15555e-05	0.308675	8.28068	8.69917e-08	2.74379e-07	0.186369	8.28068	0.000263462	0.000689219	-0.146154	8.28068	0.0308229	0.2292	-0.0893915	8.28068	0.177496	0.735787	-0.211697	8.28068	0.00248711	0.0336166
ENSG00000169689.15	CENPX	protein_coding	0.397617	4.54982	0.00156104	0.00273347	0.0490855	4.54982	0.674572	0.726511	0.322604	4.54982	0.00861848	0.0133041	0.22504	4.54982	0.0602959	0.0934813	-0.348531	4.54982	0.0406227	0.264482	-0.0750123	4.54982	0.650098	0.935809	-0.172577	4.54982	0.299694	0.555349
ENSG00000197579.8	TOPORS	protein_coding	0.395164	5.7855	6.51833e-06	1.60264e-05	0.232526	5.7855	0.0036455	0.00689761	0.13691	5.7855	0.0750508	0.0989708	0.351523	5.7855	3.81622e-05	0.000116931	-0.162638	5.7855	0.132271	0.459531	-0.258255	5.7855	0.0195506	0.466338	-0.0436417	5.7855	0.681738	0.842123
ENSG00000197757.8	HOXC6	protein_coding	0.39155	2.14017	0.0989837	0.128884	0.564198	2.14017	0.0197857	0.0320567	-0.410902	2.14017	0.0839878	0.109802	0.128162	2.14017	0.582604	0.653702	0.172648	2.14017	0.600546	0.84513	-0.802452	2.14017	0.019145	0.46554	-0.263388	2.14017	0.425605	0.670384
ENSG00000112081.17	SRSF3	protein_coding	0.390566	8.3073	3.83145e-12	2.1435e-11	0.236388	8.3073	3.79721e-07	1.39031e-06	0.330224	8.3073	2.7478e-10	1.2085e-09	0.303882	8.3073	1.96186e-09	1.19476e-08	-0.154178	8.3073	0.00684436	0.102806	-0.0603421	8.3073	0.268335	0.800405	-0.0866839	8.3073	0.11511	0.33204
ENSG00000131652.14	THOC6	protein_coding	0.385855	4.41294	0.000413222	0.000789204	0.0339051	4.41294	0.733755	0.778259	-0.0719267	4.41294	0.471848	0.521805	0.0984441	4.41294	0.32632	0.403182	-0.35195	4.41294	0.0165742	0.168382	-0.457782	4.41294	0.00239292	0.262635	-0.287411	4.41294	0.047375	0.202359
ENSG00000168994.14	PXDC1	protein_coding	0.385294	1.77144	0.106379	0.13763	-0.0541599	1.77144	0.817145	0.85044	-0.410843	1.77144	0.0858957	0.112152	0.18453	1.77144	0.432688	0.512035	-0.439453	1.77144	0.189955	0.536955	-0.796137	1.77144	0.0207658	0.470652	-0.200763	1.77144	0.545382	0.760368
ENSG00000138050.15	THUMPD2	protein_coding	0.384837	3.44278	0.00917197	0.0143174	0.23276	3.44278	0.104189	0.142876	-0.0375189	3.44278	0.789589	0.816554	0.0297578	3.44278	0.832352	0.865099	-0.152077	3.44278	0.446056	0.754037	-0.422356	3.44278	0.0393541	0.553347	-0.35508	3.44278	0.0805561	0.273204
ENSG00000100528.12	CNIH1	protein_coding	0.384063	6.9896	1.13069e-08	4.05334e-08	0.425853	6.9896	1.09711e-09	5.82198e-09	0.170049	6.9896	0.00235139	0.00397661	0.417289	6.9896	1.75905e-09	1.07672e-08	0.0417908	6.9896	0.572343	0.831407	-0.214014	6.9896	0.00609935	0.361842	0.0332267	6.9896	0.653229	0.827534
ENSG00000134294.14	SLC38A2	protein_coding	0.383907	9.16154	3.08879e-13	1.99713e-12	0.322755	9.16154	3.14677e-11	2.04967e-10	0.203175	9.16154	8.1856e-07	2.25108e-06	0.380524	9.16154	3.94559e-13	4.06664e-12	-0.0611517	9.16154	0.211656	0.559673	-0.180732	9.16154	0.000619677	0.148878	-0.00338226	9.16154	0.944301	0.975862
ENSG00000125968.9	ID1	protein_coding	0.383111	4.73173	0.000745843	0.00137035	-0.0821492	4.73173	0.433548	0.500931	0.0239921	4.73173	0.818367	0.841765	0.322455	4.73173	0.00370607	0.00769601	-0.46526	4.73173	0.00313488	0.0649761	-0.359119	4.73173	0.0194664	0.466338	-0.0606561	4.73173	0.681664	0.842123
ENSG00000244026.6	FAM86DP	transcribed_unprocessed_pseudogene	0.374194	3.57347	0.0147959	0.0223538	0.636922	3.57347	0.000107265	0.000266107	-0.0854798	3.57347	0.561855	0.607598	0.538926	3.57347	0.000750633	0.00180357	0.262728	3.57347	0.211449	0.559623	-0.459674	3.57347	0.0324635	0.527852	0.164731	3.57347	0.430198	0.674493
ENSG00000101596.16	SMCHD1	protein_coding	0.373108	6.61297	4.5586e-08	1.49385e-07	0.0222735	6.61297	0.681331	0.732542	0.363259	6.61297	7.87818e-08	2.49917e-07	0.174975	6.61297	0.00252793	0.00543587	-0.350834	6.61297	5.12628e-05	0.00457312	-0.0098489	6.61297	0.897724	0.983622	-0.198132	6.61297	0.0133997	0.0949363
ENSG00000128039.13	SRD5A3	protein_coding	0.372283	1.321	0.245341	0.294075	0.0332905	1.321	0.916458	0.933119	-0.589261	1.321	0.0698244	0.0926152	0.0490095	1.321	0.877285	0.902438	-0.338992	1.321	0.451886	0.757234	-0.961544	1.321	0.0378658	0.546983	-0.323273	1.321	0.47297	0.708167
ENSG00000131849.12	ZNF132	protein_coding	0.371573	2.46449	0.090365	0.11855	0.362923	2.46449	0.097806	0.13502	-0.389183	2.46449	0.0766797	0.100988	-0.0105995	2.46449	0.960661	0.968157	-0.00865057	2.46449	0.977292	0.992709	-0.760756	2.46449	0.0163927	0.449994	-0.382173	2.46449	0.213667	0.463607
ENSG00000118412.13	CASP8AP2	protein_coding	0.370952	5.26389	8.65852e-05	0.000180741	0.057848	5.26389	0.493626	0.558732	0.139385	5.26389	0.104448	0.134316	0.135155	5.26389	0.114993	0.164992	-0.313104	5.26389	0.0120619	0.141057	-0.231567	5.26389	0.0582032	0.57987	-0.235796	5.26389	0.0539811	0.217822
ENSG00000237489.5	C10orf143	protein_coding	0.370683	1.5254	0.244855	0.293535	0.531646	1.5254	0.0986745	0.136091	-0.844023	1.5254	0.0107827	0.01639	0.443016	1.5254	0.166302	0.227085	0.160963	1.5254	0.718659	0.903323	-1.21471	1.5254	0.00958015	0.396598	0.0723326	1.5254	0.871299	0.941744
ENSG00000126067.12	PSMB2	protein_coding	0.370145	6.86647	9.13988e-09	3.30976e-08	0.108036	6.86647	0.0357956	0.0548781	0.301969	6.86647	5.61114e-07	1.57894e-06	0.209489	6.86647	0.000157546	0.00043057	-0.262109	6.86647	0.000646011	0.0256721	-0.0681764	6.86647	0.336623	0.832965	-0.160657	6.86647	0.0277843	0.145628
ENSG00000145041.16	DCAF1	protein_coding	0.369643	5.60303	0.000169768	0.000340645	0.117085	5.60303	0.191163	0.245541	0.283165	5.60303	0.00273632	0.00457834	0.163799	5.60303	0.0706111	0.107728	-0.252558	5.60303	0.0496733	0.293024	-0.0864783	5.60303	0.49094	0.891103	-0.205844	5.60303	0.106443	0.319969
ENSG00000092439.16	TRPM7	protein_coding	0.36868	6.8502	7.19402e-07	2.00767e-06	0.163838	6.8502	0.0112645	0.0192674	0.271917	6.8502	8.55089e-05	0.000178072	0.141081	6.8502	0.0272757	0.0464314	-0.204842	6.8502	0.023675	0.199976	-0.096763	6.8502	0.271459	0.803669	-0.227599	6.8502	0.0126549	0.0920567
ENSG00000166986.15	MARS1	protein_coding	0.364812	7.12415	7.19039e-10	2.9929e-09	0.044816	7.12415	0.311316	0.377577	0.193998	7.12415	8.38524e-05	0.000175036	0.133032	7.12415	0.00434406	0.00891292	-0.319996	7.12415	9.06518e-06	0.00132986	-0.170814	7.12415	0.00893145	0.395987	-0.23178	7.12415	0.000625408	0.0137392
ENSG00000221955.11	SLC12A8	protein_coding	0.363644	0.69247	0.334426	0.388067	-0.759006	0.69247	0.0486447	0.0724077	-0.651145	0.69247	0.0884278	0.115173	0.0820081	0.69247	0.826594	0.860348	-1.12265	0.69247	0.0396896	0.261577	-1.01479	0.69247	0.0615644	0.594177	-0.281636	0.69247	0.595354	0.792868
ENSG00000084444.14	FAM234B	protein_coding	0.36096	2.62768	0.0691694	0.0928279	-0.443678	2.62768	0.0272383	0.042828	-0.322186	2.62768	0.103147	0.132837	0.345969	2.62768	0.080964	0.121556	-0.804638	2.62768	0.00555341	0.0907447	-0.683147	2.62768	0.0168802	0.452603	-0.0149908	2.62768	0.956407	0.980543
ENSG00000082898.19	XPO1	protein_coding	0.360907	8.55416	9.52688e-11	4.46357e-10	0.234313	8.55416	1.03629e-06	3.55565e-06	0.336648	8.55416	5.20084e-10	2.20793e-09	0.229609	8.55416	1.48545e-06	5.76157e-06	-0.126593	8.55416	0.0305411	0.228074	-0.0242591	8.55416	0.668424	0.940407	-0.131298	8.55416	0.0252255	0.13742
ENSG00000173706.14	HEG1	protein_coding	0.35586	5.30769	0.000406503	0.00077761	-0.34156	5.30769	0.000636746	0.00137819	0.381471	5.30769	0.000179623	0.000357431	0.141589	5.30769	0.128989	0.182026	-0.69742	5.30769	4.53103e-06	0.000830878	0.0256109	5.30769	0.843526	0.974558	-0.214271	5.30769	0.105085	0.317783
ENSG00000242732.4	RTL5	protein_coding	0.355642	2.60874	0.146804	0.184789	-0.448907	2.60874	0.0694399	0.0997296	-0.302604	2.60874	0.215105	0.258962	-0.0634545	2.60874	0.792763	0.834012	-0.804549	2.60874	0.0232279	0.197857	-0.658246	2.60874	0.0602159	0.587619	-0.419096	2.60874	0.224535	0.475674
ENSG00000242071.3	RPL7AP6	processed_pseudogene	0.355512	5.27269	0.000169709	0.000340578	0.0779632	5.27269	0.362399	0.4304	0.219724	5.27269	0.0135242	0.0202978	0.20349	5.27269	0.0213987	0.0372923	-0.277549	5.27269	0.0260987	0.210274	-0.135788	5.27269	0.263441	0.797504	-0.152022	5.27269	0.211601	0.462161
ENSG00000148057.16	IDNK	protein_coding	0.355486	3.04846	0.0625593	0.0844378	0.539397	3.04846	0.00610088	0.0110342	-0.175223	3.04846	0.349551	0.399786	0.0986311	3.04846	0.596922	0.666906	0.183911	3.04846	0.486284	0.779935	-0.530709	3.04846	0.0499333	0.561797	-0.256855	3.04846	0.332454	0.586347
ENSG00000276023.5	DUSP14	protein_coding	0.351852	4.36642	0.00423407	0.00695564	-0.17377	4.36642	0.139784	0.185354	0.335907	4.36642	0.00607139	0.00963121	0.203618	4.36642	0.0853579	0.127328	-0.525622	4.36642	0.00267835	0.0586439	-0.0159451	4.36642	0.922467	0.987284	-0.148234	4.36642	0.368339	0.619458
ENSG00000139910.20	NOVA1	protein_coding	0.349642	4.04988	0.00396688	0.00654438	-0.17164	4.04988	0.139004	0.184423	0.205362	4.04988	0.0786537	0.10335	-0.0241711	4.04988	0.832407	0.865099	-0.521282	4.04988	0.00254008	0.0577982	-0.144279	4.04988	0.374332	0.849158	-0.373813	4.04988	0.0255996	0.139148
ENSG00000139579.13	NABP2	protein_coding	0.348263	5.71564	9.34008e-05	0.000193834	0.0950815	5.71564	0.236593	0.296622	0.282443	5.71564	0.00103821	0.00185663	0.291685	5.71564	0.000747224	0.00179582	-0.253181	5.71564	0.0296418	0.224276	-0.0658198	5.71564	0.559355	0.914561	-0.0565784	5.71564	0.61556	0.80404
ENSG00000108518.8	PFN1	protein_coding	0.348144	9.25593	4.45201e-09	1.67703e-08	0.190787	9.25593	0.000157156	0.000378499	0.238186	9.25593	6.70097e-06	1.63744e-05	0.241969	9.25593	5.19262e-06	1.83851e-05	-0.157357	9.25593	0.0185426	0.177232	-0.109958	9.25593	0.0932168	0.638834	-0.106176	9.25593	0.104569	0.316801
ENSG00000153790.12	C7orf31	protein_coding	0.345999	2.61653	0.142085	0.1795	0.162586	2.61653	0.485021	0.550718	-0.491492	2.61653	0.0399641	0.0554278	-0.0201203	2.61653	0.930902	0.944444	-0.183413	2.61653	0.577053	0.832729	-0.83749	2.61653	0.0145571	0.435896	-0.366119	2.61653	0.268763	0.525181
ENSG00000140104.14	CLBA1	protein_coding	0.345231	3.57863	0.0227458	0.0332462	0.120293	3.57863	0.412059	0.480347	-0.205841	3.57863	0.164276	0.203446	0.549716	3.57863	0.00056311	0.00138553	-0.224938	3.57863	0.279826	0.629072	-0.551071	3.57863	0.010888	0.39886	0.204485	3.57863	0.325178	0.579241
ENSG00000043143.22	JADE2	protein_coding	0.343773	6.0574	0.000100909	0.000208107	0.0108282	6.0574	0.89095	0.912442	0.264565	6.0574	0.0018187	0.00313067	0.125552	6.0574	0.118283	0.169045	-0.332945	6.0574	0.00490911	0.0854292	-0.0792083	6.0574	0.479749	0.885599	-0.218221	6.0574	0.0570115	0.224152
ENSG00000062194.16	GPBP1	protein_coding	0.341895	6.65444	8.73759e-06	2.10708e-05	0.073301	6.65444	0.272597	0.336113	0.178117	6.65444	0.0103804	0.0158259	0.311223	6.65444	3.57366e-05	0.000110138	-0.268594	6.65444	0.00660068	0.100171	-0.163778	6.65444	0.0869586	0.631516	-0.0306721	6.65444	0.743518	0.876801
ENSG00000101846.8	STS	protein_coding	0.341081	3.75351	0.034349	0.0486494	-0.126127	3.75351	0.421032	0.488866	0.232512	3.75351	0.142324	0.178283	0.157308	3.75351	0.316839	0.393604	-0.467209	3.75351	0.0400323	0.262828	-0.10857	3.75351	0.623287	0.930712	-0.183774	3.75351	0.407237	0.654583
ENSG00000170571.12	EMB	protein_coding	0.340728	2.4651	0.0931381	0.12191	-0.272975	2.4651	0.175458	0.227516	0.728322	2.4651	0.000756825	0.0013813	0.311908	2.4651	0.123072	0.174741	-0.613704	2.4651	0.0346154	0.244008	0.387593	2.4651	0.173778	0.731572	-0.0288207	2.4651	0.918363	0.963461
ENSG00000115053.17	NCL	protein_coding	0.339489	10.063	3.42995e-13	2.20154e-12	0.248253	10.063	1.051e-09	5.58854e-09	0.284333	10.063	3.81594e-11	1.87992e-10	0.260323	10.063	3.39781e-10	2.28285e-09	-0.0912358	10.063	0.0395277	0.261334	-0.0551559	10.063	0.204551	0.758408	-0.0791657	10.063	0.0719462	0.255786
ENSG00000108604.16	SMARCD2	protein_coding	0.338097	5.57203	2.24665e-05	5.10543e-05	0.0421687	5.57203	0.546132	0.608758	0.16532	5.57203	0.0223817	0.0323098	0.0486122	5.57203	0.486933	0.563995	-0.295928	5.57203	0.00463772	0.0823036	-0.172777	5.57203	0.0861311	0.628976	-0.289485	5.57203	0.00550403	0.0551606
ENSG00000006740.17	ARHGAP44	protein_coding	0.337093	2.6582	0.110253	0.142309	-0.272411	2.6582	0.194028	0.248811	0.391769	2.6582	0.0651004	0.0869696	0.211747	2.6582	0.310409	0.386562	-0.609504	2.6582	0.0434682	0.272901	0.0546758	2.6582	0.852019	0.975354	-0.125346	2.6582	0.669234	0.835704
ENSG00000131094.4	C1QL1	protein_coding	0.336066	2.89195	0.0648712	0.0873528	-0.179389	2.89195	0.315929	0.382504	0.325213	2.89195	0.0735774	0.0971879	0.579895	2.89195	0.00229434	0.00497736	-0.515455	2.89195	0.0461605	0.282156	-0.0108534	2.89195	0.965529	0.994563	0.243829	2.89195	0.33485	0.588842
ENSG00000168079.17	SCARA5	protein_coding	0.335449	1.05765	0.28838	0.340105	-0.12627	1.05765	0.687361	0.737883	-0.939578	1.05765	0.00469774	0.00757254	-0.0228399	1.05765	0.941905	0.953021	-0.461718	1.05765	0.301254	0.648986	-1.27503	1.05765	0.00644338	0.363556	-0.358289	1.05765	0.421034	0.66631
ENSG00000163634.12	THOC7	protein_coding	0.334351	5.27717	0.00761789	0.0120425	0.162392	5.27717	0.177745	0.230143	-0.00949044	5.27717	0.936394	0.945724	0.0741459	5.27717	0.534095	0.608844	-0.171959	5.27717	0.310147	0.656018	-0.343841	5.27717	0.0469622	0.561797	-0.260205	5.27717	0.128142	0.352529
ENSG00000133641.18	C12orf29	protein_coding	0.333312	4.35388	0.00460551	0.00752184	0.351478	4.35388	0.002977	0.00572796	-0.133361	4.35388	0.233929	0.279155	0.334671	4.35388	0.00445923	0.00912087	0.0181658	4.35388	0.907796	0.971088	-0.466673	4.35388	0.0049829	0.331491	0.00135828	4.35388	0.99309	0.996582
ENSG00000090006.18	LTBP4	protein_coding	0.329413	4.45278	0.00218643	0.00374464	0.172541	4.45278	0.0920658	0.127965	0.0392313	4.45278	0.69611	0.732097	-0.0619349	4.45278	0.538158	0.612579	-0.156872	4.45278	0.273081	0.623182	-0.290181	4.45278	0.0469092	0.561797	-0.391348	4.45278	0.00872972	0.0729022
ENSG00000185722.18	ANKFY1	protein_coding	0.325794	6.71763	2.19174e-06	5.75071e-06	0.0640399	6.71763	0.273975	0.337654	0.208277	6.71763	0.000934827	0.00168361	0.330556	6.71763	1.70465e-06	6.53878e-06	-0.261754	6.71763	0.00282204	0.0605843	-0.117517	6.71763	0.15815	0.718819	0.00476196	6.71763	0.953734	0.979429
ENSG00000133943.21	DGLUCY	protein_coding	0.324276	4.21946	0.00865594	0.0135649	-0.0703128	4.21946	0.550365	0.612274	0.278699	4.21946	0.0223395	0.0322595	0.0983653	4.21946	0.404595	0.483997	-0.394588	4.21946	0.0221982	0.193454	-0.0455768	4.21946	0.783864	0.966731	-0.22591	4.21946	0.179384	0.424827
ENSG00000135093.13	USP30	protein_coding	0.323575	3.72734	0.0225191	0.032944	0.366249	3.72734	0.0105579	0.0181742	-0.207753	3.72734	0.134377	0.169195	0.359803	3.72734	0.0118732	0.0220636	0.0426747	3.72734	0.825149	0.942713	-0.531328	3.72734	0.00887138	0.395705	0.0362282	3.72734	0.851211	0.930802
ENSG00000107833.10	NPM3	protein_coding	0.321368	4.28493	0.0523961	0.0718813	-0.17441	4.28493	0.283256	0.347923	-0.0585369	4.28493	0.716749	0.750693	0.320755	4.28493	0.0528243	0.0832614	-0.495778	4.28493	0.0352296	0.245325	-0.379905	4.28493	0.102143	0.647822	-0.000614	4.28493	0.997852	0.999063
ENSG00000213452.4	AKR1B1P2	processed_pseudogene	0.319218	1.22968	0.347511	0.401627	-1.07247	1.22968	0.00292173	0.00562819	-0.68056	1.22968	0.0499881	0.0681529	0.162403	1.22968	0.631089	0.696911	-1.39168	1.22968	0.0058436	0.0930676	-0.999778	1.22968	0.0421747	0.555914	-0.156815	1.22968	0.742793	0.876416
ENSG00000085840.13	ORC1	protein_coding	0.314675	4.90825	0.002894	0.00487801	-0.0335445	4.90825	0.734837	0.779156	0.0548744	4.90825	0.580057	0.624827	0.135564	4.90825	0.176405	0.239223	-0.348219	4.90825	0.0169981	0.170455	-0.2598	4.90825	0.0698912	0.606436	-0.179111	4.90825	0.205834	0.454907
ENSG00000183726.11	TMEM50A	protein_coding	0.313764	6.19291	2.43373e-05	5.49556e-05	0.0749879	6.19291	0.253262	0.314506	0.179936	6.19291	0.00852537	0.0131665	0.259883	6.19291	0.000289101	0.000750788	-0.238776	6.19291	0.0130553	0.147325	-0.133827	6.19291	0.151609	0.712196	-0.0538811	6.19291	0.558869	0.767899
ENSG00000008086.13	CDKL5	protein_coding	0.312962	4.96092	0.0026712	0.00452296	-0.0935493	4.96092	0.340536	0.407958	0.411545	4.96092	0.000149736	0.000300999	0.348243	4.96092	0.000981954	0.00230239	-0.406511	4.96092	0.00535799	0.0890102	0.0985838	4.96092	0.476291	0.883965	0.0352811	4.96092	0.798163	0.906273
ENSG00000167193.8	CRK	protein_coding	0.312131	6.81721	1.22523e-05	2.89232e-05	0.116971	6.81721	0.064809	0.09368	0.322385	6.81721	7.38138e-06	1.79247e-05	0.104052	6.81721	0.0987643	0.144775	-0.19516	6.81721	0.0308801	0.2292	0.010254	6.81721	0.906603	0.984543	-0.208079	6.81721	0.0219354	0.127308
ENSG00000214253.9	FIS1	protein_coding	0.311509	5.04207	0.000676102	0.00125022	0.362605	5.04207	0.000114725	0.000282755	0.00475271	5.04207	0.954948	0.961136	0.352412	5.04207	0.000164344	0.000447481	0.0510957	5.04207	0.667991	0.879406	-0.306756	5.04207	0.0136563	0.431348	0.0409033	5.04207	0.731213	0.871495
ENSG00000133731.10	IMPA1	protein_coding	0.311333	4.75624	0.00185744	0.00321329	0.00856392	4.75624	0.926745	0.941072	0.106098	4.75624	0.259038	0.305833	0.200503	4.75624	0.0370191	0.0607537	-0.302769	4.75624	0.0265839	0.211983	-0.205236	4.75624	0.125565	0.675287	-0.11083	4.75624	0.402506	0.649271
ENSG00000013374.17	NUB1	protein_coding	0.311319	5.57452	3.7449e-05	8.22695e-05	0.0380281	5.57452	0.568181	0.629489	0.219109	5.57452	0.00211005	0.00359286	0.0862224	5.57452	0.19993	0.266553	-0.273291	5.57452	0.00595773	0.0939783	-0.0922107	5.57452	0.32997	0.829669	-0.225097	5.57452	0.021254	0.124885
ENSG00000150990.9	DHX37	protein_coding	0.310657	5.47169	0.000633755	0.00117669	0.0228366	5.47169	0.784302	0.822654	0.290682	5.47169	0.00124802	0.002202	0.267646	5.47169	0.00266999	0.00570418	-0.287821	5.47169	0.0190468	0.178605	-0.0199751	5.47169	0.86552	0.976738	-0.0430116	5.47169	0.715571	0.862251
ENSG00000206190.12	ATP10A	protein_coding	0.310317	4.88835	0.00637339	0.0101923	-0.225289	4.88835	0.0423761	0.0638835	0.219751	4.88835	0.0474047	0.0649594	0.144073	4.88835	0.186563	0.250977	-0.535605	4.88835	0.00114668	0.0357912	-0.0905658	4.88835	0.553147	0.914561	-0.166244	4.88835	0.279175	0.53639
ENSG00000166924.9	NYAP1	protein_coding	0.30945	1.46475	0.245615	0.294377	0.0805926	1.46475	0.760256	0.801858	-0.572382	1.46475	0.0357237	0.0499323	0.358393	1.46475	0.180138	0.243436	-0.228857	1.46475	0.540885	0.812527	-0.881832	1.46475	0.0229109	0.475927	0.0489435	1.46475	0.89569	0.952581
ENSG00000175066.16	GK5	protein_coding	0.308702	4.91257	0.00112829	0.00202073	0.0579702	4.91257	0.509697	0.574143	0.219403	4.91257	0.016397	0.0242418	0.197016	4.91257	0.0298739	0.0502103	-0.250732	4.91257	0.0492285	0.291742	-0.0892994	4.91257	0.47292	0.883446	-0.111686	4.91257	0.370358	0.620778
ENSG00000101464.11	PIGU	protein_coding	0.308505	4.93013	0.00160207	0.0028016	0.0250431	4.93013	0.782903	0.821413	0.0393264	4.93013	0.665491	0.704553	-0.105384	4.93013	0.250513	0.322969	-0.283462	4.93013	0.0328047	0.236234	-0.269179	4.93013	0.0420305	0.555914	-0.413889	4.93013	0.00258378	0.034182
ENSG00000037897.17	METTL1	protein_coding	0.307514	3.28491	0.0386571	0.0542967	0.0573455	3.28491	0.691105	0.740902	-0.22577	3.28491	0.123685	0.156794	0.0913279	3.28491	0.527567	0.603155	-0.250168	3.28491	0.224704	0.575027	-0.533284	3.28491	0.0124537	0.411996	-0.216186	3.28491	0.292803	0.549075
ENSG00000113456.19	RAD1	protein_coding	0.307483	5.39799	0.000107171	0.00022023	0.0780649	5.39799	0.27541	0.339139	0.293402	5.39799	0.000192973	0.000382671	0.0401183	5.39799	0.572712	0.645071	-0.229418	5.39799	0.0273606	0.214897	-0.014081	5.39799	0.888428	0.982323	-0.267364	5.39799	0.0110479	0.084462
ENSG00000013588.9	GPRC5A	protein_coding	0.307279	7.54125	4.7388e-08	1.55021e-07	0.152743	7.54125	0.00151198	0.00306035	0.347295	7.54125	3.34698e-09	1.27129e-08	0.143513	7.54125	0.00266358	0.00569417	-0.154536	7.54125	0.0188695	0.178208	0.0400159	7.54125	0.527912	0.90508	-0.163766	7.54125	0.0132525	0.0943984
ENSG00000279865.1	RP11-69M1.6	TEC	0.306948	3.61849	0.0609139	0.0824614	0.356557	3.61849	0.0308716	0.0479368	-0.224804	3.61849	0.164969	0.204228	0.456251	3.61849	0.00676754	0.0132707	0.0496089	3.61849	0.826149	0.94322	-0.531752	3.61849	0.0233089	0.475927	0.149303	3.61849	0.50977	0.735149
ENSG00000124532.15	MRS2	protein_coding	0.305978	4.97997	0.00189332	0.00327021	0.222089	4.97997	0.0199528	0.0323037	-0.0387913	4.97997	0.672773	0.710951	0.165164	4.97997	0.0783268	0.118146	-0.083889	4.97997	0.519101	0.798612	-0.34477	4.97997	0.0112284	0.399591	-0.140814	4.97997	0.281735	0.538782
ENSG00000028116.18	VRK2	protein_coding	0.304031	4.52803	0.00678608	0.0108104	0.0498135	4.52803	0.640273	0.69605	-0.0376111	4.52803	0.724028	0.757415	-0.092243	4.52803	0.38864	0.468049	-0.254217	4.52803	0.0977708	0.406219	-0.341642	4.52803	0.0283983	0.498812	-0.396274	4.52803	0.0119419	0.0889468
ENSG00000218418.2	RP11-296E7.1	processed_pseudogene	0.303164	2.46241	0.137988	0.174742	-0.39418	2.46241	0.0563364	0.0825812	-0.365752	2.46241	0.075555	0.0996158	-0.143612	2.46241	0.476862	0.554714	-0.697344	2.46241	0.0185656	0.177232	-0.668916	2.46241	0.0235095	0.475927	-0.446776	2.46241	0.122668	0.344666
ENSG00000116161.18	CACYBP	protein_coding	0.302458	7.01168	1.18022e-05	2.79457e-05	0.0568286	7.01168	0.344537	0.412152	0.189362	7.01168	0.00297151	0.00494801	0.24442	7.01168	0.000218933	0.000580902	-0.24563	7.01168	0.00594895	0.0939522	-0.113096	7.01168	0.186183	0.743567	-0.0580381	7.01168	0.493526	0.723253
ENSG00000162601.11	MYSM1	protein_coding	0.301035	5.24394	0.00141271	0.0024866	0.250889	5.24394	0.00658742	0.0118348	0.0516718	5.24394	0.555693	0.60202	0.181283	5.24394	0.04419	0.0712121	-0.0501456	5.24394	0.685557	0.886959	-0.249363	5.24394	0.0499686	0.561797	-0.119751	5.24394	0.336247	0.590042
ENSG00000177045.10	SIX5	protein_coding	0.299134	1.36466	0.378343	0.432678	-0.985063	1.36466	0.00580149	0.0105433	-1.07887	1.36466	0.00277723	0.00464385	0.0176614	1.36466	0.958286	0.966411	-1.2842	1.36466	0.0103777	0.130369	-1.378	1.36466	0.00629651	0.363355	-0.281472	1.36466	0.556549	0.766271
ENSG00000174206.13	C12orf66	protein_coding	0.295461	4.26738	0.0225913	0.0330386	0.246959	4.26738	0.053988	0.0794388	-0.17354	4.26738	0.16997	0.209761	0.1511	4.26738	0.230633	0.301363	-0.048502	4.26738	0.783487	0.930012	-0.469001	4.26738	0.011207	0.399591	-0.144361	4.26738	0.415427	0.662108
ENSG00000169490.17	TM2D2	protein_coding	0.293874	5.56348	0.000200806	0.000399825	0.124974	5.56348	0.0862482	0.120782	0.0590712	5.56348	0.409748	0.45987	0.116487	5.56348	0.10885	0.157548	-0.168901	5.56348	0.10051	0.410577	-0.234803	5.56348	0.0248113	0.484159	-0.177388	5.56348	0.0851494	0.282682
ENSG00000162616.9	DNAJB4	protein_coding	0.292933	4.78604	0.0117511	0.0180003	-0.182496	4.78604	0.106627	0.145826	0.0166914	4.78604	0.880475	0.896984	0.198993	4.78604	0.0795396	0.11969	-0.475429	4.78604	0.00432956	0.0792832	-0.276242	4.78604	0.084986	0.62724	-0.0939401	4.78604	0.550529	0.763421
ENSG00000109919.10	MTCH2	protein_coding	0.291584	6.74924	1.06807e-05	2.54314e-05	0.00141135	6.74924	0.980321	0.983898	0.0801168	6.74924	0.167271	0.206806	0.00663241	6.74924	0.907727	0.92682	-0.290173	6.74924	0.000942003	0.0325583	-0.211467	6.74924	0.0125301	0.412557	-0.284952	6.74924	0.00112963	0.0196046
ENSG00000155657.28	TTN	protein_coding	0.289513	3.11768	0.118269	0.151735	0.0863244	3.11768	0.635986	0.69213	-0.284725	3.11768	0.124265	0.157409	-0.128278	3.11768	0.482687	0.560011	-0.203188	3.11768	0.432135	0.745717	-0.574238	3.11768	0.0311086	0.515988	-0.417791	3.11768	0.111196	0.326032
ENSG00000132507.18	EIF5A	protein_coding	0.288484	7.81836	5.65733e-06	1.40402e-05	0.130046	7.81836	0.021426	0.0344816	0.245105	7.81836	6.38019e-05	0.000135387	0.274798	7.81836	1.22045e-05	4.07425e-05	-0.158438	7.81836	0.0454272	0.280119	-0.0433789	7.81836	0.573656	0.918337	-0.0136858	7.81836	0.858812	0.935707
ENSG00000092853.14	CLSPN	protein_coding	0.288115	5.72238	0.0015743	0.00275524	0.0386742	5.72238	0.64836	0.703625	0.412265	5.72238	2.13544e-05	4.8619e-05	-0.0733471	5.72238	0.388926	0.46827	-0.249441	5.72238	0.0431865	0.271856	0.12415	5.72238	0.303561	0.817139	-0.361462	5.72238	0.00445223	0.0481253
ENSG00000198551.10	ZNF627	protein_coding	0.287887	3.52284	0.0664979	0.0894065	0.192026	3.52284	0.214808	0.272441	-0.181665	3.52284	0.240045	0.28561	0.0944657	3.52284	0.538304	0.612639	-0.0958613	3.52284	0.658379	0.875297	-0.469553	3.52284	0.0357087	0.537585	-0.193422	3.52284	0.374367	0.624709
ENSG00000153147.6	SMARCA5	protein_coding	0.285476	7.15196	3.82106e-07	1.10781e-06	-0.0796027	7.15196	0.0911705	0.126922	0.268239	7.15196	1.19604e-06	3.2142e-06	0.258733	7.15196	2.24732e-06	8.45098e-06	-0.365078	7.15196	2.33612e-06	0.000513247	-0.0172364	7.15196	0.791839	0.966967	-0.0267424	7.15196	0.6824	0.842123
ENSG00000196776.17	CD47	protein_coding	0.280612	5.53351	0.000621387	0.00115535	-0.0746694	5.53351	0.324028	0.390876	0.116136	5.53351	0.128742	0.162737	0.171414	5.53351	0.0277491	0.0471156	-0.355282	5.53351	0.00186326	0.0484882	-0.164477	5.53351	0.128211	0.678391	-0.109199	5.53351	0.308037	0.563611
ENSG00000242485.6	MRPL20	protein_coding	0.280043	4.96664	0.00309952	0.00519922	0.0696546	4.96664	0.434719	0.501747	-0.0255448	4.96664	0.773679	0.802174	0.195932	4.96664	0.0327715	0.0545214	-0.210388	4.96664	0.100341	0.410192	-0.305588	4.96664	0.0193539	0.466338	-0.0841108	4.96664	0.504275	0.730598
ENSG00000113569.16	NUP155	protein_coding	0.277152	6.78069	6.43066e-06	1.58226e-05	0.00905292	6.78069	0.863557	0.889009	0.224526	6.78069	0.000132023	0.000268129	0.0154225	6.78069	0.769796	0.815504	-0.268099	6.78069	0.000907242	0.0321669	-0.0526251	6.78069	0.481433	0.8861	-0.261729	6.78069	0.00115424	0.0198949
ENSG00000215712.11	TMEM242	protein_coding	0.275202	3.3671	0.0990118	0.128895	-0.130753	3.3671	0.426164	0.493609	-0.319082	3.3671	0.0573964	0.0774217	-0.104391	3.3671	0.524529	0.600169	-0.405955	3.3671	0.0858287	0.383744	-0.594283	3.3671	0.0139662	0.435896	-0.379593	3.3671	0.107295	0.320143
ENSG00000094804.12	CDC6	protein_coding	0.272141	6.49845	7.62919e-05	0.000160217	-0.0382483	6.49845	0.533126	0.596362	0.231358	6.49845	0.000541371	0.00100771	0.12149	6.49845	0.0533589	0.0839888	-0.310389	6.49845	0.000941254	0.0325583	-0.0407832	6.49845	0.638017	0.932546	-0.150651	6.49845	0.088315	0.288405
ENSG00000112972.15	HMGCS1	protein_coding	0.271614	8.83381	3.30731e-07	9.69528e-07	0.157183	8.83381	0.00088882	0.0018773	0.117027	8.83381	0.0104837	0.0159669	0.203182	8.83381	3.99295e-05	0.000121837	-0.114431	8.83381	0.0698617	0.346147	-0.154587	8.83381	0.0162006	0.448472	-0.0684315	8.83381	0.271067	0.528096
ENSG00000163378.14	EOGT	protein_coding	0.269485	4.02929	0.026521	0.0383271	0.253406	4.02929	0.0362264	0.0554354	-0.149417	4.02929	0.20751	0.250916	0.394047	4.02929	0.00175833	0.00391621	-0.0160788	4.02929	0.922716	0.976255	-0.418901	4.02929	0.0154542	0.442606	0.124562	4.02929	0.454118	0.693788
ENSG00000127463.15	EMC1	protein_coding	0.264608	6.0378	0.000161304	0.000324699	0.147923	6.0378	0.0238487	0.0380835	0.0678925	6.0378	0.285695	0.333808	0.15334	6.0378	0.01948	0.0342424	-0.116685	6.0378	0.196196	0.541806	-0.196715	6.0378	0.0328865	0.528751	-0.111268	6.0378	0.217281	0.46715
ENSG00000169714.17	CNBP	protein_coding	0.263956	7.59871	4.30963e-07	1.241e-06	0.18554	7.59871	0.000111523	0.000275531	0.132629	7.59871	0.00370369	0.00606848	0.279576	7.59871	1.42619e-07	6.52007e-07	-0.0784162	7.59871	0.202013	0.548463	-0.131328	7.59871	0.0362555	0.537947	0.0156193	7.59871	0.797166	0.90567
ENSG00000177485.7	ZBTB33	protein_coding	0.25721	5.63869	0.00110022	0.0019726	-0.100713	5.63869	0.172546	0.224135	0.0626804	5.63869	0.392039	0.442249	0.128592	5.63869	0.0840866	0.125645	-0.357924	5.63869	0.00128906	0.0387686	-0.19453	5.63869	0.0654317	0.60118	-0.128618	5.63869	0.216903	0.466945
ENSG00000157895.11	C12orf43	protein_coding	0.253515	4.42615	0.021671	0.0317879	-0.118022	4.42615	0.270823	0.334206	0.221053	4.42615	0.0434091	0.059857	-0.0343729	4.42615	0.746477	0.796101	-0.371537	4.42615	0.0176397	0.173295	-0.0324624	4.42615	0.829	0.973063	-0.287888	4.42615	0.0617537	0.235078
ENSG00000106546.14	AHR	protein_coding	0.253151	4.01476	0.104445	0.135288	0.0937303	4.01476	0.54111	0.603767	-0.287966	4.01476	0.0662053	0.0883117	-0.208397	4.01476	0.178715	0.241884	-0.15942	4.01476	0.462875	0.764396	-0.541117	4.01476	0.0164619	0.449994	-0.461547	4.01476	0.038619	0.179538
ENSG00000080823.23	MOK	protein_coding	0.252448	4.81683	0.0213929	0.0314043	0.0543669	4.81683	0.607191	0.666229	-0.0515699	4.81683	0.625739	0.667338	0.121549	4.81683	0.253969	0.326627	-0.198081	4.81683	0.190006	0.536955	-0.304017	4.81683	0.0477728	0.561797	-0.130898	4.81683	0.383157	0.632878
ENSG00000063241.8	ISOC2	protein_coding	0.25153	4.12541	0.0371731	0.052346	-0.231772	4.12541	0.0537365	0.0791364	-0.277632	4.12541	0.0222998	0.0322056	-0.0339463	4.12541	0.77174	0.817215	-0.483302	4.12541	0.00572747	0.0920583	-0.529162	4.12541	0.00274426	0.277871	-0.285477	4.12541	0.0908985	0.292807
ENSG00000241095.1	CYP51A1P1	processed_pseudogene	0.251143	1.47102	0.454749	0.507699	-0.310982	1.47102	0.355663	0.423657	-1.08519	1.47102	0.00243867	0.0041163	-0.0578343	1.47102	0.862808	0.889834	-0.562125	1.47102	0.239574	0.589868	-1.33633	1.47102	0.00738156	0.373442	-0.308977	1.47102	0.515088	0.739022
ENSG00000165410.15	CFL2	protein_coding	0.250567	6.64133	6.7572e-05	0.000143456	0.130896	6.64133	0.0239129	0.0381675	0.0572977	6.64133	0.308455	0.357679	0.0877749	6.64133	0.122354	0.173871	-0.119671	6.64133	0.135904	0.465215	-0.19327	6.64133	0.0187416	0.46554	-0.162793	6.64133	0.0452608	0.197155
ENSG00000106144.20	CASP2	protein_coding	0.247708	5.36386	0.00377451	0.00624888	-0.0635075	5.36386	0.431675	0.498984	0.174103	5.36386	0.0359892	0.0502873	0.0847039	5.36386	0.295939	0.371132	-0.311215	5.36386	0.00920767	0.121864	-0.0736046	5.36386	0.518693	0.902041	-0.163004	5.36386	0.157678	0.393663
ENSG00000134901.13	POGLUT2	protein_coding	0.247703	3.19407	0.148505	0.186787	-0.0859029	3.19407	0.611624	0.670425	-0.315344	3.19407	0.0683254	0.0908642	0.136676	3.19407	0.420479	0.499963	-0.333606	3.19407	0.168249	0.511251	-0.563047	3.19407	0.0231709	0.475927	-0.111027	3.19407	0.642513	0.820811
ENSG00000278259.5	MYO19	protein_coding	0.247136	6.03062	0.000602587	0.00112214	0.0106771	6.03062	0.871553	0.895844	0.373638	6.03062	1.907e-06	5.00658e-06	0.139933	6.03062	0.0398572	0.0649672	-0.236459	6.03062	0.015275	0.160442	0.126502	6.03062	0.181097	0.739243	-0.107203	6.03062	0.255357	0.51072
ENSG00000159086.15	PAXBP1	protein_coding	0.245009	5.61771	0.00116868	0.00208684	0.0796234	5.61771	0.258469	0.320489	0.0311768	5.61771	0.655649	0.695695	0.214796	5.61771	0.00381579	0.00790893	-0.165385	5.61771	0.100465	0.410534	-0.213832	5.61771	0.0359539	0.537702	-0.0302129	5.61771	0.759756	0.885695
ENSG00000215105.4	TTC3P1	processed_pseudogene	0.244191	3.54497	0.111932	0.144263	0.176641	3.54497	0.246137	0.306695	-0.189106	3.54497	0.215015	0.2589	-0.31123	3.54497	0.0450709	0.0724547	-0.0675495	3.54497	0.751661	0.916783	-0.433296	3.54497	0.048324	0.561797	-0.555421	3.54497	0.012828	0.0927028
ENSG00000140105.18	WARS1	protein_coding	0.243053	6.55549	0.000417014	0.000795872	0.0599914	6.55549	0.342495	0.409969	0.277206	6.55549	8.39546e-05	0.000175222	0.176089	6.55549	0.00775799	0.0149815	-0.183061	6.55549	0.0452546	0.280119	0.0341538	6.55549	0.700816	0.948225	-0.0669636	6.55549	0.452618	0.692576
ENSG00000183072.10	NKX2-5	protein_coding	0.240715	1.74414	0.39872	0.452609	0.266315	1.74414	0.351029	0.418893	-0.656054	1.74414	0.025778	0.0368062	0.0152097	1.74414	0.957256	0.965594	0.0256	1.74414	0.949139	0.983787	-0.896769	1.74414	0.0307851	0.514501	-0.225505	1.74414	0.575043	0.778617
ENSG00000170340.11	B3GNT2	protein_coding	0.239311	4.56621	0.0371336	0.052296	-0.0970378	4.56621	0.385611	0.454062	-0.175187	4.56621	0.121684	0.154495	0.102081	4.56621	0.361678	0.43983	-0.336349	4.56621	0.0382468	0.257245	-0.414498	4.56621	0.0118846	0.404414	-0.137229	4.56621	0.38562	0.634768
ENSG00000179943.8	FIZ1	protein_coding	0.23857	4.26763	0.0340966	0.048323	-0.120203	4.26763	0.274117	0.337735	-0.0696163	4.26763	0.524115	0.571845	0.224831	4.26763	0.0450832	0.0724657	-0.358773	4.26763	0.0248217	0.204823	-0.308187	4.26763	0.0517056	0.561797	-0.0137395	4.26763	0.928959	0.96911
ENSG00000114127.11	XRN1	protein_coding	0.237768	5.61953	0.00425568	0.00698853	-0.0303617	5.61953	0.698607	0.747464	0.136923	5.61953	0.0870277	0.113518	0.0669341	5.61953	0.395279	0.474553	-0.26813	5.61953	0.0199814	0.183332	-0.100845	5.61953	0.365463	0.846943	-0.170834	5.61953	0.129344	0.354345
ENSG00000236849.6	LINC01474	lncRNA	0.236556	2.24586	0.273963	0.324989	-0.193892	2.24586	0.368544	0.436677	-0.585598	2.24586	0.00932962	0.0143281	-0.266905	2.24586	0.218146	0.287433	-0.430448	2.24586	0.161564	0.502623	-0.822154	2.24586	0.00980634	0.396598	-0.50346	2.24586	0.103312	0.314581
ENSG00000102287.19	GABRE	protein_coding	0.227872	6.41482	0.000461335	0.000874767	-0.0244311	6.41482	0.681238	0.732501	0.118351	6.41482	0.05255	0.0713511	0.251962	6.41482	0.000140704	0.000388724	-0.252303	6.41482	0.00463355	0.0823036	-0.109521	6.41482	0.197707	0.75182	0.0240895	6.41482	0.774434	0.894186
ENSG00000132434.10	LANCL2	protein_coding	0.227601	4.31838	0.0615865	0.0832184	-0.370121	4.31838	0.00341771	0.0064992	-0.283755	4.31838	0.0214566	0.03109	0.0160932	4.31838	0.892173	0.91405	-0.597722	4.31838	0.00101241	0.0338774	-0.511356	4.31838	0.00413883	0.316662	-0.211508	4.31838	0.212823	0.463034
ENSG00000166401.15	SERPINB8	protein_coding	0.227377	2.93108	0.269864	0.320617	-0.0467314	2.93108	0.819111	0.851821	-0.361187	2.93108	0.0835988	0.109369	0.0222505	2.93108	0.913267	0.93075	-0.274109	2.93108	0.345785	0.686025	-0.588565	2.93108	0.0476932	0.561797	-0.205127	2.93108	0.479244	0.713275
ENSG00000120526.12	NUDCD1	protein_coding	0.223427	5.31259	0.00644622	0.0103038	-0.0231025	5.31259	0.76627	0.80717	0.158279	5.31259	0.0476471	0.0652578	0.253587	5.31259	0.00229782	0.00498244	-0.24653	5.31259	0.0301016	0.22607	-0.0651481	5.31259	0.554108	0.914561	0.0301598	5.31259	0.783756	0.89818
ENSG00000040633.13	PHF23	protein_coding	0.222902	5.6851	0.00152091	0.0026671	0.011846	5.6851	0.856019	0.882476	0.224092	5.6851	0.00144584	0.00252941	0.148361	5.6851	0.0281992	0.0477878	-0.211056	5.6851	0.02734	0.214863	0.00118961	5.6851	0.989718	0.999122	-0.0745415	5.6851	0.421533	0.66631
ENSG00000203950.7	RTL8A	protein_coding	0.217358	4.64715	0.075007	0.100062	0.140223	4.64715	0.244468	0.304876	-0.135321	4.64715	0.261037	0.30794	0.19136	4.64715	0.115171	0.165195	-0.0771353	4.64715	0.648036	0.868709	-0.352679	4.64715	0.0424978	0.555914	-0.0259982	4.64715	0.877559	0.944436
ENSG00000161682.15	FAM171A2	protein_coding	0.216882	1.0627	0.541261	0.593298	-1.14668	1.0627	0.00246832	0.00482303	-0.0897532	1.0627	0.799976	0.825769	0.0255295	1.0627	0.942521	0.953422	-1.36357	1.0627	0.00953131	0.12431	-0.306635	1.0627	0.541369	0.912213	-0.191353	1.0627	0.702644	0.853922
ENSG00000155380.13	SLC16A1	protein_coding	0.216738	5.92012	0.0027395	0.00463297	-0.187506	5.92012	0.00849933	0.0149284	0.0337592	5.92012	0.618783	0.66088	0.0695931	5.92012	0.307792	0.383846	-0.404245	5.92012	0.000149725	0.00993373	-0.182979	5.92012	0.062487	0.597509	-0.147145	5.92012	0.130771	0.356299
ENSG00000163249.13	CCNYL1	protein_coding	0.215052	5.62543	0.00267554	0.00452945	-0.0405359	5.62543	0.546324	0.608837	0.118857	5.62543	0.0827069	0.108267	-0.0277705	5.62543	0.678969	0.738249	-0.255588	5.62543	0.0101856	0.12906	-0.0961945	5.62543	0.31367	0.822321	-0.242822	5.62543	0.0142119	0.0978823
ENSG00000135046.14	ANXA1	protein_coding	0.212639	11.0188	2.95551e-07	8.74532e-07	0.0782069	11.0188	0.0261459	0.0413023	-0.00372911	11.0188	0.912461	0.925194	0.130335	11.0188	0.000452567	0.00113554	-0.134433	11.0188	0.00779531	0.110312	-0.216369	11.0188	6.29914e-05	0.0333296	-0.082304	11.0188	0.0927634	0.295881
ENSG00000184182.19	UBE2F	protein_coding	0.211871	2.82629	0.225443	0.272326	0.0494067	2.82629	0.775241	0.814799	-0.610225	2.82629	0.00110744	0.0019687	0.0703079	2.82629	0.68469	0.743173	-0.162464	2.82629	0.50785	0.79332	-0.822095	2.82629	0.00176374	0.240973	-0.141563	2.82629	0.563645	0.771331
ENSG00000167460.17	TPM4	protein_coding	0.209436	8.65562	5.21004e-07	1.48571e-06	0.179027	8.65562	7.77642e-06	2.32395e-05	0.0725505	8.65562	0.0409394	0.0566646	0.160975	8.65562	3.83259e-05	0.000117405	-0.0304084	8.65562	0.533415	0.808759	-0.136885	8.65562	0.00762119	0.379708	-0.0484612	8.65562	0.322993	0.577066
ENSG00000175471.19	MCTP1	protein_coding	0.209303	3.3605	0.213847	0.259864	-0.28702	3.3605	0.0913188	0.127061	-0.356435	3.3605	0.0380224	0.05291	0.15351	3.3605	0.35947	0.437661	-0.496322	3.3605	0.0408979	0.264856	-0.565738	3.3605	0.0208504	0.470652	-0.055793	3.3605	0.812778	0.913228
ENSG00000186480.13	INSIG1	protein_coding	0.207839	7.14173	9.46054e-05	0.000196118	0.0580043	7.14173	0.226991	0.286188	0.115245	7.14173	0.0197295	0.0287547	0.154729	7.14173	0.00234817	0.00508077	-0.149834	7.14173	0.0310927	0.229852	-0.0925932	7.14173	0.173875	0.731572	-0.0531096	7.14173	0.431296	0.675652
ENSG00000282826.2	FRG1CP	transcribed_unprocessed_pseudogene	0.20578	5.40798	0.0160416	0.0241007	0.105361	5.40798	0.203613	0.259941	-0.0603028	5.40798	0.463347	0.513004	0.0920767	5.40798	0.265253	0.338599	-0.100419	5.40798	0.388559	0.719011	-0.266082	5.40798	0.0266815	0.491319	-0.113703	5.40798	0.329642	0.583491
ENSG00000143222.12	UFC1	protein_coding	0.205324	5.51258	0.00678839	0.0108128	-0.00730098	5.51258	0.9191	0.935395	0.193079	5.51258	0.0104578	0.0159292	0.184485	5.51258	0.0140537	0.025696	-0.212625	5.51258	0.0423666	0.269574	-0.0122446	5.51258	0.90413	0.984484	-0.0208386	5.51258	0.837618	0.924128
ENSG00000106484.16	MEST	protein_coding	0.201968	4.4059	0.0767255	0.102148	-0.00689877	4.4059	0.950683	0.960798	-0.144442	4.4059	0.200634	0.243674	0.122252	4.4059	0.277151	0.35114	-0.208867	4.4059	0.190928	0.537605	-0.34641	4.4059	0.0335861	0.530016	-0.0797155	4.4059	0.613953	0.803053
ENSG00000198618.5	PPIAP22	processed_pseudogene	0.201689	6.14857	0.00379933	0.00628918	0.153151	6.14857	0.0242901	0.0387087	0.0144596	6.14857	0.825393	0.848097	0.0829253	6.14857	0.210792	0.279035	-0.0485381	6.14857	0.601111	0.845474	-0.18723	6.14857	0.0494531	0.561797	-0.118764	6.14857	0.205181	0.454138
ENSG00000163735.7	CXCL5	protein_coding	0.20072	7.01795	0.00592909	0.00950974	0.150556	7.01795	0.0346736	0.0533003	-0.148731	7.01795	0.0367893	0.0513347	0.173196	7.01795	0.016126	0.0289951	-0.0501643	7.01795	0.607883	0.848735	-0.349451	7.01795	0.000955317	0.178668	-0.027524	7.01795	0.778021	0.895728
ENSG00000108799.13	EZH1	protein_coding	0.199294	4.89401	0.0468846	0.0648934	-0.0525793	4.89401	0.590245	0.65023	-0.139025	4.89401	0.159584	0.198062	-0.154365	4.89401	0.119563	0.170659	-0.251873	4.89401	0.0741096	0.355807	-0.338319	4.89401	0.0184017	0.46554	-0.353659	4.89401	0.0140609	0.0971967
ENSG00000146278.11	PNRC1	protein_coding	0.198197	4.69437	0.0766614	0.102084	0.28132	4.69437	0.0139134	0.0233002	-0.142507	4.69437	0.198183	0.240962	0.0916068	4.69437	0.404879	0.484204	0.0831226	4.69437	0.591957	0.840118	-0.340704	4.69437	0.0331781	0.529943	-0.10659	4.69437	0.492451	0.722908
ENSG00000113441.16	LNPEP	protein_coding	0.196001	6.63775	0.00361435	0.00600406	-0.0645422	6.63775	0.311389	0.377631	0.031678	6.63775	0.617324	0.659641	0.211459	6.63775	0.00186433	0.00412377	-0.260543	6.63775	0.00589669	0.0933894	-0.164323	6.63775	0.0728811	0.60924	0.0154575	6.63775	0.86291	0.937475
ENSG00000132792.19	CTNNBL1	protein_coding	0.195229	5.52661	0.0166262	0.0249252	-0.0452755	5.52661	0.563414	0.625368	0.120322	5.52661	0.130073	0.164308	0.0326221	5.52661	0.676836	0.736404	-0.240505	5.52661	0.0351815	0.245249	-0.0749073	5.52661	0.499459	0.894448	-0.162607	5.52661	0.147435	0.380341
ENSG00000136100.14	VPS36	protein_coding	0.193245	5.03465	0.0704866	0.0944424	0.206954	5.03465	0.0535298	0.07887	-0.142224	5.03465	0.178467	0.218966	0.0835849	5.03465	0.425157	0.50439	0.0137085	5.03465	0.925978	0.97699	-0.335469	5.03465	0.0281492	0.498376	-0.10966	5.03465	0.459109	0.697861
ENSG00000240476.1	LINC00973	lncRNA	0.193188	3.04403	0.260922	0.311084	0.0764873	3.04403	0.653765	0.708617	-0.316432	3.04403	0.0696181	0.0923972	-0.0332604	3.04403	0.845177	0.875962	-0.1167	3.04403	0.628529	0.858078	-0.50962	3.04403	0.0401373	0.555484	-0.226448	3.04403	0.350075	0.601436
ENSG00000265817.4	FSBP	protein_coding	0.18941	2.55763	0.331111	0.384523	-0.572508	2.55763	0.00522206	0.00956267	0.0104728	2.55763	0.956853	0.962833	-0.303757	2.55763	0.122967	0.17463	-0.761918	2.55763	0.0081868	0.113184	-0.178937	2.55763	0.514614	0.900285	-0.493167	2.55763	0.0781662	0.268247
ENSG00000119965.13	C10orf88	protein_coding	0.18909	3.57069	0.185186	0.228207	0.170716	3.57069	0.230536	0.289986	-0.259508	3.57069	0.0720436	0.0953003	-0.204419	3.57069	0.152897	0.210874	-0.0183735	3.57069	0.926543	0.977245	-0.448598	3.57069	0.0296458	0.506431	-0.393509	3.57069	0.054569	0.219189
ENSG00000125485.17	DDX31	protein_coding	0.186843	4.55166	0.0933921	0.122218	-0.132194	4.55166	0.230524	0.289986	-0.0116278	4.55166	0.915139	0.92736	0.165298	4.55166	0.136032	0.190499	-0.319037	4.55166	0.0446696	0.277671	-0.198471	4.55166	0.20364	0.757278	-0.0215456	4.55166	0.888969	0.950258
ENSG00000082512.15	TRAF5	protein_coding	0.185863	4.03224	0.11029	0.142342	-0.188557	4.03224	0.105406	0.14435	0.352825	4.03224	0.00370255	0.00606736	0.131146	4.03224	0.255483	0.328318	-0.37442	4.03224	0.0254632	0.207525	0.166962	4.03224	0.305148	0.818258	-0.0547169	4.03224	0.7351	0.874215
ENSG00000125844.16	RRBP1	protein_coding	0.181493	8.04426	0.00559938	0.00902559	-0.030104	8.04426	0.627442	0.684808	0.213786	8.04426	0.00137031	0.00240619	0.2352	8.04426	0.000514313	0.00127473	-0.211597	8.04426	0.0201845	0.184554	0.0322928	8.04426	0.712577	0.951187	0.0537074	8.04426	0.540774	0.757673
ENSG00000102531.16	FNDC3A	protein_coding	0.16969	6.05857	0.0116822	0.0179057	-0.100633	6.05857	0.123574	0.166061	0.201903	6.05857	0.00319405	0.00529188	0.0501892	6.05857	0.436605	0.515792	-0.270323	6.05857	0.00498067	0.0855827	0.0322127	6.05857	0.723126	0.953582	-0.119501	6.05857	0.193767	0.441317
ENSG00000113161.17	HMGCR	protein_coding	0.168416	8.07123	0.000295057	0.000574578	0.157726	8.07123	0.000613804	0.00133203	-0.0208935	8.07123	0.621223	0.662918	0.192142	8.07123	5.56396e-05	0.000165676	-0.0106902	8.07123	0.857905	0.955777	-0.18931	8.07123	0.00296155	0.286606	0.0237256	8.07123	0.691366	0.846946
ENSG00000140463.14	BBS4	protein_coding	0.168294	5.13714	0.0653107	0.0878819	0.135068	5.13714	0.135711	0.180443	-0.281483	5.13714	0.00305468	0.00507627	0.0404091	5.13714	0.650586	0.713232	-0.0332261	5.13714	0.792082	0.931385	-0.449777	5.13714	0.000985133	0.178668	-0.127885	5.13714	0.313603	0.568203
ENSG00000205060.11	SLC35B4	protein_coding	0.167978	5.96586	0.014572	0.0220383	0.00322376	5.96586	0.960941	0.968423	-0.10737	5.96586	0.109369	0.140058	0.0514444	5.96586	0.43651	0.515726	-0.164754	5.96586	0.0833352	0.378435	-0.275348	5.96586	0.00522134	0.33628	-0.116534	5.96586	0.21572	0.465711
ENSG00000171658.8	NMRAL2P	transcribed_unprocessed_pseudogene	0.165922	3.99511	0.19738	0.241722	-0.220195	3.99511	0.0899552	0.125441	0.200171	3.99511	0.121892	0.154715	-0.036184	3.99511	0.776142	0.820842	-0.386117	3.99511	0.0375079	0.254349	0.0342493	3.99511	0.849014	0.974996	-0.202106	3.99511	0.265417	0.521849
ENSG00000167487.12	KLHL26	protein_coding	0.163881	1.72431	0.569429	0.620056	-0.0811282	1.72431	0.777849	0.81689	-1.07356	1.72431	0.000615972	0.00113855	0.30024	1.72431	0.299922	0.375343	-0.245009	1.72431	0.547678	0.816323	-1.23744	1.72431	0.00415503	0.316662	0.136359	1.72431	0.737456	0.874744
ENSG00000122786.20	CALD1	protein_coding	0.163031	7.43416	0.00100584	0.00181273	-0.0538507	7.43416	0.243884	0.30429	0.0922551	7.43416	0.0499362	0.0680892	0.0472207	7.43416	0.305762	0.381603	-0.216881	7.43416	0.00181284	0.0479658	-0.0707756	7.43416	0.278174	0.806546	-0.11581	7.43416	0.0800797	0.272007
ENSG00000225580.2	PA2G4P5	processed_pseudogene	0.162263	1.22215	0.660101	0.703245	0.427095	1.22215	0.250907	0.311845	-1.03068	1.22215	0.00790139	0.0122775	0.280398	1.22215	0.448535	0.527718	0.264832	1.22215	0.611945	0.850078	-1.19294	1.22215	0.0271538	0.493817	0.118135	1.22215	0.820711	0.916351
ENSG00000136715.19	SAP130	protein_coding	0.161461	5.01865	0.0991416	0.129013	-0.177324	5.01865	0.0712364	0.10211	-0.122232	5.01865	0.208124	0.251497	-0.0162251	5.01865	0.865814	0.892167	-0.338785	5.01865	0.0167066	0.169154	-0.283693	5.01865	0.042564	0.555914	-0.177686	5.01865	0.195996	0.444551
ENSG00000149636.16	DSN1	protein_coding	0.156971	5.72518	0.0358567	0.0506435	-0.0878581	5.72518	0.230021	0.289511	0.253785	5.72518	0.00118825	0.00210244	0.0363456	5.72518	0.61648	0.684207	-0.244829	5.72518	0.0214813	0.19065	0.0968143	5.72518	0.347699	0.839414	-0.120625	5.72518	0.243626	0.498157
ENSG00000131100.13	ATP6V1E1	protein_coding	0.147305	5.87895	0.0515724	0.0708396	0.103701	5.87895	0.164769	0.21522	-0.0952373	5.87895	0.201051	0.244112	0.0276577	5.87895	0.707405	0.76194	-0.043603	5.87895	0.675713	0.882157	-0.242542	5.87895	0.0247259	0.484159	-0.119647	5.87895	0.254873	0.510403
ENSG00000153064.12	BANK1	protein_coding	0.145316	2.12868	0.55833	0.609575	-0.658922	2.12868	0.011146	0.0190846	-0.165087	2.12868	0.50638	0.554925	-0.38547	2.12868	0.125946	0.178209	-0.804238	2.12868	0.026725	0.212049	-0.310403	2.12868	0.378148	0.849158	-0.530786	2.12868	0.135888	0.363523
ENSG00000067064.12	IDI1	protein_coding	0.140558	7.60879	0.00812536	0.0127881	0.0839526	7.60879	0.102609	0.140885	-0.0327553	7.60879	0.517404	0.565176	0.0927607	7.60879	0.0724627	0.110247	-0.0566058	7.60879	0.429597	0.744256	-0.173314	7.60879	0.0195676	0.466338	-0.0477977	7.60879	0.504242	0.730598
ENSG00000138303.18	ASCC1	protein_coding	0.14052	5.66753	0.0312072	0.0445389	0.22117	5.66753	0.0011746	0.00242619	-0.128666	5.66753	0.0473673	0.0649149	0.125501	5.66753	0.0527706	0.0832215	0.0806496	5.66753	0.368566	0.703408	-0.269187	5.66753	0.00444864	0.324505	-0.0150191	5.66753	0.866273	0.9388
ENSG00000112308.13	C6orf62	protein_coding	0.140502	6.62749	0.0297395	0.0426145	-0.0592528	6.62749	0.34584	0.413524	0.0873947	6.62749	0.167527	0.207025	0.0717605	6.62749	0.254988	0.327746	-0.199755	6.62749	0.0289382	0.221355	-0.053107	6.62749	0.548684	0.912643	-0.0687412	6.62749	0.438376	0.681328
ENSG00000101166.16	PRELID3B	protein_coding	0.140418	6.29231	0.0464552	0.0643461	-0.106696	6.29231	0.125749	0.168567	0.0828977	6.29231	0.231118	0.275975	0.147765	6.29231	0.0366846	0.0602571	-0.247114	6.29231	0.0146209	0.156815	-0.0575206	6.29231	0.55374	0.914561	0.0073464	6.29231	0.939564	0.973404
ENSG00000174007.9	CEP19	protein_coding	0.140204	2.71051	0.527103	0.579503	0.124564	2.71051	0.573962	0.634835	-0.499504	2.71051	0.0290702	0.0411597	-0.268317	2.71051	0.229665	0.300314	-0.0156401	2.71051	0.960099	0.986821	-0.639708	2.71051	0.0467802	0.561797	-0.408521	2.71051	0.196661	0.44499
ENSG00000152952.12	PLOD2	protein_coding	0.139963	8.16165	0.0108339	0.0166869	-0.139214	8.16165	0.0112265	0.0192074	0.0470421	8.16165	0.371893	0.42252	-0.0366004	8.16165	0.486238	0.563376	-0.279177	8.16165	0.000559885	0.0241728	-0.0929211	8.16165	0.214791	0.765767	-0.176564	8.16165	0.0218075	0.126728
ENSG00000214113.11	LYRM4	protein_coding	0.137584	3.79759	0.308736	0.361753	-0.0400003	3.79759	0.765729	0.806793	-0.252635	3.79759	0.0661429	0.0882463	-0.0239355	3.79759	0.858432	0.88629	-0.177584	3.79759	0.352291	0.691232	-0.390219	3.79759	0.0457363	0.561797	-0.161519	3.79759	0.397042	0.645187
ENSG00000133818.14	RRAS2	protein_coding	0.137269	4.84506	0.168646	0.209565	-0.164764	4.84506	0.100455	0.138244	0.206609	4.84506	0.0415516	0.0574637	0.187977	4.84506	0.0623939	0.0964847	-0.302033	4.84506	0.0355092	0.246492	0.0693403	4.84506	0.618765	0.929913	0.050708	4.84506	0.715713	0.862343
ENSG00000280798.1	LINC00294	lncRNA	0.133691	3.98882	0.344193	0.398316	-0.531895	3.98882	0.000530145	0.00116213	0.0409128	3.98882	0.770919	0.79969	-0.12633	3.98882	0.371086	0.449614	-0.665586	3.98882	0.00181234	0.0479658	-0.0927782	3.98882	0.640893	0.932966	-0.260021	3.98882	0.195816	0.444448
ENSG00000101019.22	UQCC1	protein_coding	0.131796	4.89308	0.217017	0.263328	-0.0250796	4.89308	0.812329	0.846568	-0.260372	4.89308	0.0179344	0.0263156	-0.118325	4.89308	0.266716	0.340138	-0.156876	4.89308	0.297256	0.645303	-0.392168	4.89308	0.0121391	0.407791	-0.250121	4.89308	0.100483	0.309927
ENSG00000188985.6	DHFRP1	processed_pseudogene	0.129759	1.25498	0.627608	0.673465	-0.844137	1.25498	0.00304411	0.00584347	-0.568632	1.25498	0.0389866	0.0541945	-0.43388	1.25498	0.110694	0.159849	-0.973895	1.25498	0.0136407	0.150963	-0.698391	1.25498	0.0709181	0.606644	-0.563639	1.25498	0.141744	0.371983
ENSG00000068354.16	TBC1D25	protein_coding	0.120785	3.16121	0.457435	0.510395	0.299121	3.16121	0.0711748	0.102033	-0.354133	3.16121	0.0342553	0.0480221	0.123882	3.16121	0.446077	0.525102	0.178336	3.16121	0.438037	0.749728	-0.474918	3.16121	0.0440232	0.561797	0.00309679	3.16121	0.989209	0.994607
ENSG00000109133.13	TMEM33	protein_coding	0.120617	5.52654	0.127072	0.162132	-0.0567517	5.52654	0.467031	0.533225	-0.132114	5.52654	0.0957652	0.124057	0.17688	5.52654	0.0280328	0.0475362	-0.177369	5.52654	0.113108	0.430364	-0.252732	5.52654	0.0265547	0.490352	0.0562629	5.52654	0.609456	0.799822
ENSG00000178921.14	PFAS	protein_coding	0.119264	5.93452	0.112254	0.144651	-0.0968635	5.93452	0.194374	0.249175	0.0744619	5.93452	0.316079	0.365717	0.0541151	5.93452	0.464727	0.543134	-0.216127	5.93452	0.044177	0.276039	-0.044802	5.93452	0.66787	0.940407	-0.0651489	5.93452	0.533272	0.752623
ENSG00000125354.24	SEPTIN6	protein_coding	0.118653	5.01073	0.221213	0.26778	-0.218473	5.01073	0.0279407	0.0438437	-0.0604625	5.01073	0.529769	0.577393	-0.0456176	5.01073	0.635027	0.70021	-0.337126	5.01073	0.0171514	0.170656	-0.179116	5.01073	0.19228	0.749303	-0.164271	5.01073	0.230877	0.484237
ENSG00000143842.15	SOX13	protein_coding	0.116889	3.19978	0.475456	0.528405	-0.145681	3.19978	0.374744	0.442989	-0.50767	3.19978	0.00348354	0.00573625	-0.0563069	3.19978	0.730293	0.782127	-0.26257	3.19978	0.259621	0.61025	-0.624558	3.19978	0.00994846	0.396598	-0.173196	3.19978	0.454808	0.694521
ENSG00000113083.15	LOX	protein_coding	0.116717	1.10612	0.723441	0.76169	-0.248327	1.10612	0.452953	0.519723	-1.14825	1.10612	0.00125347	0.00221103	0.0968784	1.10612	0.768912	0.814894	-0.365045	1.10612	0.435474	0.748543	-1.26497	1.10612	0.00974756	0.396598	-0.0198389	1.10612	0.966045	0.983904
ENSG00000137100.16	DCTN3	protein_coding	0.114282	4.91392	0.276633	0.327863	0.0125211	4.91392	0.904319	0.923127	-0.209149	4.91392	0.0508029	0.0691575	0.104378	4.91392	0.319727	0.39652	-0.101761	4.91392	0.491129	0.783329	-0.323432	4.91392	0.0336068	0.530016	-0.00990469	4.91392	0.946389	0.976316
ENSG00000181588.17	MEX3D	protein_coding	0.113934	2.41485	0.580128	0.629737	-0.536787	2.41485	0.012571	0.021276	-0.41978	2.41485	0.0471484	0.0646418	-0.21059	2.41485	0.309093	0.385214	-0.650721	2.41485	0.0304719	0.227943	-0.533715	2.41485	0.0728127	0.60924	-0.324524	2.41485	0.26838	0.525028
ENSG00000140157.16	NIPA2	protein_coding	0.112	6.26106	0.0591434	0.0802456	-0.0872407	6.26106	0.137648	0.182797	0.0789362	6.26106	0.177949	0.218513	0.077115	6.26106	0.187909	0.252412	-0.199241	6.26106	0.0192564	0.179423	-0.0330637	6.26106	0.686366	0.945058	-0.0348849	6.26106	0.670126	0.836236
ENSG00000130348.11	QRSL1	protein_coding	0.110261	4.63006	0.306556	0.359391	-0.339951	4.63006	0.00292161	0.00562819	-0.235286	4.63006	0.0334115	0.0468841	-0.0906201	4.63006	0.399569	0.478678	-0.450212	4.63006	0.00499726	0.0855827	-0.345546	4.63006	0.0275556	0.498224	-0.200881	4.63006	0.189927	0.437224
ENSG00000131437.16	KIF3A	protein_coding	0.109118	5.20073	0.246323	0.295118	0.0302178	5.20073	0.745983	0.788716	-0.348864	5.20073	0.000603308	0.00111655	-0.129439	5.20073	0.170716	0.232511	-0.0789005	5.20073	0.550504	0.817766	-0.457982	5.20073	0.00128945	0.202704	-0.238557	5.20073	0.0768896	0.2661
ENSG00000213593.10	TMX2	protein_coding	0.108517	6.22427	0.167255	0.207954	0.0964556	6.22427	0.218294	0.276278	-0.159137	6.22427	0.0460585	0.0632789	0.0585054	6.22427	0.452127	0.531277	-0.0120613	6.22427	0.912375	0.973512	-0.267654	6.22427	0.0189786	0.46554	-0.0500115	6.22427	0.648646	0.824216
ENSG00000111911.7	HINT3	protein_coding	0.105033	4.41558	0.276173	0.327347	0.153046	4.41558	0.115956	0.156942	-0.268072	4.41558	0.00778227	0.0121095	0.0951197	4.41558	0.323308	0.400134	0.0480128	4.41558	0.722817	0.904326	-0.373105	4.41558	0.00871201	0.39392	-0.00991313	4.41558	0.941569	0.974335
ENSG00000143390.18	RFX5	protein_coding	0.104978	5.90648	0.121343	0.155376	-0.133975	5.90648	0.0504037	0.0747752	-0.0245295	5.90648	0.712889	0.746946	0.0574964	5.90648	0.390458	0.469895	-0.238953	5.90648	0.0150995	0.159747	-0.129507	5.90648	0.174814	0.733183	-0.0474815	5.90648	0.614797	0.803557
ENSG00000151929.10	BAG3	protein_coding	0.104959	6.1779	0.104952	0.135865	0.141805	6.1779	0.0309195	0.0479875	-0.107005	6.1779	0.098594	0.127521	0.187816	6.1779	0.00523099	0.0105118	0.0368462	6.1779	0.682017	0.884961	-0.211964	6.1779	0.0230563	0.475927	0.0828564	6.1779	0.359218	0.610472
ENSG00000166295.9	ANAPC16	protein_coding	0.10484	6.10918	0.0974807	0.127027	0.119305	6.10918	0.0607592	0.0884654	-0.10247	6.10918	0.104989	0.13492	0.108419	6.10918	0.0869935	0.129481	0.0144654	6.10918	0.869019	0.958224	-0.20731	6.10918	0.0228421	0.475927	0.00357895	6.10918	0.967449	0.984524
ENSG00000170468.8	RIOX1	protein_coding	0.104668	3.80114	0.430277	0.483526	-0.148844	3.80114	0.264191	0.326878	-0.372206	3.80114	0.00750674	0.0117236	-0.151063	3.80114	0.257263	0.330059	-0.253511	3.80114	0.180451	0.526134	-0.476873	3.80114	0.0145516	0.435896	-0.255731	3.80114	0.176762	0.420712
ENSG00000225210.10	DUXAP9	transcribed_processed_pseudogene	0.103932	2.45586	0.625064	0.671088	-0.00866619	2.45586	0.967441	0.973709	-0.505834	2.45586	0.0218583	0.0316234	-0.159821	2.45586	0.453419	0.532529	-0.112598	2.45586	0.707933	0.897892	-0.609766	2.45586	0.048374	0.561797	-0.263753	2.45586	0.382329	0.63233
ENSG00000138134.12	STAMBPL1	protein_coding	0.102477	4.13504	0.409764	0.463433	-0.341628	4.13504	0.00865303	0.0151802	0.0640883	4.13504	0.605119	0.648489	0.00953599	4.13504	0.93856	0.950584	-0.444105	4.13504	0.0150546	0.159523	-0.038389	4.13504	0.826379	0.973063	-0.0929413	4.13504	0.596001	0.793326
ENSG00000139083.11	ETV6	protein_coding	0.0966709	5.18142	0.322175	0.375501	-0.183871	5.18142	0.0643417	0.0930963	-0.0260543	5.18142	0.788255	0.815494	0.111028	5.18142	0.256585	0.329382	-0.280542	5.18142	0.0468171	0.284196	-0.122725	5.18142	0.37351	0.849158	0.014357	5.18142	0.916617	0.962776
ENSG00000164466.13	SFXN1	protein_coding	0.0924594	7.08224	0.0705536	0.0945129	-0.0500927	7.08224	0.319194	0.385927	0.0666874	7.08224	0.187191	0.228799	0.128379	7.08224	0.013897	0.0254306	-0.142552	7.08224	0.0496413	0.293024	-0.0257721	7.08224	0.715378	0.951747	0.0359196	7.08224	0.611622	0.801274
ENSG00000110092.4	CCND1	protein_coding	0.0898616	7.36209	0.0803768	0.106569	-0.114197	7.36209	0.0282669	0.0442925	0.122442	7.36209	0.0192631	0.0281277	0.127064	7.36209	0.0154448	0.0279338	-0.204059	7.36209	0.00654713	0.100048	0.0325805	7.36209	0.647211	0.935364	0.0372021	7.36209	0.601449	0.795955
ENSG00000018699.13	TTC27	protein_coding	0.0868699	4.95203	0.361396	0.415926	-0.0143827	4.95203	0.879187	0.902522	-0.310466	4.95203	0.00219552	0.0037278	0.022882	4.95203	0.808965	0.846561	-0.101253	4.95203	0.451042	0.75678	-0.397336	4.95203	0.00506011	0.332381	-0.0639879	4.95203	0.633028	0.8158
ENSG00000169696.16	ASPSCR1	protein_coding	0.0859381	3.66134	0.572964	0.62334	-0.341888	3.66134	0.0298784	0.0465689	-0.384809	3.66134	0.0153711	0.0228259	-0.272441	3.66134	0.0798365	0.120055	-0.427826	3.66134	0.0529425	0.301293	-0.470747	3.66134	0.0341753	0.531808	-0.358379	3.66134	0.10225	0.312604
ENSG00000167641.11	PPP1R14A	protein_coding	0.0837889	3.68202	0.556809	0.608321	-0.314812	3.68202	0.0323148	0.0500062	-0.458399	3.68202	0.00257806	0.00433495	0.218312	3.68202	0.131139	0.184548	-0.398601	3.68202	0.0537818	0.302807	-0.542188	3.68202	0.0102238	0.398794	0.134523	3.68202	0.505037	0.731165
ENSG00000125818.18	PSMF1	protein_coding	0.0829412	6.90129	0.213779	0.259805	-0.180648	6.90129	0.00917647	0.0160388	0.0523615	6.90129	0.429453	0.479255	0.062349	6.90129	0.347687	0.425836	-0.26359	6.90129	0.00735676	0.106621	-0.0305797	6.90129	0.743282	0.95795	-0.0205922	6.90129	0.825375	0.91843
ENSG00000106701.13	FSD1L	protein_coding	0.0784467	3.49472	0.609422	0.656589	-0.280583	3.49472	0.0736593	0.10516	-0.511381	3.49472	0.00188772	0.00323977	0.10686	3.49472	0.487162	0.564211	-0.35903	3.49472	0.104148	0.416057	-0.589828	3.49472	0.00957554	0.396598	0.0284128	3.49472	0.895715	0.952581
ENSG00000174371.17	EXO1	protein_coding	0.0779438	5.31971	0.363398	0.417867	-0.279464	5.31971	0.00221524	0.00435885	-0.117273	5.31971	0.174628	0.214865	-0.0320011	5.31971	0.707645	0.762074	-0.357408	5.31971	0.00512746	0.0867921	-0.195217	5.31971	0.111857	0.664366	-0.109945	5.31971	0.364622	0.615594
ENSG00000158290.19	CUL4B	protein_coding	0.0697012	7.25539	0.191294	0.234901	-0.0931082	7.25539	0.0837479	0.117743	-0.181985	7.25539	0.00136331	0.00239454	0.0891472	7.25539	0.0971816	0.142772	-0.162809	7.25539	0.0344215	0.243161	-0.251686	7.25539	0.00168444	0.235844	0.019446	7.25539	0.794191	0.903629
ENSG00000104343.21	UBE2W	protein_coding	0.0693768	4.22517	0.529294	0.581628	0.0799612	4.22517	0.46883	0.535047	-0.352399	4.22517	0.00270739	0.0045328	0.019688	4.22517	0.857943	0.885924	0.0105844	4.22517	0.94574	0.982315	-0.421775	4.22517	0.00980208	0.396598	-0.0496888	4.22517	0.749521	0.880029
ENSG00000121104.8	FAM117A	protein_coding	0.068808	1.10712	0.854191	0.877588	-0.563883	1.10712	0.138186	0.183438	-1.65207	1.10712	8.4327e-05	0.000175916	-0.339318	1.10712	0.367498	0.445909	-0.632691	1.10712	0.236764	0.587645	-1.72088	1.10712	0.0023885	0.262635	-0.408126	1.10712	0.442678	0.684501
ENSG00000075223.14	SEMA3C	protein_coding	0.067688	7.53347	0.147406	0.185512	-0.0640008	7.53347	0.170064	0.22137	0.0987763	7.53347	0.0375296	0.0522904	0.0748224	7.53347	0.11044	0.159533	-0.131689	7.53347	0.0491387	0.291455	0.0310883	7.53347	0.633409	0.932293	0.00713438	7.53347	0.91271	0.960393
ENSG00000250033.5	SLC7A11-AS1	lncRNA	0.0670433	2.34378	0.756255	0.789877	-0.169582	2.34378	0.434083	0.501329	-0.662933	2.34378	0.00386933	0.00631714	-0.106951	2.34378	0.620855	0.688258	-0.236625	2.34378	0.440187	0.750028	-0.729977	2.34378	0.0214032	0.475927	-0.173994	2.34378	0.569566	0.775175
ENSG00000186501.15	TMEM222	protein_coding	0.0644881	3.75439	0.613419	0.660227	0.124773	3.75439	0.330751	0.397895	-0.411263	3.75439	0.0025424	0.00428046	0.237142	3.75439	0.0692079	0.105844	0.0602852	3.75439	0.738158	0.91054	-0.475751	3.75439	0.0117251	0.403624	0.172653	3.75439	0.341139	0.593483
ENSG00000133104.14	SPART	protein_coding	0.0626949	4.77846	0.53509	0.587264	-0.20189	4.77846	0.0513746	0.076068	-0.229862	4.77846	0.027721	0.0393803	0.0986022	4.77846	0.331271	0.408496	-0.264585	4.77846	0.0699409	0.346147	-0.292556	4.77846	0.0461783	0.561797	0.0359073	4.77846	0.801214	0.907864
ENSG00000105974.13	CAV1	protein_coding	0.0608588	8.46128	0.14355	0.181038	-0.155596	8.46128	0.000514641	0.00112964	0.0550848	8.46128	0.184322	0.22548	0.089402	8.46128	0.0346465	0.05728	-0.216455	8.46128	0.000614857	0.025133	-0.00577398	8.46128	0.920619	0.987284	0.0285432	8.46128	0.622855	0.809404
ENSG00000182272.12	B4GALNT4	protein_coding	0.0603619	2.85662	0.759817	0.793095	-0.114071	2.85662	0.564109	0.626034	-0.662295	2.85662	0.00178702	0.00308015	-0.0275518	2.85662	0.888961	0.911727	-0.174432	2.85662	0.533037	0.808582	-0.722657	2.85662	0.013278	0.423836	-0.0879137	2.85662	0.752885	0.882096
ENSG00000101901.12	ALG13	protein_coding	0.0562852	5.06185	0.552725	0.604259	0.048198	5.06185	0.610946	0.669904	-0.273411	5.06185	0.00620803	0.0098279	0.0333619	5.06185	0.724483	0.777228	-0.0080872	5.06185	0.951782	0.98456	-0.329696	5.06185	0.017961	0.463163	-0.0229232	5.06185	0.863933	0.937804
ENSG00000206503.13	HLA-A	protein_coding	0.0561303	5.10142	0.562196	0.61314	-0.407996	5.10142	0.000148626	0.000359199	0.0192134	5.10142	0.842406	0.863599	-0.0758942	5.10142	0.434156	0.513509	-0.464126	5.10142	0.00159865	0.0442951	-0.0369168	5.10142	0.787118	0.966801	-0.132024	5.10142	0.337113	0.590541
ENSG00000177879.17	AP3S1	protein_coding	0.0546599	5.60063	0.507308	0.559845	0.0219804	5.60063	0.78921	0.826717	-0.213264	5.60063	0.0131055	0.0197097	-0.0314527	5.60063	0.702211	0.757679	-0.0326795	5.60063	0.778684	0.928166	-0.267924	5.60063	0.0261688	0.487316	-0.0861126	5.60063	0.46048	0.698577
ENSG00000185686.18	PRAME	protein_coding	0.0507974	6.20569	0.380923	0.435138	-0.0620317	6.20569	0.285924	0.350744	-0.127574	6.20569	0.0323473	0.0454778	0.112444	6.20569	0.0574608	0.0896649	-0.112829	6.20569	0.172174	0.515042	-0.178372	6.20569	0.0342312	0.531808	0.0616466	6.20569	0.45146	0.691728
ENSG00000080345.18	RIF1	protein_coding	0.0494853	7.10436	0.352647	0.406886	-0.186643	7.10436	0.00111058	0.00230551	0.0410635	7.10436	0.439656	0.489236	0.0101134	7.10436	0.84845	0.878458	-0.236128	7.10436	0.00308846	0.0646226	-0.0084218	7.10436	0.910393	0.985286	-0.0393719	7.10436	0.599485	0.79452
ENSG00000134371.14	CDC73	protein_coding	0.0480827	6.21878	0.455751	0.508689	-0.147693	6.21878	0.0264816	0.0417676	-0.0497107	6.21878	0.440764	0.490345	0.0209155	6.21878	0.744803	0.794573	-0.195776	6.21878	0.0367439	0.251101	-0.0977934	6.21878	0.28546	0.811124	-0.0271672	6.21878	0.764944	0.888596
ENSG00000185591.10	SP1	protein_coding	0.047361	7.06663	0.327215	0.38077	-0.178203	7.06663	0.000658551	0.00142189	-0.154797	7.06663	0.0025649	0.00431393	-0.0656884	7.06663	0.176894	0.239714	-0.225564	7.06663	0.00196336	0.0502059	-0.202158	7.06663	0.00495596	0.331491	-0.113049	7.06663	0.102419	0.31294
ENSG00000136643.12	RPS6KC1	protein_coding	0.0422953	4.9896	0.675813	0.718014	-0.247241	4.9896	0.018735	0.0304891	-0.278141	4.9896	0.00883014	0.0136085	-0.21602	4.9896	0.0382057	0.0624912	-0.289536	4.9896	0.0488002	0.290165	-0.320436	4.9896	0.0301925	0.511722	-0.258315	4.9896	0.0771181	0.266493
ENSG00000164885.13	CDK5	protein_coding	0.041564	3.29352	0.784633	0.81505	-0.029843	3.29352	0.844398	0.873303	-0.806351	3.29352	5.64648e-06	1.39165e-05	-0.0805267	3.29352	0.597021	0.666932	-0.0714069	3.29352	0.739959	0.911351	-0.847915	3.29352	0.000337032	0.102593	-0.122091	3.29352	0.570968	0.775724
ENSG00000169230.10	PRELID1	protein_coding	0.0413476	5.1363	0.655798	0.699168	0.0236793	5.1363	0.798333	0.834354	-0.262717	5.1363	0.00715463	0.0112029	0.075091	5.1363	0.419764	0.499247	-0.0176683	5.1363	0.892728	0.966153	-0.304065	5.1363	0.0252352	0.484494	0.0337434	5.1363	0.796827	0.905457
ENSG00000159714.12	ZDHHC1	protein_coding	0.0397532	2.33402	0.860222	0.882753	-0.0852787	2.33402	0.705839	0.754041	-0.754245	2.33402	0.00186177	0.0031994	-0.364677	2.33402	0.112623	0.162031	-0.125032	2.33402	0.695588	0.892503	-0.793998	2.33402	0.017026	0.454129	-0.40443	2.33402	0.210301	0.460693
ENSG00000101003.10	GINS1	protein_coding	0.0387333	6.28827	0.544241	0.596069	-0.296663	6.28827	4.05586e-05	0.000107616	-0.053494	6.28827	0.40343	0.453859	-0.117741	6.28827	0.0710721	0.108362	-0.335396	6.28827	0.000638545	0.0254704	-0.0922273	6.28827	0.309578	0.819535	-0.156474	6.28827	0.0889882	0.289244
ENSG00000114770.17	ABCC5	protein_coding	0.0345618	4.48758	0.751195	0.785462	-0.144122	4.48758	0.191264	0.245648	-0.512309	4.48758	3.52613e-05	7.76442e-05	-0.102241	4.48758	0.350953	0.42912	-0.178684	4.48758	0.25059	0.600073	-0.546871	4.48758	0.00104268	0.178786	-0.136803	4.48758	0.377194	0.627294
ENSG00000119900.9	OGFRL1	protein_coding	0.0338493	5.00804	0.664135	0.706801	-0.349268	5.00804	6.77627e-05	0.000173386	-0.185639	5.00804	0.0217534	0.0314924	0.0361961	5.00804	0.642486	0.706257	-0.383117	5.00804	0.00126958	0.038534	-0.219488	5.00804	0.0524078	0.561797	0.00234684	5.00804	0.982993	0.991027
ENSG00000099917.17	MED15	protein_coding	0.0336381	4.57876	0.72869	0.766239	-0.269785	4.57876	0.0081653	0.0143799	-0.144961	4.57876	0.140815	0.176494	0.0145803	4.57876	0.880406	0.904873	-0.303423	4.57876	0.032231	0.233881	-0.178599	4.57876	0.197805	0.751976	-0.0190578	4.57876	0.889401	0.950375
ENSG00000105976.16	MET	protein_coding	0.0316796	7.99553	0.486977	0.539846	-0.105285	7.99553	0.0253989	0.0402475	2.85074e-05	7.99553	0.999499	0.999499	-0.00294733	7.99553	0.948257	0.957833	-0.136965	7.99553	0.0387191	0.258578	-0.0316511	7.99553	0.62276	0.930712	-0.034627	7.99553	0.59057	0.7896
ENSG00000136153.20	LMO7	protein_coding	0.0316226	6.24194	0.592403	0.641317	-0.264942	6.24194	6.61123e-05	0.000169426	0.059996	6.24194	0.312338	0.361865	-0.103052	6.24194	0.0869973	0.129481	-0.296565	6.24194	0.00102096	0.0338774	0.0283734	6.24194	0.733797	0.955977	-0.134675	6.24194	0.112669	0.328599
ENSG00000118242.16	MREG	protein_coding	0.0305892	2.91586	0.869434	0.89027	-0.570269	2.91586	0.0039354	0.00739316	-0.451635	2.91586	0.0196572	0.0286588	-0.528618	2.91586	0.00706219	0.0137891	-0.600859	2.91586	0.027519	0.215377	-0.482224	2.91586	0.0733723	0.609768	-0.559207	2.91586	0.0393451	0.182016
ENSG00000180881.19	CAPS2	protein_coding	0.026736	2.74921	0.893304	0.910405	-0.378931	2.74921	0.0637013	0.0922505	-0.560443	2.74921	0.00761237	0.0118661	0.00454315	2.74921	0.981814	0.985622	-0.405667	2.74921	0.156081	0.496708	-0.587179	2.74921	0.0431704	0.556528	-0.0221928	2.74921	0.937247	0.972982
ENSG00000074219.14	TEAD2	protein_coding	0.023495	4.32482	0.852358	0.875977	-0.415156	4.32482	0.0021495	0.0042415	-0.215708	4.32482	0.093999	0.121924	-0.33526	4.32482	0.0112659	0.0210507	-0.438651	4.32482	0.0182941	0.17682	-0.239203	4.32482	0.185744	0.743372	-0.358755	4.32482	0.0506017	0.209961
ENSG00000154065.17	ANKRD29	protein_coding	0.021977	3.20321	0.883764	0.902214	-0.144446	3.20321	0.339706	0.407148	-0.653052	3.20321	0.000103443	0.000212966	-0.292722	3.20321	0.0577922	0.0900969	-0.166423	3.20321	0.435664	0.748635	-0.675029	3.20321	0.0029263	0.286606	-0.314699	3.20321	0.144863	0.376388
ENSG00000185220.12	PGBD2	protein_coding	0.0205367	2.63124	0.922845	0.935854	-0.532255	2.63124	0.0161174	0.0266164	-0.706943	2.63124	0.00190116	0.00326114	-0.591791	2.63124	0.00802739	0.0154453	-0.552791	2.63124	0.0717659	0.350448	-0.72748	2.63124	0.0197193	0.467852	-0.612328	2.63124	0.0472137	0.202038
ENSG00000198060.10	MARCHF5	protein_coding	0.0118831	5.52035	0.883279	0.901859	-0.123861	5.52035	0.132177	0.176329	-0.325986	5.52035	0.000263905	0.000513535	-0.067759	5.52035	0.404792	0.484144	-0.135744	5.52035	0.240277	0.590354	-0.337869	5.52035	0.00529857	0.337957	-0.079642	5.52035	0.488019	0.720002
ENSG00000120063.10	GNA13	protein_coding	0.00970887	6.80087	0.863645	0.885579	-0.12462	6.80087	0.0329335	0.0508681	-0.166392	6.80087	0.00541447	0.00865149	0.0673457	6.80087	0.238173	0.309935	-0.134328	6.80087	0.099413	0.409282	-0.176101	6.80087	0.033062	0.529113	0.0576368	6.80087	0.472527	0.707825
ENSG00000103021.9	CCDC113	protein_coding	0.00969867	3.19734	0.95405	0.962066	-0.00960611	3.19734	0.954488	0.9636	-0.551335	3.19734	0.0022318	0.00378503	-0.192862	3.19734	0.256283	0.329026	-0.0193048	3.19734	0.935364	0.980673	-0.561034	3.19734	0.0232095	0.475927	-0.202561	3.19734	0.397223	0.645217
ENSG00000181544.15	FANCB	protein_coding	0.00592002	2.89163	0.972386	0.977272	-0.586573	2.89163	0.00145945	0.0029613	0.00517638	2.89163	0.975854	0.978745	-0.108437	2.89163	0.527239	0.602904	-0.592493	2.89163	0.0186407	0.177232	-0.000744	2.89163	0.997547	0.999571	-0.114357	2.89163	0.636883	0.817974
ENSG00000189057.11	FAM111B	protein_coding	0.00162338	5.43544	0.984409	0.986127	-0.295947	5.43544	0.00100654	0.00210408	-0.0531308	5.43544	0.523663	0.571399	-0.00442141	5.43544	0.957554	0.965759	-0.297571	5.43544	0.0152565	0.160442	-0.0547542	5.43544	0.641685	0.933051	-0.00604479	5.43544	0.958965	0.982226
ENSG00000160131.14	VMA21	protein_coding	0.00100099	6.08514	0.98866	0.98986	-0.1259	6.08514	0.0803968	0.113685	-0.252527	6.08514	0.000943295	0.00169747	-0.053081	6.08514	0.452876	0.532063	-0.126901	6.08514	0.207829	0.554673	-0.253528	6.08514	0.0147999	0.436362	-0.054082	6.08514	0.587929	0.787909
ENSG00000107816.17	LZTS2	protein_coding	0.000567779	4.20657	0.996445	0.996747	-0.0852926	4.20657	0.504664	0.569153	-0.408537	4.20657	0.00269757	0.00451865	0.0592479	4.20657	0.642495	0.706257	-0.0858604	4.20657	0.634322	0.861023	-0.409105	4.20657	0.0283865	0.498812	0.0586801	4.20657	0.744908	0.877892
ENSG00000136881.12	BAAT	protein_coding	-3.05291	5.22454	3.84579e-26	2.21054e-24	-2.61406	5.22454	6.96109e-24	3.79782e-22	-2.75817	5.22454	1.1632e-24	5.21927e-23	-3.01308	5.22454	5.98689e-26	5.56655e-24	0.438845	5.22454	0.00555321	0.0907447	0.294744	5.22454	0.0550339	0.572136	0.0398279	5.22454	0.790119	0.901512
ENSG00000171227.7	TMEM37	protein_coding	-2.86905	1.80261	2.9402e-10	1.29551e-09	-1.7833	1.80261	4.80858e-06	1.48509e-05	-2.77133	1.80261	6.74784e-10	2.81579e-09	-1.45466	1.80261	9.60409e-05	0.000274109	1.08575	1.80261	0.0261104	0.210274	0.0977227	1.80261	0.835605	0.97362	1.4144	1.80261	0.00461929	0.0490261
ENSG00000124839.13	RAB17	protein_coding	-2.72284	0.677924	3.08656e-07	9.10046e-07	-0.8977	0.677924	0.0451917	0.067749	-1.90629	0.677924	9.34156e-05	0.000193469	-1.70197	0.677924	0.000372615	0.000950104	1.82514	0.677924	0.00512708	0.0867921	0.816549	0.677924	0.190193	0.747113	1.02087	0.677924	0.10379	0.315459
ENSG00000140538.16	NTRK3	protein_coding	-2.65995	6.83723	1.54648e-30	2.10497e-28	-2.32745	6.83723	1.48992e-28	2.01209e-26	-2.66188	6.83723	1.50847e-30	1.99163e-28	-2.37009	6.83723	8.02225e-29	1.30763e-26	0.332492	6.83723	0.00143951	0.0422351	-0.00192964	6.83723	0.984096	0.997851	0.28986	6.83723	0.00474355	0.0499788
ENSG00000273079.7	GRIN2B	protein_coding	-2.43987	1.81646	2.03059e-10	9.19089e-10	-2.76879	1.81646	8.2274e-12	5.83386e-11	-1.47857	1.81646	5.67421e-06	1.39796e-05	-1.5922	1.81646	1.62871e-06	6.27301e-06	-0.328921	1.81646	0.406512	0.730748	0.961296	1.81646	0.0191703	0.46554	0.847665	1.81646	0.03726	0.175874
ENSG00000104081.14	BMF	protein_coding	-2.37914	1.80884	4.34295e-11	2.12292e-10	-0.611825	1.80884	0.0212662	0.0342412	-0.791047	1.80884	0.00362889	0.00595405	-1.10163	1.80884	0.000114509	0.000321331	1.76731	1.80884	1.99992e-05	0.00227629	1.58809	1.80884	8.92815e-05	0.0436586	1.27751	1.80884	0.00108794	0.0191777
ENSG00000188747.9	NOXA1	protein_coding	-2.26183	0.916351	6.38235e-07	1.79557e-06	-0.707773	0.916351	0.0661868	0.0954418	-0.964553	0.916351	0.0140811	0.0210546	-0.666407	0.916351	0.0828406	0.124035	1.55406	0.916351	0.00571354	0.0920583	1.29728	0.916351	0.0190688	0.46554	1.59543	0.916351	0.00466131	0.0493531
ENSG00000154319.16	FAM167A	protein_coding	-2.19393	2.59693	1.75036e-10	7.97722e-10	-1.19692	2.59693	2.60544e-05	7.15022e-05	-1.7765	2.59693	2.21172e-08	7.5145e-08	-1.402	2.59693	2.10974e-06	7.97678e-06	0.997014	2.59693	0.0072845	0.106118	0.41743	2.59693	0.240891	0.780549	0.791927	2.59693	0.0299147	0.152712
ENSG00000137486.17	ARRB1	protein_coding	-2.18993	4.42408	2.59556e-18	3.60728e-17	-1.39757	4.42408	1.39809e-12	1.08967e-11	-2.42681	4.42408	1.0092e-19	1.75275e-18	-1.40248	4.42408	1.27121e-12	1.21886e-11	0.79236	4.42408	0.000135182	0.0091525	-0.236882	4.42408	0.208537	0.761345	0.787442	4.42408	0.000146196	0.00517485
ENSG00000244122.3	UGT1A7	protein_coding	-2.17877	4.07443	1.59804e-18	2.31348e-17	-1.90795	4.07443	9.68459e-17	1.41758e-15	-1.51511	4.07443	8.47506e-14	5.88618e-13	-2.17629	4.07443	1.65624e-18	3.89792e-17	0.270822	4.07443	0.143804	0.478249	0.663655	4.07443	0.000813224	0.170429	0.00248179	4.07443	0.989145	0.994607
ENSG00000274180.1	NATD1	protein_coding	-2.15847	2.04938	3.75902e-09	1.43068e-08	-1.21008	2.04938	0.000107072	0.000265678	-1.38454	2.04938	1.6266e-05	3.76112e-05	-1.24392	2.04938	7.45478e-05	0.000216939	0.948382	2.04938	0.0209018	0.188245	0.77393	2.04938	0.0563235	0.576397	0.914546	2.04938	0.0255432	0.138956
ENSG00000179242.16	CDH4	protein_coding	-2.15789	3.74714	6.79697e-16	6.43761e-15	-1.68227	3.74714	8.5095e-13	6.87162e-12	-1.61578	3.74714	2.53188e-12	1.44837e-11	-1.8058	3.74714	1.19553e-13	1.33428e-12	0.475618	3.74714	0.0363414	0.249644	0.542115	3.74714	0.018054	0.464428	0.352093	3.74714	0.116103	0.33353
ENSG00000168743.13	NPNT	protein_coding	-2.15349	1.54588	9.98167e-10	4.08139e-09	-1.88249	1.54588	2.02973e-08	8.98261e-08	-1.37527	1.54588	7.11309e-06	1.73082e-05	-1.54527	1.54588	9.82988e-07	3.92809e-06	0.270994	1.54588	0.467938	0.767572	0.778215	1.54588	0.0423101	0.555914	0.608218	1.54588	0.108494	0.322044
ENSG00000171368.12	TPPP	protein_coding	-2.11371	1.60723	2.1164e-07	6.3622e-07	-1.01891	1.60723	0.00383277	0.00721884	-2.4056	1.60723	1.49833e-08	5.21689e-08	-1.63923	1.60723	1.68244e-05	5.48476e-05	1.0948	1.60723	0.0243571	0.203146	-0.291888	1.60723	0.534497	0.909082	0.47448	1.60723	0.314814	0.568585
ENSG00000196557.13	CACNA1H	protein_coding	-2.10636	4.08262	1.45924e-16	1.52303e-15	-1.55995	4.08262	8.55635e-13	6.90523e-12	-2.02556	4.08262	4.74479e-16	4.61647e-15	-1.75129	4.08262	3.37275e-14	4.06299e-13	0.54641	4.08262	0.0107078	0.13188	0.0807932	4.08262	0.692588	0.947172	0.355067	4.08262	0.0885384	0.288568
ENSG00000173237.5	C11orf86	protein_coding	-2.08246	2.32812	6.76029e-10	2.82367e-09	-1.21564	2.32812	2.1958e-05	6.10082e-05	-1.4877	2.32812	7.89903e-07	2.17863e-06	-1.01949	2.32812	0.000229742	0.000607142	0.866824	2.32812	0.0186188	0.177232	0.59476	2.32812	0.0992795	0.645664	1.06297	2.32812	0.00461693	0.0490261
ENSG00000159618.16	ADGRG5	protein_coding	-2.04393	0.572913	0.000270216	0.000528386	-0.564495	0.572913	0.271079	0.334491	-1.3641	0.572913	0.0105439	0.016053	-1.29465	0.572913	0.0147672	0.0268667	1.47943	0.572913	0.0456555	0.280447	0.67983	0.572913	0.347491	0.839414	0.749276	0.572913	0.301119	0.55674
ENSG00000198873.12	GRK5	protein_coding	-2.03059	3.85917	8.21688e-15	6.65568e-14	-1.43602	3.85917	9.86235e-11	6.01722e-10	-1.46877	3.85917	5.60724e-11	2.69405e-10	-1.25298	3.85917	2.55507e-09	1.52783e-08	0.594576	3.85917	0.0117865	0.138944	0.561825	3.85917	0.0168101	0.452024	0.777615	3.85917	0.0013786	0.0225546
ENSG00000136883.15	KIF12	protein_coding	-2.01371	2.76384	3.75202e-09	1.42843e-08	-1.19413	2.76384	5.05251e-05	0.000132096	-2.11931	2.76384	1.16034e-09	4.67215e-09	-1.45457	2.76384	2.40153e-06	8.97971e-06	0.819582	2.76384	0.0314801	0.231035	-0.105602	2.76384	0.774507	0.966109	0.559141	2.76384	0.135323	0.363071
ENSG00000139946.10	PELI2	protein_coding	-2.00626	2.20628	2.1506e-10	9.68101e-10	-1.30491	2.20628	1.79781e-06	5.949e-06	-1.53381	2.20628	8.64844e-08	2.7304e-07	-0.816719	2.20628	0.00103115	0.00240661	0.701351	2.20628	0.0365779	0.250487	0.472445	2.20628	0.152065	0.712196	1.18954	2.20628	0.000763451	0.0156519
ENSG00000165025.15	SYK	protein_coding	-1.99815	1.84003	4.82069e-09	1.80714e-08	-0.928785	1.84003	0.00103301	0.00215599	-1.09775	1.84003	0.000159231	0.000318872	-0.712927	1.84003	0.00942837	0.0178726	1.06937	1.84003	0.00618053	0.0959562	0.900408	1.84003	0.0192677	0.466338	1.28523	1.84003	0.00128011	0.0212862
ENSG00000127152.18	BCL11B	protein_coding	-1.98052	2.13025	8.40127e-09	3.05234e-08	-1.02774	2.13025	0.000419548	0.00093428	-1.65796	2.13025	3.21796e-07	9.38933e-07	-1.2739	2.13025	2.66649e-05	8.41521e-05	0.952774	2.13025	0.0151385	0.160027	0.322554	2.13025	0.393061	0.855098	0.706616	2.13025	0.0664451	0.245323
ENSG00000130508.11	PXDN	protein_coding	-1.95601	5.59052	1.56805e-18	2.27255e-17	-1.56853	5.59052	1.34051e-15	1.64486e-14	-2.09596	5.59052	1.76423e-19	2.9635e-18	-1.43583	5.59052	1.77933e-14	2.24379e-13	0.38748	5.59052	0.0226493	0.195376	-0.139953	5.59052	0.394982	0.855127	0.52018	5.59052	0.00290756	0.0367705
ENSG00000038427.16	VCAN	protein_coding	-1.93171	8.65032	1.24237e-31	1.97627e-29	-1.70246	8.65032	9.50335e-30	1.60863e-27	-1.99254	8.65032	4.27133e-32	7.62086e-30	-1.45858	8.65032	1.84931e-27	2.18004e-25	0.229259	8.65032	0.00116874	0.0363081	-0.0608242	8.65032	0.354792	0.841494	0.473129	8.65032	1.5779e-08	5.20824e-06
ENSG00000219438.9	TAFA5	protein_coding	-1.92478	1.59319	2.84373e-09	1.1004e-08	-0.975582	1.59319	0.000316064	0.000721346	-1.46048	1.59319	8.12636e-07	2.23619e-06	-0.868518	1.59319	0.00109976	0.00255053	0.949196	1.59319	0.00939837	0.123323	0.4643	1.59319	0.187467	0.744809	1.05626	1.59319	0.00424379	0.0469957
ENSG00000196867.8	ZFP28	protein_coding	-1.91355	1.63981	2.38761e-08	8.17309e-08	-0.261816	1.63981	0.33436	0.401578	-1.24941	1.63981	4.29475e-05	9.36321e-05	-0.369211	1.63981	0.17621	0.239056	1.65173	1.63981	0.000106392	0.00759297	0.664134	1.63981	0.0878631	0.632474	1.54434	1.63981	0.000244869	0.00738445
ENSG00000101493.11	ZNF516	protein_coding	-1.89924	3.07929	3.92025e-14	2.87072e-13	-1.35604	3.07929	2.95364e-10	1.69626e-09	-1.6142	3.07929	3.49355e-12	1.96613e-11	-0.931732	3.07929	8.55749e-07	3.44675e-06	0.543207	3.07929	0.0190379	0.178605	0.285042	3.07929	0.205494	0.758707	0.96751	3.07929	0.000102685	0.00401108
ENSG00000224417.2	RP11-503C24.6	lncRNA	-1.89805	0.700929	1.4225e-07	4.39329e-07	-0.735521	0.700929	0.0156403	0.0259063	-1.94311	0.700929	8.91346e-08	2.80401e-07	-1.17438	0.700929	0.000264078	0.000690558	1.16253	0.700929	0.00746737	0.10775	-0.0450549	0.700929	0.912996	0.985286	0.723672	0.700929	0.0858202	0.283626
ENSG00000115112.8	TFCP2L1	protein_coding	-1.88414	3.43605	6.59796e-10	2.76461e-09	-1.13369	3.43605	1.37185e-05	3.95211e-05	-1.74765	3.43605	3.76106e-09	1.41716e-08	-0.945915	3.43605	0.000167045	0.00045418	0.750451	3.43605	0.0237597	0.200197	0.136489	3.43605	0.669892	0.940428	0.938229	3.43605	0.00555242	0.0554057
ENSG00000077092.19	RARB	protein_coding	-1.86076	3.83152	1.28181e-13	8.70563e-13	-1.38366	3.83152	3.04206e-10	1.74249e-09	-1.6193	3.83152	5.66532e-12	3.09984e-11	-1.01721	3.83152	2.47654e-07	1.08461e-06	0.477098	3.83152	0.0417439	0.267028	0.24146	3.83152	0.292089	0.813808	0.843546	3.83152	0.000662022	0.0142125
ENSG00000146950.13	SHROOM2	protein_coding	-1.848	1.75681	1.02639e-07	3.22959e-07	-1.02125	1.75681	0.000770129	0.00164744	-1.9876	1.75681	2.28721e-08	7.76299e-08	-1.34958	1.75681	2.38038e-05	7.58217e-05	0.826744	1.75681	0.0422044	0.26906	-0.139604	1.75681	0.723948	0.953582	0.49842	1.75681	0.21205	0.462488
ENSG00000114251.15	WNT5A	protein_coding	-1.83929	1.76522	1.45403e-06	3.89877e-06	-0.779864	1.76522	0.0192134	0.0311946	-1.42014	1.76522	7.83846e-05	0.000164272	-0.874342	1.76522	0.00931662	0.0176801	1.05943	1.76522	0.0240925	0.201466	0.419156	1.76522	0.35729	0.842378	0.964952	1.76522	0.0387443	0.17993
ENSG00000169083.18	AR	protein_coding	-1.83695	5.5111	3.44605e-20	6.45365e-19	-1.52138	5.5111	1.31725e-17	2.21846e-16	-1.9036	5.5111	1.09342e-20	2.24516e-19	-1.31752	5.5111	1.03838e-15	1.55792e-14	0.315563	5.5111	0.0255841	0.207869	-0.0666498	5.5111	0.62545	0.931403	0.519432	5.5111	0.000496071	0.0118868
ENSG00000187550.9	SBK2	protein_coding	-1.83556	2.38332	1.00223e-09	4.09675e-09	-0.679344	2.38332	0.00431905	0.00803954	-1.00347	2.38332	7.00028e-05	0.000147753	-1.10889	2.38332	1.68923e-05	5.50554e-05	1.15622	2.38332	0.000793967	0.0290894	0.832089	2.38332	0.0122001	0.407791	0.726674	2.38332	0.0270053	0.143266
ENSG00000123933.17	MXD4	protein_coding	-1.82868	3.72188	7.37949e-14	5.18804e-13	-1.05513	3.72188	5.74087e-08	2.38504e-07	-1.79197	3.72188	1.30683e-13	8.86641e-13	-0.960472	3.72188	3.65529e-07	1.5553e-06	0.773549	3.72188	0.00110146	0.0350686	0.0367123	3.72188	0.866958	0.977401	0.86821	3.72188	0.000319576	0.00859143
ENSG00000258634.3	RP4-773N10.4	lncRNA	-1.82707	1.43066	3.41203e-06	8.73043e-06	-0.22859	1.43066	0.495255	0.560121	-0.601204	1.43066	0.0784694	0.103139	-0.507012	1.43066	0.135341	0.189653	1.59848	1.43066	0.00165954	0.0454532	1.22587	1.43066	0.0131183	0.422859	1.32006	1.43066	0.00796499	0.0693014
ENSG00000172667.11	ZMAT3	protein_coding	-1.80693	4.21522	6.36479e-15	5.25872e-14	-1.17004	4.21522	6.78457e-10	3.71379e-09	-1.27512	4.21522	8.35977e-11	3.9265e-10	-0.981659	4.21522	3.41805e-08	1.71722e-07	0.636887	4.21522	0.00271413	0.0591332	0.531814	4.21522	0.010752	0.39886	0.825272	4.21522	0.000183777	0.00600595
ENSG00000164488.12	DACT2	protein_coding	-1.79387	2.52892	1.43144e-07	4.41883e-07	-0.785852	2.52892	0.00688739	0.0123284	-1.88503	2.52892	5.27508e-08	1.70913e-07	-1.68884	2.52892	4.5615e-07	1.91984e-06	1.00802	2.52892	0.0134086	0.149396	-0.0911594	2.52892	0.815174	0.97084	0.105036	2.52892	0.787694	0.900817
ENSG00000124225.16	PMEPA1	protein_coding	-1.76773	8.14148	4.68072e-29	4.71752e-27	-1.2113	8.14148	1.60378e-23	8.36948e-22	-1.53601	8.14148	5.57068e-27	3.62314e-25	-1.2442	8.14148	6.58671e-24	4.16097e-22	0.556424	8.14148	2.81196e-09	2.47509e-06	0.231715	8.14148	0.00232641	0.262635	0.523529	8.14148	1.09272e-08	3.80397e-06
ENSG00000189223.15	PAX8-AS1	lncRNA	-1.75522	1.51677	1.40258e-07	4.33583e-07	-0.815922	1.51677	0.00433727	0.00807231	-0.693826	1.51677	0.0137638	0.0206247	-0.683991	1.51677	0.0150456	0.0272978	0.939297	1.51677	0.0179654	0.174795	1.06139	1.51677	0.00814	0.385379	1.07123	1.51677	0.00762175	0.0674084
ENSG00000004799.8	PDK4	protein_coding	-1.75293	5.76853	7.60929e-22	1.94701e-20	-1.38825	5.76853	1.35791e-18	2.67191e-17	-2.01225	5.76853	8.04552e-24	3.00921e-22	-1.29935	5.76853	1.07067e-17	2.15817e-16	0.36468	5.76853	0.00310516	0.0647668	-0.259313	5.76853	0.0302314	0.511724	0.453583	5.76853	0.000359046	0.00933166
ENSG00000156463.18	SH3RF2	protein_coding	-1.75002	3.81755	1.08068e-12	6.50626e-12	-1.181	3.81755	1.63266e-08	7.31705e-08	-1.64068	3.81755	6.0802e-12	3.31038e-11	-0.862473	3.81755	6.07587e-06	2.12334e-05	0.569021	3.81755	0.0180347	0.175082	0.109341	3.81755	0.63648	0.932546	0.887548	3.81755	0.000452647	0.0110877
ENSG00000165152.9	PGAP4	protein_coding	-1.74891	3.71041	8.18736e-14	5.72248e-13	-1.11124	3.71041	7.99609e-09	3.77044e-08	-1.59922	3.71041	9.80103e-13	5.91692e-12	-0.76287	3.71041	9.63961e-06	3.27682e-05	0.637665	3.71041	0.00429617	0.0788905	0.149692	3.71041	0.478218	0.884797	0.986038	3.71041	3.68813e-05	0.00200824
ENSG00000167106.12	FAM102A	protein_coding	-1.7336	4.98489	6.04396e-19	9.27889e-18	-1.21551	4.98489	2.78563e-14	2.82695e-13	-1.45107	4.98489	1.49464e-16	1.53093e-15	-1.02695	4.98489	2.97771e-12	2.70949e-11	0.518087	4.98489	0.000719132	0.0277531	0.282531	4.98489	0.0508686	0.561797	0.706653	4.98489	1.34285e-05	0.000953207
ENSG00000115290.10	GRB14	protein_coding	-1.71904	5.35624	3.07783e-17	3.56149e-16	-1.38439	5.35624	1.95016e-14	2.02421e-13	-1.87581	5.35624	2.05123e-18	2.83883e-17	-1.21217	5.35624	8.1135e-13	7.99422e-12	0.334655	5.35624	0.0403489	0.263987	-0.156768	5.35624	0.325436	0.827591	0.506879	5.35624	0.00272799	0.0354157
ENSG00000003989.18	SLC7A2	protein_coding	-1.71485	5.11929	8.06974e-18	1.03341e-16	-1.30518	5.11929	2.84237e-14	2.88232e-13	-1.74389	5.11929	4.78676e-18	6.30106e-17	-0.88294	5.11929	8.19847e-10	5.22667e-09	0.409669	5.11929	0.00987793	0.12699	-0.0290464	5.11929	0.847724	0.974558	0.831905	5.11929	3.09444e-06	0.000349196
ENSG00000077063.11	CTTNBP2	protein_coding	-1.69592	1.75211	1.06605e-07	3.34325e-07	-0.290631	1.75211	0.261995	0.324465	-1.38633	1.75211	4.22467e-06	1.05942e-05	-0.326576	1.75211	0.208584	0.276444	1.40529	1.75211	0.000417916	0.0196361	0.309593	1.75211	0.396323	0.855147	1.36935	1.75211	0.000555953	0.0127315
ENSG00000184481.17	FOXO4	protein_coding	-1.69483	1.67062	1.53272e-07	4.70792e-07	-0.570604	1.67062	0.0345577	0.0531468	-1.63571	1.67062	3.04788e-07	8.92067e-07	-0.528803	1.67062	0.0491504	0.0781658	1.12423	1.67062	0.00418456	0.0780349	0.0591195	1.67062	0.872933	0.978684	1.16603	1.67062	0.00309457	0.0383639
ENSG00000186350.12	RXRA	protein_coding	-1.6805	5.16728	1.73096e-18	2.48682e-17	-1.12015	5.16728	2.97802e-13	2.5665e-12	-1.81228	5.16728	1.5914e-19	2.69376e-18	-1.07919	5.16728	8.3006e-13	8.15422e-12	0.560347	5.16728	0.00031063	0.0160833	-0.131779	5.16728	0.353204	0.841458	0.601311	5.16728	0.000132133	0.00480456
ENSG00000137266.15	SLC22A23	protein_coding	-1.67738	4.31178	1.07404e-13	7.40495e-13	-0.8926	4.31178	3.67094e-07	1.34557e-06	-1.78507	4.31178	1.82563e-14	1.4104e-13	-1.23274	4.31178	3.47039e-10	2.32351e-09	0.784784	4.31178	0.000438858	0.0203307	-0.107684	4.31178	0.597729	0.925835	0.444641	4.31178	0.0345761	0.167465
ENSG00000109794.13	FAM149A	protein_coding	-1.66133	1.58249	5.59978e-06	1.39078e-05	-0.0682195	1.58249	0.827535	0.858958	-0.632408	1.58249	0.0494852	0.067544	-0.221553	1.58249	0.480654	0.558044	1.59311	1.58249	0.000908753	0.0321669	1.02892	1.58249	0.0250459	0.484159	1.43978	1.58249	0.00237765	0.0326321
ENSG00000072422.17	RHOBTB1	protein_coding	-1.6538	4.28199	3.154e-14	2.34604e-13	-1.09387	4.28199	1.51128e-09	7.86499e-09	-1.39048	4.28199	3.80392e-12	2.1254e-11	-1.18773	4.28199	2.12823e-10	1.4789e-09	0.559934	4.28199	0.00588967	0.0933894	0.26332	4.28199	0.176626	0.734949	0.466069	4.28199	0.0198437	0.119469
ENSG00000164300.17	SERINC5	protein_coding	-1.63314	5.72286	2.44356e-20	4.70983e-19	-0.996332	5.72286	8.33883e-14	7.78075e-13	-1.73782	5.72286	3.27864e-21	7.29981e-20	-1.1666	5.72286	8.5208e-16	1.29608e-14	0.636808	5.72286	5.52947e-06	0.000973407	-0.104679	5.72286	0.385193	0.851021	0.466542	5.72286	0.000393088	0.0100122
ENSG00000145284.12	SCD5	protein_coding	-1.62171	4.16484	1.11452e-13	7.65608e-13	-1.15677	4.16484	7.30919e-10	3.97296e-09	-1.47415	4.16484	1.54818e-12	9.14158e-12	-1.46187	4.16484	1.93992e-12	1.8178e-11	0.464942	4.16484	0.023146	0.197721	0.147556	4.16484	0.456032	0.882316	0.159838	4.16484	0.419735	0.665808
ENSG00000146038.12	DCDC2	protein_coding	-1.61421	6.49423	4.04775e-21	9.05803e-20	-1.37196	6.49423	7.38754e-19	1.5288e-17	-1.65704	6.49423	1.72755e-21	4.00857e-20	-1.3375	6.49423	1.64501e-18	3.87842e-17	0.242246	6.49423	0.0363237	0.249644	-0.0428266	6.49423	0.702702	0.948743	0.27671	6.49423	0.0178155	0.111743
ENSG00000106780.9	MEGF9	protein_coding	-1.61114	6.50939	3.87253e-23	1.26557e-21	-1.32603	6.50939	2.23638e-20	6.2162e-19	-1.58048	6.50939	7.30457e-23	2.24284e-21	-1.3762	6.50939	6.74346e-21	2.44599e-19	0.285111	6.50939	0.00551318	0.090423	0.0306602	6.50939	0.752303	0.959096	0.234941	6.50939	0.0200012	0.119925
ENSG00000125257.16	ABCC4	protein_coding	-1.60057	6.8322	8.45336e-26	4.57417e-24	-1.27043	6.8322	1.85066e-22	7.70797e-21	-1.4266	6.8322	3.98741e-24	1.6149e-22	-1.18245	6.8322	1.93748e-21	8.02169e-20	0.330141	6.8322	0.000205717	0.0122899	0.173976	6.8322	0.0358203	0.537702	0.418122	6.8322	7.56484e-06	0.000628167
ENSG00000154118.13	JPH3	protein_coding	-1.60042	2.65392	1.11498e-09	4.53373e-09	-1.03457	2.65392	6.31318e-06	1.9166e-05	-1.28959	2.65392	1.19747e-07	3.69786e-07	-0.983178	2.65392	1.40382e-05	4.64411e-05	0.565849	2.65392	0.0476879	0.287368	0.310827	2.65392	0.267307	0.799853	0.617238	2.65392	0.0316403	0.158178
ENSG00000164742.16	ADCY1	protein_coding	-1.58998	3.81773	3.04153e-10	1.33813e-09	-0.992851	3.81773	4.56072e-06	1.41317e-05	-1.29615	3.81773	3.09665e-08	1.03349e-07	-1.17636	3.81773	2.1898e-07	9.69872e-07	0.597127	3.81773	0.0273907	0.214963	0.293828	3.81773	0.265013	0.797504	0.41362	3.81773	0.119789	0.33948
ENSG00000171045.16	TSNARE1	protein_coding	-1.58934	1.76332	3.89388e-06	9.8886e-06	-0.731527	1.76332	0.0166239	0.0273774	-1.50831	1.76332	9.07706e-06	2.17582e-05	-1.18411	1.76332	0.000252943	0.000664071	0.857817	1.76332	0.0443489	0.276719	0.0810359	1.76332	0.844944	0.974558	0.405231	1.76332	0.331243	0.585149
ENSG00000215182.8	MUC5AC	protein_coding	-1.57744	7.94387	3.85083e-26	2.21054e-24	-1.23115	7.94387	1.49499e-22	6.28608e-21	-1.45241	7.94387	6.17794e-25	2.84207e-23	-0.961903	7.94387	4.35397e-19	1.12938e-17	0.346291	7.94387	6.8919e-05	0.00558244	0.12503	7.94387	0.112181	0.664366	0.61554	7.94387	1.89921e-09	1.19406e-06
ENSG00000150347.17	ARID5B	protein_coding	-1.57345	4.25216	3.5362e-14	2.60393e-13	-1.05104	4.25216	1.31882e-09	6.91241e-09	-1.52742	4.25216	8.21932e-14	5.71518e-13	-1.29655	4.25216	7.20092e-12	6.20991e-11	0.522409	4.25216	0.00701622	0.104436	0.0460264	4.25216	0.802253	0.968172	0.2769	4.25216	0.137954	0.36701
ENSG00000148468.17	FAM171A1	protein_coding	-1.57131	4.29762	8.18898e-16	7.63553e-15	-0.75466	4.29762	1.02634e-07	4.07788e-07	-1.22686	4.29762	9.67455e-13	5.84858e-12	-0.945347	4.29762	7.46182e-10	4.78245e-09	0.816654	4.29762	1.17847e-05	0.00157483	0.344451	4.29762	0.0384318	0.548701	0.625967	4.29762	0.000404483	0.0101972
ENSG00000148158.17	SNX30	protein_coding	-1.5675	3.99963	2.48055e-11	1.2484e-10	-1.03476	3.99963	2.83933e-07	1.05302e-06	-1.23772	3.99963	7.05874e-09	2.56599e-08	-0.975939	3.99963	8.44329e-07	3.40491e-06	0.532739	3.99963	0.0272965	0.214649	0.329779	3.99963	0.162735	0.720462	0.591557	3.99963	0.0150111	0.100809
ENSG00000221890.6	NPTXR	protein_coding	-1.56678	4.02954	1.36889e-14	1.0816e-13	-0.974793	4.02954	3.16069e-09	1.56959e-08	-1.50854	4.02954	4.06204e-14	2.96141e-13	-0.953342	4.02954	5.21476e-09	2.97282e-08	0.591987	4.02954	0.00184614	0.048171	0.0582384	4.02954	0.742305	0.957563	0.613438	4.02954	0.00131942	0.0217754
ENSG00000133131.15	MORC4	protein_coding	-1.55641	7.80101	2.58098e-28	2.28373e-26	-1.36977	7.80101	1.96606e-26	1.68558e-24	-1.51624	7.80101	6.28389e-28	5.05892e-26	-1.20287	7.80101	1.54665e-24	1.08045e-22	0.186639	7.80101	0.00713701	0.10505	0.040167	7.80101	0.542561	0.912213	0.353544	7.80101	4.56414e-06	0.000455997
ENSG00000138759.20	FRAS1	protein_coding	-1.55547	5.70149	2.79693e-20	5.33639e-19	-1.1108	5.70149	9.73862e-16	1.21645e-14	-1.32707	5.70149	4.28357e-18	5.68974e-17	-1.22911	5.70149	4.58026e-17	8.37579e-16	0.444669	5.70149	0.000408827	0.0192777	0.228396	5.70149	0.0526148	0.561797	0.326352	5.70149	0.00697543	0.0639218
ENSG00000163412.13	EIF4E3	protein_coding	-1.54915	3.02383	3.84885e-11	1.89049e-10	-1.22644	3.02383	9.72707e-09	4.52206e-08	-0.86598	3.02383	7.1131e-06	1.73082e-05	-1.04336	3.02383	2.68864e-07	1.17233e-06	0.322701	3.02383	0.17397	0.517558	0.683165	3.02383	0.00580641	0.354917	0.505783	3.02383	0.0364523	0.173309
ENSG00000151276.23	MAGI1	protein_coding	-1.54233	3.78947	1.53824e-12	9.04651e-12	-0.852067	3.78947	1.08629e-06	3.71754e-06	-1.06418	3.78947	1.34037e-08	4.70285e-08	-0.71819	3.78947	1.79997e-05	5.84337e-05	0.690261	3.78947	0.00183524	0.048171	0.478144	3.78947	0.0253879	0.484494	0.824137	3.78947	0.000289773	0.00814016
ENSG00000136295.15	TTYH3	protein_coding	-1.53937	6.29653	1.33877e-22	3.93669e-21	-1.2451	6.29653	1.30252e-19	3.12108e-18	-1.55634	6.29653	9.32952e-23	2.78683e-21	-1.03802	6.29653	3.86632e-17	7.13945e-16	0.29427	6.29653	0.00403614	0.0761744	-0.0169704	6.29653	0.860159	0.975885	0.50135	6.29653	7.64225e-06	0.000630629
ENSG00000178764.8	ZHX2	protein_coding	-1.53821	3.64693	6.66339e-12	3.62641e-11	-0.894901	3.64693	1.151e-06	3.91567e-06	-1.33541	3.64693	2.40227e-10	1.0622e-09	-0.728113	3.64693	3.16872e-05	9.86712e-05	0.643305	3.64693	0.00518548	0.0873264	0.202799	3.64693	0.353683	0.841458	0.810093	3.64693	0.000629392	0.0137809
ENSG00000146376.11	ARHGAP18	protein_coding	-1.53728	6.26766	1.01635e-21	2.53666e-20	-1.28674	6.26766	3.12951e-19	6.84089e-18	-1.39246	6.26766	2.51206e-20	4.84185e-19	-1.13689	6.26766	1.51152e-17	2.99199e-16	0.250537	6.26766	0.0186825	0.177457	0.144823	6.26766	0.162807	0.720462	0.400388	6.26766	0.000368675	0.00954029
ENSG00000069188.17	SDK2	protein_coding	-1.5341	3.69806	1.01524e-11	5.39186e-11	-0.7813	3.69806	1.35941e-05	3.91969e-05	-1.55107	3.69806	7.61114e-12	4.08496e-11	-1.32875	3.69806	3.74997e-10	2.49551e-09	0.752801	3.69806	0.00150731	0.0430757	-0.0169743	3.69806	0.938567	0.990281	0.205352	3.69806	0.354102	0.605957
ENSG00000134215.16	VAV3	protein_coding	-1.53081	4.17125	3.52924e-13	2.26307e-12	-1.12196	4.17125	1.02088e-09	5.43716e-09	-1.45498	4.17125	1.41698e-12	8.3932e-12	-1.08463	4.17125	2.23686e-09	1.3535e-08	0.408852	4.17125	0.0408881	0.264856	0.0758295	4.17125	0.696155	0.947172	0.446181	4.17125	0.0264763	0.141755
ENSG00000107249.24	GLIS3	protein_coding	-1.5252	5.66132	4.18854e-20	7.65946e-19	-1.13586	5.66132	4.04509e-16	5.36757e-15	-1.3828	5.66132	9.45293e-19	1.39605e-17	-0.952689	5.66132	6.87731e-14	7.96501e-13	0.389341	5.66132	0.00150219	0.0430639	0.142396	5.66132	0.216146	0.767764	0.57251	5.66132	1.31436e-05	0.00094459
ENSG00000153291.16	SLC25A27	protein_coding	-1.52505	1.61437	1.09659e-06	2.99014e-06	-1.01189	1.61437	0.000412375	0.000919849	-0.732474	1.61437	0.00775042	0.0120642	-0.972226	1.61437	0.000638462	0.00155585	0.513155	1.61437	0.17047	0.513916	0.792574	1.61437	0.0375707	0.546406	0.552822	1.61437	0.140613	0.370858
ENSG00000153094.24	BCL2L11	protein_coding	-1.52327	4.82127	1.60827e-17	1.94986e-16	-1.05329	4.82127	7.78905e-13	6.33244e-12	-1.28095	4.82127	2.99868e-15	2.59447e-14	-0.911527	4.82127	3.54291e-11	2.75645e-10	0.469982	4.82127	0.0014931	0.0430639	0.242321	4.82127	0.0842759	0.62724	0.611742	4.82127	7.47572e-05	0.00325749
ENSG00000140526.18	ABHD2	protein_coding	-1.52215	7.32702	3.59017e-29	3.73236e-27	-1.10481	7.32702	1.82458e-24	1.11528e-22	-1.41853	7.32702	3.97438e-28	3.32113e-26	-0.996453	7.32702	5.62384e-23	2.99401e-21	0.417335	7.32702	4.75989e-08	2.16706e-05	0.103619	7.32702	0.0944948	0.640415	0.525695	7.32702	2.63901e-10	2.32286e-07
ENSG00000113391.19	FAM172A	protein_coding	-1.52069	4.48725	2.44005e-15	2.11391e-14	-0.684369	4.48725	7.20779e-07	2.52828e-06	-1.04476	4.48725	7.21201e-11	3.41904e-10	-0.798064	4.48725	3.55634e-08	1.78262e-07	0.83632	4.48725	8.66074e-06	0.00129941	0.475931	4.48725	0.00548102	0.346248	0.722624	4.48725	7.27711e-05	0.00323037
ENSG00000157985.19	AGAP1	protein_coding	-1.51977	5.29027	5.21821e-20	9.38637e-19	-1.21543	5.29027	5.74476e-17	8.73826e-16	-1.319	5.29027	4.60393e-18	6.08465e-17	-1.19681	5.29027	9.20015e-17	1.59409e-15	0.304336	5.29027	0.0110517	0.134093	0.20077	5.29027	0.0854087	0.627868	0.322961	5.29027	0.00732166	0.0660005
ENSG00000053254.16	FOXN3	protein_coding	-1.50886	4.21815	7.35303e-15	5.99642e-14	-1.07149	4.21815	8.08435e-11	5.00881e-10	-1.65117	4.21815	5.12616e-16	4.96193e-15	-1.33194	4.21815	2.56307e-13	2.71591e-12	0.437364	4.21815	0.0122789	0.142241	-0.142314	4.21815	0.396094	0.855127	0.176912	4.21815	0.292809	0.549075
ENSG00000125864.14	BFSP1	protein_coding	-1.49803	3.62093	1.4838e-09	5.94014e-09	-0.848097	3.62093	5.47214e-05	0.000142334	-1.29817	3.62093	3.49099e-08	1.15721e-07	-0.955402	3.62093	9.50869e-06	3.23732e-05	0.649932	3.62093	0.0177718	0.173937	0.199861	3.62093	0.449457	0.880572	0.542628	3.62093	0.0452197	0.197106
ENSG00000173548.9	SNX33	protein_coding	-1.49376	4.52143	3.59938e-13	2.30417e-12	-0.931188	4.52143	3.74348e-08	1.59591e-07	-1.14436	4.52143	3.6239e-10	1.56873e-09	-0.833036	4.52143	3.43333e-07	1.46795e-06	0.562568	4.52143	0.00505395	0.0863226	0.349392	4.52143	0.0715934	0.607893	0.66072	4.52143	0.00123946	0.0208409
ENSG00000163513.19	TGFBR2	protein_coding	-1.49024	6.9083	1.195e-25	6.26095e-24	-1.06899	6.9083	7.03978e-21	2.12692e-19	-1.46884	6.9083	1.94315e-25	9.60879e-24	-0.990597	6.9083	8.16018e-20	2.41026e-18	0.421248	6.9083	2.43862e-06	0.000519308	0.0214008	6.9083	0.776977	0.966402	0.499642	6.9083	1.02861e-07	1.99716e-05
ENSG00000218336.9	TENM3	protein_coding	-1.48938	7.62982	7.29866e-25	3.39311e-23	-1.18804	7.62982	1.2894e-21	4.53971e-20	-1.4099	7.62982	4.55479e-24	1.79513e-22	-1.15131	7.62982	3.5833e-21	1.3874e-19	0.301345	7.62982	0.000536619	0.0235381	0.0794859	7.62982	0.32172	0.826688	0.338074	7.62982	0.000139392	0.00499764
ENSG00000164616.16	FBXL21P	transcribed_unitary_pseudogene	-1.48071	2.65579	1.72551e-08	6.01264e-08	-0.877421	2.65579	0.000127842	0.000312573	-1.33677	2.65579	1.41681e-07	4.33917e-07	-0.943316	2.65579	4.89166e-05	0.000146984	0.603284	2.65579	0.0436736	0.27393	0.143938	2.65579	0.620681	0.929913	0.537389	2.65579	0.0706872	0.252928
ENSG00000026559.14	KCNG1	protein_coding	-1.47604	1.00826	0.000334182	0.000647128	-0.300499	1.00826	0.423771	0.491527	-0.124711	1.00826	0.738955	0.770935	-0.309666	1.00826	0.409904	0.489239	1.17554	1.00826	0.0316123	0.231147	1.35133	1.00826	0.0144488	0.435896	1.16637	1.00826	0.0328775	0.162283
ENSG00000169946.14	ZFPM2	protein_coding	-1.47589	1.20424	1.92783e-05	4.4328e-05	-0.121327	1.20424	0.687294	0.737872	-0.282151	1.20424	0.351676	0.401903	-0.389815	1.20424	0.2007	0.267283	1.35456	1.20424	0.00288146	0.0611638	1.19374	1.20424	0.00777188	0.380939	1.08607	1.20424	0.0146048	0.099191
ENSG00000223764.2	LINC02593	lncRNA	-1.47472	2.16948	2.65124e-06	6.88656e-06	-0.446744	2.16948	0.0991675	0.136657	-1.623	2.16948	4.80521e-07	1.3682e-06	-0.538019	2.16948	0.0489507	0.0779233	1.02798	2.16948	0.00922076	0.121864	-0.148282	2.16948	0.693383	0.947172	0.936702	2.16948	0.0167872	0.107541
ENSG00000177181.15	RIMKLA	protein_coding	-1.46786	3.06134	4.21462e-08	1.38906e-07	-0.701547	3.06134	0.00206435	0.00408078	-1.23978	3.06134	1.09891e-06	2.96949e-06	-0.874463	3.06134	0.000202368	0.000540536	0.766312	3.06134	0.0145626	0.156682	0.228076	3.06134	0.449386	0.880572	0.593397	3.06134	0.0543892	0.2188
ENSG00000054793.14	ATP9A	protein_coding	-1.46317	6.35197	3.27591e-22	9.06747e-21	-1.00703	6.35197	4.75765e-17	7.33822e-16	-1.32167	6.35197	8.99964e-21	1.87122e-19	-1.12641	6.35197	1.47312e-18	3.52348e-17	0.456142	6.35197	2.26632e-05	0.00249352	0.1415	6.35197	0.138733	0.690425	0.336761	6.35197	0.000958307	0.0176559
ENSG00000145012.14	LPP	protein_coding	-1.46225	7.1065	9.26521e-24	3.51519e-22	-1.04733	7.1065	4.76237e-19	1.01579e-17	-1.42946	7.1065	1.96662e-23	6.8517e-22	-0.990497	7.1065	2.75496e-18	6.22838e-17	0.414914	7.1065	1.84446e-05	0.00219392	0.0327931	7.1065	0.697879	0.947172	0.471752	7.1065	2.35393e-06	0.000283621
ENSG00000123243.15	ITIH5	protein_coding	-1.42573	1.74723	2.12298e-05	4.8469e-05	-0.783378	1.74723	0.010723	0.0184296	0.0689402	1.74723	0.813882	0.838001	-1.57221	1.74723	4.60893e-06	1.64509e-05	0.64235	1.74723	0.127081	0.452374	1.49467	1.74723	0.000878974	0.175835	-0.146483	1.74723	0.72369	0.866342
ENSG00000101849.18	TBL1X	protein_coding	-1.42447	5.81376	1.07339e-17	1.3395e-16	-1.13736	5.81376	9.30839e-15	1.01318e-13	-1.4264	5.81376	1.0293e-17	1.26889e-16	-0.877468	5.81376	1.2001e-11	1.00171e-10	0.287103	5.81376	0.0287448	0.220419	-0.00193007	5.81376	0.987854	0.998809	0.546998	5.81376	0.000113256	0.00428457
ENSG00000226562.4	CYP4F26P	lncRNA	-1.4218	3.03445	2.14119e-09	8.42124e-09	-0.523878	3.03445	0.00577006	0.0104891	-0.73834	3.03445	0.00020476	0.000404405	-0.965425	3.03445	4.48335e-06	1.60329e-05	0.897918	3.03445	0.00107787	0.0348802	0.683455	3.03445	0.0102779	0.398794	0.45637	3.03445	0.0786811	0.269366
ENSG00000101076.18	HNF4A	protein_coding	-1.41978	4.37413	5.10099e-13	3.20249e-12	-0.922741	4.37413	2.03015e-08	8.98261e-08	-1.02219	4.37413	2.10487e-09	8.18574e-09	-1.19179	4.37413	5.18924e-11	3.94891e-10	0.497038	4.37413	0.00945814	0.123762	0.397588	4.37413	0.0347637	0.533703	0.227991	4.37413	0.21617	0.465974
ENSG00000183579.16	ZNRF3	protein_coding	-1.41501	4.77069	1.49317e-14	1.17417e-13	-0.976272	4.77069	2.99916e-10	1.7209e-09	-1.25178	4.77069	4.74717e-13	2.98319e-12	-1.02952	4.77069	8.11894e-11	6.03572e-10	0.438733	4.77069	0.0092159	0.121864	0.163223	4.77069	0.312205	0.82159	0.38549	4.77069	0.0207561	0.122964
ENSG00000182871.16	COL18A1	protein_coding	-1.41464	6.39012	1.83645e-22	5.32892e-21	-1.07649	6.39012	1.21928e-18	2.42077e-17	-1.34811	6.39012	8.9072e-22	2.17781e-20	-1.19059	6.39012	4.97232e-20	1.51424e-18	0.338157	6.39012	0.000535504	0.0235381	0.0665365	6.39012	0.458301	0.882623	0.22405	6.39012	0.0162338	0.104936
ENSG00000167680.17	SEMA6B	protein_coding	-1.40765	3.75897	3.19977e-11	1.58762e-10	-0.74332	3.75897	1.54211e-05	4.40608e-05	-1.15832	3.75897	3.50516e-09	1.32566e-08	-0.558544	3.75897	0.000610085	0.00149055	0.664325	3.75897	0.00318373	0.0654872	0.249322	3.75897	0.242601	0.782538	0.849101	3.75897	0.00027102	0.00781131
ENSG00000186918.14	ZNF395	protein_coding	-1.40142	3.8574	4.56287e-11	2.22465e-10	-0.968527	3.8574	1.85932e-07	7.06842e-07	-1.56656	3.8574	2.50184e-12	1.43243e-11	-1.01448	3.8574	7.39609e-08	3.52784e-07	0.432895	3.8574	0.0485088	0.289925	-0.165134	3.8574	0.44077	0.875511	0.386944	3.8574	0.0762014	0.26469
ENSG00000165650.12	PDZD8	protein_coding	-1.4007	7.76935	1.8336e-25	9.34711e-24	-1.06725	7.76935	1.4999e-21	5.17055e-20	-1.2985	7.76935	2.31757e-24	9.93471e-23	-0.936786	7.76935	1.00842e-19	2.91339e-18	0.333453	7.76935	4.28198e-05	0.00403821	0.102206	7.76935	0.160981	0.719872	0.463916	7.76935	1.68583e-07	3.09139e-05
ENSG00000054654.19	SYNE2	protein_coding	-1.3978	7.56719	5.33754e-20	9.57493e-19	-1.16325	7.56719	1.73059e-17	2.84191e-16	-1.43451	7.56719	2.3218e-20	4.50143e-19	-1.16843	7.56719	1.50869e-17	2.99087e-16	0.234547	7.56719	0.0310532	0.229852	-0.0367104	7.56719	0.727207	0.954225	0.229365	7.56719	0.0347111	0.167811
ENSG00000165868.16	HSPA12A	protein_coding	-1.39596	5.21424	2.18703e-19	3.54735e-18	-0.901147	5.21424	1.17004e-13	1.06907e-12	-1.10188	5.21424	3.33575e-16	3.29655e-15	-0.817959	5.21424	1.6873e-12	1.59352e-11	0.494816	5.21424	6.33989e-05	0.00525504	0.294083	5.21424	0.0106323	0.39886	0.578003	5.21424	6.34455e-06	0.000558521
ENSG00000104833.12	TUBB4A	protein_coding	-1.39442	1.98069	4.96432e-06	1.24042e-05	-1.31079	1.98069	1.32257e-05	3.81764e-05	-0.641228	1.98069	0.0182444	0.0267378	-0.609175	1.98069	0.0243844	0.0419148	0.0836315	1.98069	0.820682	0.941574	0.753194	1.98069	0.0472059	0.561797	0.785246	1.98069	0.0390173	0.180689
ENSG00000166415.15	WDR72	protein_coding	-1.39063	5.369	5.83217e-18	7.67719e-17	-0.883452	5.369	3.1722e-12	2.36892e-11	-1.19625	5.369	5.79044e-16	5.57225e-15	-0.859979	5.369	6.477e-12	5.64089e-11	0.507181	5.369	0.000169232	0.0106908	0.194384	5.369	0.115667	0.666691	0.530655	5.369	9.52688e-05	0.00380131
ENSG00000001461.17	NIPAL3	protein_coding	-1.38893	4.16299	1.0152e-12	6.12603e-12	-0.922598	4.16299	2.18005e-08	9.60723e-08	-1.44619	4.16299	3.34973e-13	2.15739e-12	-0.982384	4.16299	5.5564e-09	3.15261e-08	0.466332	4.16299	0.0146472	0.15697	-0.0572616	4.16299	0.754386	0.959276	0.406545	4.16299	0.0316177	0.158125
ENSG00000068024.17	HDAC4	protein_coding	-1.38548	4.40012	1.21672e-14	9.65989e-14	-0.90116	4.40012	1.03286e-09	5.49875e-09	-1.41683	4.40012	6.35082e-15	5.23368e-14	-0.996643	4.40012	9.0358e-11	6.66106e-10	0.484324	4.40012	0.00351721	0.0696217	-0.0313449	4.40012	0.840668	0.974558	0.388841	4.40012	0.0167366	0.10732
ENSG00000170412.18	GPRC5C	protein_coding	-1.37964	3.81675	1.89055e-11	9.67854e-11	-0.934646	3.81675	1.39796e-07	5.41111e-07	-1.23034	3.81675	3.30712e-10	1.44201e-09	-0.946535	3.81675	1.08778e-07	5.0857e-07	0.444996	3.81675	0.0337774	0.239894	0.149305	3.81675	0.463473	0.883446	0.433108	3.81675	0.0385075	0.179272
ENSG00000169129.15	AFAP1L2	protein_coding	-1.37759	5.19293	6.09515e-16	5.82303e-15	-1.06068	5.19293	1.08119e-12	8.57873e-12	-1.06536	5.19293	9.59091e-13	5.80068e-12	-1.23594	5.19293	1.48148e-14	1.8862e-13	0.31691	5.19293	0.0288031	0.220713	0.312227	5.19293	0.0310875	0.515988	0.141647	5.19293	0.315165	0.568926
ENSG00000150867.14	PIP4K2A	protein_coding	-1.3723	5.11434	4.02855e-13	2.56332e-12	-0.822218	5.11434	9.16182e-08	3.67112e-07	-1.13379	5.11434	6.23884e-11	2.97692e-10	-0.678572	5.11434	3.17564e-06	1.16209e-05	0.550086	5.11434	0.00314927	0.0651722	0.238514	5.11434	0.177873	0.736007	0.693732	5.11434	0.000312142	0.00846213
ENSG00000152953.13	STK32B	protein_coding	-1.36572	4.45388	1.32798e-15	1.19599e-14	-0.877118	4.45388	2.29632e-10	1.33974e-09	-1.19063	4.45388	7.10763e-14	5.00224e-13	-0.999981	4.45388	8.31592e-12	7.10189e-11	0.488598	4.45388	0.00146032	0.0426563	0.175088	4.45388	0.224019	0.771368	0.365735	4.45388	0.0140352	0.0971967
ENSG00000198353.8	HOXC4	protein_coding	-1.36378	1.26665	0.000131541	0.000267644	-0.106729	1.26665	0.738794	0.782598	-0.469512	1.26665	0.148183	0.184868	-0.426455	1.26665	0.187909	0.252412	1.25705	1.26665	0.00827143	0.114115	0.894271	1.26665	0.0542755	0.568824	0.937328	1.26665	0.0441992	0.194715
ENSG00000137962.13	ARHGAP29	protein_coding	-1.36214	6.88363	1.26725e-20	2.60209e-19	-1.1131	6.88363	7.62553e-18	1.34419e-16	-1.2422	6.88363	2.42619e-19	3.92562e-18	-1.10665	6.88363	9.13142e-18	1.86629e-16	0.249046	6.88363	0.0149319	0.158861	0.119937	6.88363	0.22583	0.772845	0.255492	6.88363	0.0127109	0.0922647
ENSG00000248049.7	UBA6-AS1	lncRNA	-1.3596	2.02385	3.53772e-07	1.03178e-06	0.226918	2.02385	0.303673	0.369444	-0.257814	2.02385	0.24358	0.289363	0.127392	2.02385	0.561597	0.634174	1.58651	2.02385	9.80477e-06	0.00139196	1.10178	2.02385	0.00101799	0.178678	1.48699	2.02385	2.60882e-05	0.00158001
ENSG00000148411.8	NACC2	protein_coding	-1.35597	5.65463	2.05849e-20	4.03837e-19	-0.877169	5.65463	1.34081e-14	1.41962e-13	-1.29826	5.65463	8.30718e-20	1.46176e-18	-0.90506	5.65463	5.39698e-15	7.20489e-14	0.478796	5.65463	2.36109e-05	0.00257632	0.057703	5.65463	0.561004	0.914561	0.450905	5.65463	5.53265e-05	0.00273586
ENSG00000134871.19	COL4A2	protein_coding	-1.35565	8.30844	1.64175e-28	1.50528e-26	-1.12787	8.30844	8.35978e-26	6.45463e-24	-1.33918	8.30844	2.48952e-28	2.20598e-26	-1.24157	8.30844	3.25898e-27	3.61582e-25	0.227773	8.30844	0.000263808	0.0146964	0.0164635	8.30844	0.771062	0.965121	0.114078	8.30844	0.0497871	0.208187
ENSG00000166311.10	SMPD1	protein_coding	-1.35549	3.50146	6.52015e-09	2.40261e-08	-0.801542	3.50146	7.344e-05	0.00018661	-1.01215	3.50146	2.0762e-06	5.42277e-06	-0.742358	3.50146	0.000195479	0.00052415	0.553947	3.50146	0.034878	0.244676	0.343337	3.50146	0.182377	0.73983	0.613131	3.50146	0.0203817	0.12138
ENSG00000081059.20	TCF7	protein_coding	-1.35349	3.42028	5.62848e-11	2.70327e-10	-0.820344	3.42028	2.39198e-06	7.76892e-06	-0.458174	3.42028	0.00340475	0.00561561	-0.295934	3.42028	0.0500767	0.0794667	0.533148	3.42028	0.0140528	0.153465	0.895318	3.42028	0.000114726	0.0504909	1.05756	3.42028	1.08396e-05	0.000822498
ENSG00000127124.16	HIVEP3	protein_coding	-1.34232	2.27983	8.74581e-06	2.10867e-05	-0.456999	2.27983	0.0854437	0.119859	-0.486704	2.27983	0.0677497	0.0902077	-0.0852803	2.27983	0.743159	0.793365	0.885323	2.27983	0.0206223	0.187131	0.855618	2.27983	0.0249222	0.484159	1.25704	2.27983	0.00150849	0.0240131
ENSG00000155111.15	CDK19	protein_coding	-1.3356	4.50857	9.05341e-14	6.30111e-13	-0.985467	4.50857	2.72202e-10	1.57213e-09	-1.27757	4.50857	3.1356e-13	2.0264e-12	-1.19283	4.50857	2.04231e-12	1.90563e-11	0.350136	4.50857	0.0354366	0.246436	0.0580349	4.50857	0.719062	0.952979	0.142773	4.50857	0.378419	0.62833
ENSG00000152642.11	GPD1L	protein_coding	-1.32746	4.00384	5.83578e-10	2.46559e-09	-0.874755	4.00384	2.92283e-06	9.33255e-06	-0.969718	4.00384	4.67248e-07	1.33299e-06	-0.890562	4.00384	2.15329e-06	8.12515e-06	0.452704	4.00384	0.0495303	0.292623	0.357742	4.00384	0.116885	0.668354	0.436897	4.00384	0.0575749	0.225433
ENSG00000101417.12	PXMP4	protein_coding	-1.32691	3.20141	3.15215e-08	1.05817e-07	-0.743895	3.20141	0.000351222	0.000793903	-0.891132	3.20141	3.47545e-05	7.65795e-05	-0.571683	3.20141	0.00443025	0.0090644	0.583012	3.20141	0.0349815	0.244676	0.435775	3.20141	0.110025	0.662267	0.755224	3.20141	0.00743038	0.0665107
ENSG00000278318.5	ZNF229	protein_coding	-1.32504	3.14898	1.01769e-07	3.20377e-07	-0.497859	3.14898	0.0170245	0.0279779	-0.911775	3.14898	5.50274e-05	0.000117904	-0.590669	3.14898	0.00531026	0.0106576	0.82718	3.14898	0.00572416	0.0920583	0.413264	3.14898	0.150329	0.711281	0.73437	3.14898	0.0131239	0.093896
ENSG00000127946.17	HIP1	protein_coding	-1.32326	6.65631	1.01523e-21	2.53666e-20	-0.92059	6.65631	9.83513e-17	1.43484e-15	-1.32331	6.65631	1.0141e-21	2.47033e-20	-0.877295	6.65631	4.21651e-16	6.66713e-15	0.402675	6.65631	5.23143e-05	0.00463561	-4.49e-05	6.65631	0.999594	0.999805	0.445969	6.65631	1.17765e-05	0.000873515
ENSG00000114796.16	KLHL24	protein_coding	-1.32293	4.23484	1.8684e-11	9.57626e-11	-0.922894	4.23484	7.70721e-08	3.13052e-07	-1.28812	4.23484	3.69846e-11	1.82477e-10	-1.06517	4.23484	3.56849e-09	2.08842e-08	0.400031	4.23484	0.0456666	0.280447	0.0348042	4.23484	0.857968	0.975466	0.257755	4.23484	0.190427	0.437663
ENSG00000183098.11	GPC6	protein_coding	-1.32172	4.71481	8.01159e-14	5.61449e-13	-0.956589	4.71481	3.90784e-10	2.19929e-09	-1.10449	4.71481	1.05992e-11	5.5932e-11	-1.10585	4.71481	1.02665e-11	8.67233e-11	0.36513	4.71481	0.0265579	0.211983	0.217225	4.71481	0.17708	0.735668	0.215874	4.71481	0.179719	0.425125
ENSG00000142623.11	PADI1	protein_coding	-1.32091	1.3048	0.00120904	0.00215337	-0.221467	1.3048	0.558601	0.620809	-1.46453	1.3048	0.000409118	0.000776735	-0.0858563	1.3048	0.820243	0.855694	1.09945	1.3048	0.045574	0.280447	-0.143619	1.3048	0.78813	0.966801	1.23506	1.3048	0.0257572	0.139603
ENSG00000112379.9	ARFGEF3	protein_coding	-1.31477	4.80256	1.76157e-14	1.36491e-13	-0.752834	4.80256	2.36678e-08	1.0385e-07	-0.871993	4.80256	8.83025e-10	3.6297e-09	-0.978843	4.80256	5.26219e-11	4.00212e-10	0.561937	4.80256	0.000589631	0.0248719	0.442779	4.80256	0.0052539	0.336735	0.335929	4.80256	0.0302547	0.153991
ENSG00000163686.15	ABHD6	protein_coding	-1.31302	3.26973	9.69421e-09	3.50185e-08	-0.31471	3.26973	0.082411	0.116135	-1.11943	3.26973	2.57199e-07	7.61561e-07	-0.535445	3.26973	0.00442755	0.00906029	0.998311	3.26973	0.000301827	0.0158108	0.193594	3.26973	0.441927	0.876444	0.777576	3.26973	0.0035697	0.0417826
ENSG00000151491.14	EPS8	protein_coding	-1.31037	6.05349	7.51716e-17	8.19563e-16	-1.12207	6.05349	7.67954e-15	8.49187e-14	-1.05164	6.05349	4.96082e-14	3.5713e-13	-1.02204	6.05349	1.11272e-13	1.24713e-12	0.188302	6.05349	0.13589	0.465215	0.258731	6.05349	0.0432478	0.556528	0.288339	6.05349	0.0252604	0.137531
ENSG00000175970.11	UNC119B	protein_coding	-1.30886	5.15694	1.6491e-18	2.37697e-17	-0.761078	5.15694	1.12704e-11	7.8235e-11	-1.25774	5.15694	5.72741e-18	7.39912e-17	-0.825375	5.15694	1.30536e-12	1.24748e-11	0.547784	5.15694	1.4603e-05	0.00189023	0.0511219	5.15694	0.641718	0.933051	0.483487	5.15694	8.58479e-05	0.00359825
ENSG00000107738.20	VSIR	protein_coding	-1.3067	3.30865	1.63107e-05	3.78406e-05	-0.552897	3.30865	0.0418289	0.063109	-1.00257	3.30865	0.000506725	0.000947499	-0.154981	3.30865	0.557541	0.630295	0.753802	3.30865	0.049294	0.291864	0.304133	3.30865	0.416801	0.868397	1.15172	3.30865	0.00368701	0.0427014
ENSG00000066279.19	ASPM	protein_coding	-1.30356	7.32254	2.67308e-20	5.11489e-19	-0.922097	7.32254	1.23891e-15	1.52587e-14	-1.15038	7.32254	1.42327e-18	2.03812e-17	-0.860329	7.32254	9.49418e-15	1.23135e-13	0.381461	7.32254	0.000308185	0.0160195	0.153177	7.32254	0.116885	0.668354	0.443229	7.32254	4.55182e-05	0.0023754
ENSG00000136720.7	HS6ST1	protein_coding	-1.29809	3.7769	1.85291e-12	1.08009e-11	-0.861652	3.7769	3.53425e-08	1.51159e-07	-1.51843	3.7769	2.35258e-14	1.78001e-13	-1.02621	3.7769	7.1776e-10	4.61372e-09	0.436441	3.7769	0.0166371	0.168709	-0.220333	3.7769	0.212562	0.764195	0.271884	3.7769	0.126155	0.350437
ENSG00000143473.13	KCNH1	protein_coding	-1.29729	1.32385	5.40604e-05	0.000116153	-0.569521	1.32385	0.0514102	0.0761122	0.34795	1.32385	0.226059	0.270447	-0.70329	1.32385	0.0176334	0.0313723	0.727773	1.32385	0.0769201	0.362835	1.64524	1.32385	0.000219665	0.0763222	0.594005	1.32385	0.145824	0.37778
ENSG00000121671.12	CRY2	protein_coding	-1.29415	2.60447	8.38261e-06	2.02814e-05	-0.522198	2.60447	0.0426825	0.0643088	-0.881561	2.60447	0.00111722	0.00198476	-0.454875	2.60447	0.0754341	0.114228	0.771948	2.60447	0.034597	0.244008	0.412586	2.60447	0.247884	0.787327	0.839271	2.60447	0.0223376	0.128228
[truncated: 1,786 more rows]
