# Supplementary material for: Human long noncoding RNA VILMIR is induced by major respiratory viral infections and modulates the host interferon response
Source: J Virol. 2025 Mar 25;99(4):e00141-25. doi: 10.1128/jvi.00141-25 (PMC11998520; doi:10.1128/jvi.00141-25)
Supplement: Tables S8 to S14 — Pathway and function analysis of VILMIR knockdown after H1N1 shown in Fig. 8. [file jvi.00141-25-s0006.xlsx]

## Sheet: Descriptions
Table #	Title/description
Table S8	Canonical pathways enriched in both VILMIR knockdown lines after 10 ng/mL IFN-β treatment and H1N1 infection in A549 cells as seen in Figure 8C.
Table S9	Canonical pathways enriched in both VILMIR knockdown lines after 1 ng/mL IFN-β treatment and H1N1 infection in A549 cells.
Table S10	Diseases and functions enriched in both VILMIR knockdown lines after two IFN-β doses and H1N1 infection in A549 cells.
Table S11	All canonical pathways enriched in both VILMIR knockdown lines after H1N1 infection in A549 cells.
Table S12	Canonical pathways enriched in both VILMIR knockdown lines only after H1N1 infection and none of the IFN-β conditions in A549 cells as seen in Figure 8D.
Table S13	All diseases and functions enriched in both VILMIR knockdown lines after H1N1 infection in A549 cells.
Table S14	Diseases and functions enriched in both VILMIR knockdown lines only after H1N1 infection and none of the IFN-β conditions in A549 cells as seen in Figure 8E.

## Sheet: Table S8
Table S8. Canonical pathways enriched in both VILMIR knockdown lines after 10 ng/mL IFN-β treatment and H1N1 infection in A549 cells as seen in Figure 8C.
© 2000-2025 QIAGEN. All rights reserved.	-log10 p-value
Canonical Pathways	VILMIRg1vCtrl 10 ng IFN	VILMIRg2vCtrl 10 ng IFN	VILMIRg1vCtrl H1N1	VILMIRg2vCtrl H1N1
Class I MHC mediated antigen processing and presentation	8.01571	1.673	13.403	1.6619
ISG15 antiviral mechanism	5.9032	1.35355	10.5512	3.74627
Huntington's Disease Signaling	6.24945	1.81451	9.21096	3.18214
Estrogen Receptor Signaling	6.20438	2.4702	9.14538	1.54806
Processing of Capped Intron-Containing Pre-mRNA	9.22098	1.43948	3.77685	3.53137
Pulmonary Fibrosis Idiopathic Signaling Pathway	2.5643	2.60233	7.58664	3.08964
Signaling by VEGF	2.39814	1.89075	9.29072	1.53429
Histone Modification Signaling Pathway	6.25488	1.33958	3.39973	1.44041
MicroRNA Biogenesis Signaling Pathway	2.9394	2.15937	4.19976	2.40821
Deadenylation-dependent mRNA decay	5.10581	2.48154	1.94407	1.60332
Mitotic Prometaphase	4.51911	1.48765	3.12695	1.70673
Pancreatic Secretion Signaling Pathway	3.00518	1.49019	3.73371	2.32085
Mitochondrial protein degradation	2.245	2.06755	3.68303	1.75475
ERBB Signaling	1.96103	2.17544	3.51135	1.89201
Role of Tissue Factor in Cancer	2.07772	2.33943	3.348	1.36331
Wound Healing Signaling Pathway	1.90781	1.43306	3.21439	1.60314
IL-8 Signaling	2.07772	1.45598	1.88251	1.65633
Signaling by PDGF	1.76178	1.69098	1.43435	2.06669

## Sheet: Table S9
Table S9. Canonical pathways enriched in both VILMIR knockdown lines after 1 ng/mL IFN-β treatment and H1N1 infection in A549 cells.
© 2000-2025 QIAGEN. All rights reserved.	-log10 p-value
Canonical Pathways	VILMIRg1vCtrl 1 ng IFN	VILMIRg2vCtrl 1 ng IFN	VILMIRg1vCtrl H1N1	VILMIRg2vCtrl H1N1
Class I MHC mediated antigen processing and presentation	5.75733	3.09372	13.403	1.6619
Cell Cycle Checkpoints	1.9861	1.64216	10.1244	1.54954
TGF-β Signaling	2.09702	2.45598	5.8593	3.2728
Myelination Signaling Pathway	1.45467	2.14693	4.94435	4.13793
Transcriptional activity of SMAD2/SMAD3:SMAD4 heterotrimer	1.88466	4.15699	3.31193	2.37585
Processing of Capped Intron-Containing Pre-mRNA	1.81655	2.22434	3.77685	3.53137
Synaptogenesis Signaling Pathway	1.55486	1.56078	1.98956	3.65341
Reelin Signaling in Neurons	1.41898	2.70394	1.35621	1.99119
ERK5 Signaling	1.35909	1.77393	1.52544	1.52811

## Sheet: Table S10
Table S10. Diseases and functions enriched in both VILMIR knockdown lines after two IFN-β doses and H1N1 infection in A549 cells.
© 2000-2025 QIAGEN. All rights reserved.	-log10 p-value
Diseases and Bio Functions	VILMIRg1vCtrl 1 ng IFN	VILMIRg2vCtrl 1 ng IFN	VILMIRg1vCtrl 10 ng IFN	VILMIRg2vCtrl 10 ng IFN	VILMIRg1vCtrl H1N1	VILMIRg2vCtrl H1N1
Neurogenic lesion	9.92526	9.08887	60.9627	8.66064	84.853	42.5378
Brain lesion	10.1279	9.0881	62.0401	8.36749	83.1781	41.0142
Soft tissue lesion	9.51443	11.7114	62.5212	10.2704	74.7915	43.3823
Necrosis	3.35615	7.58658	46.653	5.58339	82.2111	22.037
Liver lesion	6.42254	11.4789	41.0734	11.062	66.6289	27.0229
Organismal death	9.16852	11.3414	42.5073	11.0713	62.9168	20.8628
Apoptosis	5.06505	9.35193	34.0425	4.36258	73.4694	16.94
Cell death of tumor cell lines	3.40738	5.94474	36.5896	4.38942	66.0655	14.3416
Abnormality of endometrium	9.01421	9.81687	23.0583	7.85061	49.7827	27.9788
Familial neurological disorder	9.6397	6.47785	30.211	6.38006	50.8604	19.2094
Cell proliferation of tumor cell lines	5.96668	5.3435	30.8851	4.75637	58.077	13.3847
Viral Infection	7.56841	4.11513	39.4982	4.58253	53.1785	8.28546
Familial encephalopathy	8.54466	6.19447	31.6402	4.55572	50.2248	14.4761
Familial central nervous system disease	8.98671	5.73532	30.0609	4.22213	50.6092	13.9755
Lung lesion	9.77432	4.66225	27.2477	10.082	41.7692	16.499
Cell movement	4.15413	3.80568	29.0383	3.02881	54.3465	11.9877
Organization of cytoplasm	5.69307	3.52183	26.4718	2.33557	45.871	20.9551
Migration of cells	4.77509	3.98562	29.2461	3.53619	52.1746	11.0198
Apoptosis of tumor cell lines	3.37675	4.49954	22.7624	3.5334	56.5177	12.0866
Cell survival	7.37642	5.72221	28.1607	5.35653	43.9067	9.29237
Expression of RNA	8.09453	7.3702	22.9723	3.36016	47.5553	7.44438
Cell viability	7.29302	5.21176	27.2071	5.52255	42.2448	9.25056
Invasion of cells	4.98476	2.97541	25.0712	5.4181	42.0248	11.4691
Cell movement of tumor cell lines	5.31315	2.4655	23.749	4.52037	43.8246	11.4931
Invasion of tumor cell lines	5.60777	3.31301	23.2438	4.50545	42.1766	11.602
Transcription of RNA	8.53654	8.03162	19.0714	4.21588	40.0123	9.34126
Metabolism of macromolecule	4.15741	3.53299	22.431	2.95964	48.633	6.83449
Migration of tumor cell lines	5.56411	2.4949	21.6483	4.98144	40.7844	11.8241
Infection by RNA virus	4.18526	2.24227	30.1987	4.12157	37.7986	7.31671
Movement disorders	6.17151	5.31229	16.015	5.0236	37.3694	12.035
Transcription	6.96893	6.48294	19.3458	2.75223	38.5193	7.1918
Replication of virus	7.54242	5.7248	21.5737	4.26616	35.7334	4.60182
Cell viability of tumor cell lines	6.87887	3.49479	22.5528	3.37635	34.1755	6.79469
Familial congenital malformation	3.48653	5.44872	16.032	5.35751	26.3308	15.6324
Immune mediated inflammatory disease	5.33096	4.00747	16.8386	1.99231	38.2385	5.37706
Neuromuscular disease	5.40204	4.77529	11.0537	3.82177	35.9206	9.1161
Replication of RNA virus	6.63901	4.63166	19.6172	3.45655	30.4368	4.74287
Metabolism of protein	4.15051	2.25132	18.8285	2.01849	35.7278	5.9733
Formation of cellular protrusions	2.56244	2.93218	15.8476	1.93341	30.8208	14.096
Transcription of DNA	6.19619	6.75654	13.5754	5.25856	26.9237	8.46132
Disorder of basal ganglia	3.439	4.05852	13.7215	4.43541	30.4957	7.45395
Necrosis of epithelial tissue	2.71677	4.70651	9.69252	2.17597	31.3464	12.0262
Early-onset encephalopathy	6.63738	4.7741	22.4386	5.16909	10.3377	9.22214
Autosomal recessive neurological disorder	5.30336	5.38919	18.0253	4.92918	14.0659	10.1435
Early-onset neurological disorder	6.01399	4.80702	21.3632	5.28361	10.4254	9.89615
Quantity of cells	2.16891	3.13965	11.0737	2.43896	29.3998	8.10174
Growth failure or short stature	7.20699	3.45691	9.41163	2.01248	22.898	11.1097
Congenital neurological disorder	4.15317	4.44026	17.475	5.62313	14.0645	9.97787
Abnormal morphology of body cavity	3.23871	1.96711	15.1173	3.40229	22.001	9.87481
Neurological signs	2.85919	3.2227	9.18956	2.36298	30.4927	6.2947
Localization of protein	3.83524	3.75404	13.2475	4.82705	23.4187	4.88551
Cell proliferation of carcinoma cell lines	3.53281	2.85462	12.7142	2.31004	26.4919	5.52119
Progressive neurological disorder	3.67774	4.16661	11.1908	4.45979	23.1021	6.08584
Hereditary connective tissue disorder	3.22315	4.20429	10.359	6.56883	17.7835	9.71699
Invasion of breast cancer cell lines	3.63723	2.84014	8.33881	6.4859	19.2168	9.7245
Autism spectrum disorder or intellectual disability	4.04932	3.43215	13.4229	2.15878	19.9308	6.92223
Colony formation of cells	3.37801	3.09129	8.53731	3.61811	25.0135	5.79782
Syndromic encephalopathy	6.46811	2.48804	12.7876	2.62817	18.147	5.82887
Activation of DNA endogenous promoter	3.31477	4.73301	8.90567	4.30021	21.0245	5.14897
Growth of organism	3.78712	3.21461	8.87579	2.6745	22.4506	5.05197
Cell death of carcinoma cell lines	3.69242	2.8055	8.16149	2.17748	21.0099	6.79042
Apoptosis of breast cancer cell lines	2.03314	2.45701	10.7059	3.44229	19.806	5.72442
Survival of organism	3.223	2.8243	7.81401	3.43841	18.2822	8.28601
Development of tumor cell lines	2.63117	3.00821	7.71894	5.36849	20.3189	3.94354
Size of body	3.39342	3.69626	7.50879	4.56407	14.2277	7.9135
Development of abdomen	2.93516	2.40206	5.31673	3.2038	15.7947	9.4028
Catabolism of macromolecule	4.45069	3.6318	8.30557	3.76825	14.5582	4.03525
Catabolism of protein	4.19988	2.6361	8.51493	2.92679	15.1285	4.91708

## Sheet: Table S11
Table S11. All canonical pathways enriched in both VILMIR knockdown lines after H1N1 infection in A549 cells.
© 2000-2024 QIAGEN. All rights reserved.	-log10 p-value
Canonical Pathways	VILMIRg1vCtrl H1N1	VILMIRg2vCtrl H1N1
Sirtuin Signaling Pathway	15.1361	3.33169
RHO GTPase cycle	12.6043	4.06996
Mitochondrial RNA degradation	11.6645	4.36166
Class I MHC mediated antigen processing and presentation	13.403	1.6619
ISG15 antiviral mechanism	10.5512	3.74627
HER-2 Signaling in Breast Cancer	10.1311	3.02382
Huntington's Disease Signaling	9.21096	3.18214
Protein Ubiquitination Pathway	10.1654	1.72157
Cell Cycle Checkpoints	10.1244	1.54954
Role of PKR in Interferon Induction and Antiviral Response	9.40293	1.61396
Signaling by TGF-beta Receptor Complex	8.73434	2.23645
Extracellular matrix organization	3.62088	7.27976
Signaling by VEGF	9.29072	1.53429
Estrogen Receptor Signaling	9.14538	1.54806
Pulmonary Fibrosis Idiopathic Signaling Pathway	7.58664	3.08964
rRNA processing	6.43848	2.80379
TGF-β Signaling	5.8593	3.2728
Myelination Signaling Pathway	4.94435	4.13793
Nuclear Cytoskeleton Signaling Pathway	4.60206	4.47067
tRNA processing in the mitochondrion	6.62516	2.24177
Sertoli Cell-Germ Cell Junction Signaling Pathway (Enhanced)	5.86941	2.81866
Epithelial Adherens Junction Signaling	6.20054	1.92321
Sertoli Cell-Sertoli Cell Junction Signaling	6.14717	1.92779
Mitotic Metaphase and Anaphase	5.46833	2.45788
Regulation of lipid metabolism by PPARalpha	4.30581	3.49221
Signaling by PTK6	5.49174	2.19238
Assembly of collagen fibrils and other multimeric structures	3.0993	4.53867
Germ Cell-Sertoli Cell Junction Signaling	5.8763	1.66443
Actin Cytoskeleton Signaling	5.19512	2.33998
L1CAM interactions	5.45398	1.92792
Processing of Capped Intron-Containing Pre-mRNA	3.77685	3.53137
Cellular response to heat stress	5.53606	1.67768
Synthesis of DNA	5.0841	1.97773
Glycerophospholipid biosynthesis	2.25939	4.79489
GP6 Signaling Pathway	3.80215	3.16884
Kinetochore Metaphase Signaling Pathway	4.33924	2.52698
Intra-Golgi and retrograde Golgi-to-ER traffic	3.16233	3.61808
MicroRNA Biogenesis Signaling Pathway	4.19976	2.40821
Cytosolic sensors of pathogen-associated DNA	5.20052	1.3559
Agrin Interactions at Neuromuscular Junction	3.13526	3.41788
Signaling by ERBB2	4.67119	1.82598
Neuregulin Signaling	3.46606	3.01246
Protein Kinase A Signaling	4.83339	1.4906
Signaling by MET	3.92996	2.34609
DDX58/IFIH1-mediated induction of interferon-alpha/beta	4.88018	1.34534
Pancreatic Secretion Signaling Pathway	3.73371	2.32085
HIF1α Signaling	3.96229	1.93931
Response to elevated platelet cytosolic Ca2+	4.4694	1.38171
Miscellaneous transport and binding events	2.49025	3.30918
Ephrin B Signaling	1.94521	3.80023
Transcriptional activity of SMAD2/SMAD3:SMAD4 heterotrimer	3.31193	2.37585
Synaptogenesis Signaling Pathway	1.98956	3.65341
Cell junction organization	2.67283	2.92277
Cholesterol biosynthesis	3.07735	2.3884
DNA Methylation and Transcriptional Repression Signaling	3.68303	1.75475
Mitochondrial protein degradation	3.68303	1.75475
Circadian Clock	3.89679	1.5367
ERBB Signaling	3.51135	1.89201
Degradation of the extracellular matrix	2.3823	2.81216
Androgen Signaling	3.58963	1.59192
SUMOylation of DNA replication proteins	3.14466	1.99679
ESR-mediated signaling	3.46606	1.67245
Activation of gene expression by SREBF (SREBP)	3.51135	1.58065
RAF/MAP kinase cascade	3.10408	1.98416
Pyridoxal 5'-phosphate Salvage Pathway	2.76597	2.304
Syndecan interactions	1.77716	3.21502
BEX2 Signaling Pathway	3.22695	1.75439
EPH-Ephrin signaling	3.51135	1.46398
Factors involved in megakaryocyte development and platelet production	3.05289	1.89201
Signaling by Rho Family GTPases	3.24328	1.61932
Histone Modification Signaling Pathway	3.39973	1.44041
Mitotic Prometaphase	3.12695	1.70673
Wound Healing Signaling Pathway	3.21439	1.60314
Ephrin Receptor Signaling	2.31228	2.45032
Activation of NMDA receptors and postsynaptic events	2.60414	2.13754
Post-translational protein phosphorylation	3.1807	1.53429
Neutrophil degranulation	3.41112	1.30179
Role of Tissue Factor in Cancer	3.348	1.36331
CDP-diacylglycerol Biosynthesis I	2.29525	2.31743
Ferroptosis Signaling Pathway	2.97223	1.63454
CSDE1 Signaling Pathway	2.41264	2.14942
Adipogenesis pathway	2.56951	1.99119
UVC-Induced MAPK Signaling	2.75018	1.78627
RNA Polymerase II Transcription	2.80338	1.72731
Salvage Pathways of Pyrimidine Ribonucleotides	2.30059	2.14441
ROBO SLIT Signaling Pathway	2.98522	1.45906
CDK5 Signaling	2.42091	1.9727
Phosphatidylglycerol Biosynthesis II (Non-plastidic)	2.11997	2.18491
NER (Nucleotide Excision Repair, Enhanced Pathway)	2.72347	1.51256
Pyruvate metabolism	2.9004	1.32901
Human Embryonic Stem Cell Pluripotency	2.66688	1.48414
p75 NTR receptor-mediated signalling	2.19038	1.92321
Mitotic Prophase	2.50882	1.60426
Superpathway of Cholesterol Biosynthesis	2.64971	1.45643
Axonal Guidance Signaling	2.37696	1.7171
IL-15 Production	2.49217	1.58346
Vitamin-C Transport	1.43834	2.62355
HSP90 chaperone cycle for steroid hormone receptors in the presence of ligand	1.89122	2.10754
Cell Cycle Control of Chromosomal Replication	2.35095	1.56958
Amyloid Processing	2.17233	1.74766
HEY1 Signaling Pathway	2.40265	1.5164
RAC Signaling	2.26691	1.63454
DHCR24 Signaling Pathway	2.38281	1.51495
EGR2 and SOX10-mediated initiation of Schwann cell myelination	1.63007	2.24968
Signaling by ERBB4	1.79014	2.02684
ERB2-ERBB3 Signaling	1.96479	1.84136
Granzyme B Signaling	2.19862	1.60562
Collagen degradation	2.40955	1.3559
UVB-Induced MAPK Signaling	2.05468	1.67355
Glycosaminoglycan metabolism	2.25939	1.45906
Endometrial Cancer Signaling	2.17615	1.4734
FOXO-mediated transcription of cell cycle genes	2.07609	1.53424
IL-17A Signaling in Gastric Cells	1.85706	1.71113
Deadenylation-dependent mRNA decay	1.94407	1.60332
Metabolism of non-coding RNA	1.94407	1.60332
IL-8 Signaling	1.88251	1.65633
Signaling by PDGF	1.43435	2.06669
M-decay: degradation of maternal mRNAs by maternally stored factors	2.05365	1.43009
Metabolism of nitric oxide: NOS3 activation and regulation	1.69258	1.76673
Gα12/13 Signaling	1.74159	1.69788
Reelin Signaling in Neurons	1.35621	1.99119
Iron homeostasis signaling pathway	1.43585	1.83263
Netrin-1 signaling	1.6935	1.50294
Hypoxia Signaling in the Cardiovascular System	1.72854	1.42047
Metabolism of cofactors	1.36958	1.76992
ERK5 Signaling	1.52544	1.52811
G alpha (12/13) signalling events	1.64887	1.36988
Plasma lipoprotein assembly, remodeling, and clearance	1.45036	1.47318
Semaphorin interactions	1.56174	1.3559
Polyamine Regulation in Colon Cancer	1.39269	1.50465

## Sheet: Table S12
Table S12. Canonical pathways enriched in both VILMIR knockdown lines only after H1N1 infection and none of the IFN-β conditions in A549 cells as seen in Figure 8D.
© 2000-2025 QIAGEN. All rights reserved.	-log10 p-value
Canonical Pathways	VILMIRg1vCtrl H1N1	VILMIRg2vCtrl H1N1
L1CAM interactions	5.45398	1.92792
Neuregulin Signaling	3.46606	3.01246
Signaling by MET	3.92996	2.34609
Glycerophospholipid biosynthesis	2.25939	4.79489
Degradation of the extracellular matrix	2.3823	2.81216
Post-translational protein phosphorylation	3.1807	1.53429
Signaling by ERBB2	4.67119	1.82598
BEX2 Signaling Pathway	3.22695	1.75439
Cholesterol biosynthesis	3.07735	2.3884
DNA Methylation and Transcriptional Repression Signaling	3.68303	1.75475
Factors involved in megakaryocyte development and platelet production	3.05289	1.89201
p75 NTR receptor-mediated signalling	2.19038	1.92321
Miscellaneous transport and binding events	2.49025	3.30918
DHCR24 Signaling Pathway	2.38281	1.51495
UVB-Induced MAPK Signaling	2.05468	1.67355
HEY1 Signaling Pathway	2.40265	1.5164
NER (Nucleotide Excision Repair, Enhanced Pathway)	2.72347	1.51256
Pyruvate metabolism	2.9004	1.32901
ROBO SLIT Signaling Pathway	2.98522	1.45906
Cell Cycle Control of Chromosomal Replication	2.35095	1.56958
Vitamin-C Transport	1.43834	2.62355
Gα12/13 Signaling	1.74159	1.69788
Superpathway of Cholesterol Biosynthesis	2.64971	1.45643
EGR2 and SOX10-mediated initiation of Schwann cell myelination	1.63007	2.24968
IL-17A Signaling in Gastric Cells	1.85706	1.71113
M-decay: degradation of maternal mRNAs by maternally stored factors	2.05365	1.43009
CDP-diacylglycerol Biosynthesis I	2.29525	2.31743
FOXO-mediated transcription of cell cycle genes	2.07609	1.53424
Plasma lipoprotein assembly, remodeling, and clearance	1.45036	1.47318
Granzyme B Signaling	2.19862	1.60562
Signaling by ERBB4	1.79014	2.02684
Netrin-1 signaling	1.6935	1.50294

## Sheet: Table S13
Table S13. All diseases and functions enriched in both VILMIR knockdown lines after H1N1 infection in A549 cells.
© 2000-2024 QIAGEN. All rights reserved.	-log10 p-value
Diseases and Bio Functions	VILMIRg1vCtrl H1N1	VILMIRg2vCtrl H1N1
Abdominal lesion	142.787	62.5659
Neurogenic lesion	84.853	42.5378
Intracranial lesion	83.6138	41.6258
Brain lesion	83.1781	41.0142
Soft tissue lesion	74.7915	43.3823
Necrosis	82.2111	22.037
Skin lesion	67.0498	32.8836
Liver lesion	66.6289	27.0229
Apoptosis	73.4694	16.94
Organismal death	62.9168	20.8628
Cell death of tumor cell lines	66.0655	14.3416
Abnormality of endometrium	49.7827	27.9788
Cell proliferation of tumor cell lines	58.077	13.3847
Familial neurological disorder	50.8604	19.2094
Apoptosis of tumor cell lines	56.5177	12.0866
Organization of cytoplasm	45.871	20.9551
Cell movement	54.3465	11.9877
Familial encephalopathy	50.2248	14.4761
Familial central nervous system disease	50.6092	13.9755
Migration of cells	52.1746	11.0198
Organization of cytoskeleton	42.7018	18.8689
Viral Infection	53.1785	8.28546
Lung lesion	41.7692	16.499
Metabolism of macromolecule	48.633	6.83449
Cell movement of tumor cell lines	43.8246	11.4931
Expression of RNA	47.5553	7.44438
Microtubule dynamics	37.5758	16.7648
Invasion of tumor cell lines	42.1766	11.602
Invasion of cells	42.0248	11.4691
Cell survival	43.9067	9.29237
Migration of tumor cell lines	40.7844	11.8241
Gastric lesion	38.1339	13.9454
Cell viability	42.2448	9.25056
Motor dysfunction or movement disorder	38.4383	12.045
Acute disease	39.7353	10.0324
Movement disorders	37.3694	12.035
Transcription of RNA	40.0123	9.34126
Bone marrow lesion	39.9945	9.05171
Non-malignant disorder	34.6576	12.7994
Cell cycle progression	39.2607	8.14876
Transcription	38.5193	7.1918
Pancreatic mass	32.6306	13.0174
Infection by RNA virus	37.7986	7.31671
Neuromuscular disease	35.9206	9.1161
Pancreatic lesion	32.1793	12.825
Formation of cellular protrusions	30.8208	14.096
Renal lesion	28.8564	15.0018
Immune mediated inflammatory disease	38.2385	5.37706
Necrosis of epithelial tissue	31.3464	12.0262
Familial congenital malformation	26.3308	15.6324
Metabolism of protein	35.7278	5.9733
Cell viability of tumor cell lines	34.1755	6.79469
Replication of virus	35.7334	4.60182
Formation of renal lesion	26.43	12.1357
Disorder of basal ganglia	30.4957	7.45395
Quantity of cells	29.3998	8.10174
Neurological signs	30.4927	6.2947
Cell death of epithelial cells	26.74	8.86174
Death of embryo	25.8219	9.63757
Transcription of DNA	26.9237	8.46132
Replication of RNA virus	30.4368	4.74287
Rheumatic disease	30.2359	4.73606
Cell death of connective tissue cells	27.4193	7.52362
Assembly of organelle	19.9833	14.3693
Growth failure or short stature	22.898	11.1097
Interphase	29.1535	4.81795
Inflammation of absolute anatomical region	28.1073	5.80261
Oral lesion	21.4765	12.3156
Development of body trunk	24.0685	9.15946
Endocytosis	28.9382	3.89442
Transport of molecule	19.2675	13.5098
Familial psychiatric disease	24.7763	7.89624
Cellular homeostasis	24.271	8.24558
Hereditary neuromuscular disease	26.8584	5.52157
Cell proliferation of carcinoma cell lines	26.4919	5.52119
Abnormal morphology of body cavity	22.001	9.87481
Colony formation	25.0512	5.94757
Colony formation of cells	25.0135	5.79782
Huntington Disease	24.8759	5.72354
Morphogenesis of neurons	21.0387	9.22574
Benign pelvic disease	20.4184	9.82334
Dyskinesia	24.1543	5.90474
Proliferation of connective tissue cells	19.3058	10.7442
Quantity of lesion	19.5364	9.69309
Neuritogenesis	20.9607	8.23443
Progressive neurological disorder	23.1021	6.08584
Benign lesion	16.7172	12.3838
Growth failure	20.3674	8.72201
Invasion of breast cancer cell lines	19.2168	9.7245
Glucose metabolism disorder	23.6598	5.1421
Growth of connective tissue	18.0798	10.6232
Proliferation of neural cells	22.0717	6.63076
Abnormal morphology of head	20.284	8.33258
Cell movement of breast cancer cell lines	18.6221	9.9804
Development of neural cells	19.1786	9.26372
Localization of protein	23.4187	4.88551
Cell proliferation of colorectal cancer cell lines	17.3903	10.6079
Cell death of carcinoma cell lines	21.0099	6.79042
Development of neurons	19.0792	8.64737
Abnormal morphology of embryo	19.1246	8.51214
Growth of organism	22.4506	5.05197
Hereditary connective tissue disorder	17.7835	9.71699
Angiogenesis	20.568	6.91538
Cell death of epithelial cell lines	22.4427	4.94299
Cell death of fibroblast cell lines	19.9092	7.20066
Abnormal morphology of embryonic tissue	18.5279	8.4263
Autism spectrum disorder or intellectual disability	19.9308	6.92223
Survival of organism	18.2822	8.28601
Abnormality of skin morphology	22.0362	4.51764
Inflammation of organ	19.2419	7.29493
Abnormal morphology of abdomen	17.568	8.68834
Activation of DNA endogenous promoter	21.0245	5.14897
Cell death of breast cancer cell lines	19.5877	6.56954
Autophagy	20.3492	5.46471
Transactivation	19.4569	6.18666
Dysgenesis	15.5616	9.98267
Apoptosis of breast cancer cell lines	19.806	5.72442
Apoptosis of carcinoma cell lines	19.4399	5.88062
Migration of breast cancer cell lines	16.8707	8.41712
Development of abdomen	15.7947	9.4028
Aplasia or hypoplasia	15.1297	10.0044
Growth of epithelial tissue	17.3886	7.4541
Vasculogenesis	17.3698	7.46387
Mitosis	19.8305	4.92841
Infection by coronavirus	20.6046	3.9277
Transactivation of RNA	18.0947	6.42926
Development of tumor cell lines	20.3189	3.94354
Autosomal recessive neurological disorder	14.0659	10.1435
Proliferation of fibroblast cell lines	15.3652	8.78981
Congenital neurological disorder	14.0645	9.97787
Syndromic encephalopathy	18.147	5.82887
Cardiomyopathy	18.915	4.875
Proliferation of neuronal cells	18.0766	5.70823
Development of genitourinary system	14.968	8.35303
Cell proliferation of fibroblasts	14.13	8.82188
Quantity of connective tissue	9.15951	13.4761
Benign uterine disease	14.4897	8.04482
Cell movement of carcinoma cell lines	17.2267	5.25873
Cognitive impairment	17.3369	5.07236
Interaction of DNA	16.7528	5.42775
Autism or intellectual disability	15.9789	6.17532
Size of body	14.2277	7.9135
Concentration of lipid	13.4443	8.63003
Senescence of cells	17.5562	4.28554
Binding of DNA	16.5906	5.18525
Esophageal lesion	13.3822	8.24227
Dermatitis	16.6273	4.99027
Growth of neurites	16.4728	5.0809
Mental retardation	16.2951	5.20416
Abnormal morphology of thorax	13.5488	7.83423
Development of body axis	15.4345	5.91975
Hypoplasia	12.8076	8.53397
Development of cytoplasm	12.2293	9.01953
Synthesis of lipid	13.6999	7.34535
Necrosis of kidney	16.1613	4.50976
Early-onset neurological disorder	10.4254	9.89615
Apoptosis of fibroblast cell lines	13.5548	6.55595
Catabolism of protein	15.1285	4.91708
Abnormal morphology of nervous system	14.6866	5.14569
Cell death of kidney cells	15.5348	4.07715
Early-onset encephalopathy	10.3377	9.22214
Diabetes mellitus	14.5111	5.04014
Necrosis of liver	14.0409	5.47861
Branching of cells	14.1477	5.28957
Peripheral vascular disease	12.2544	7.14313
Sprouting	14.836	4.54407
Neuromuscular disease with neuropathy	15.191	4.11657
Migration of carcinoma cell lines	14.4958	4.69566
Repair of DNA	14.9705	4.14608
Abnormal morphology of thoracic cavity	12.2237	6.79876
Vaso-occlusion	12.6671	6.32511
Epithelial-mesenchymal transition	12.8003	6.18789
Development of head	14.1466	4.83185
Visceromegaly	12.5782	6.37321
Severe psychological disorder	13.2292	5.71916
Morphology of nervous system	13.6202	5.22046
Proliferation of epithelial cells	13.3046	5.46344
Transport of protein	14.682	4.04117
Organization of organelle	12.1835	6.51645
Metabolism of carbohydrate	14.1261	4.54883
Apoptosis of epithelial cells	12.9649	5.69796
Cell death of liver cells	13.0058	5.61531
Catabolism of macromolecule	14.5582	4.03525
Invasion of carcinoma cell lines	13.9736	4.59033
Hereditary myopathy	14.3013	4.20909
G1 phase	14.5529	3.95722
Occlusion of blood vessel	12.1141	6.32016
Progressive neuromuscular disease	13.9102	4.48322
Development of central nervous system	12.1413	6.22619
Migration of neural cells	11.3377	6.99487
Abnormal morphology of digestive system	13.0479	5.218
Hypoplasia of organ	10.1476	8.00735
Differentiation of connective tissue cells	12.1657	5.69416
Familial cardiovascular disease	10.356	7.48542
Occlusion of artery	11.9107	5.7766
Disease of retina	11.7262	5.8537
Cell movement of endothelial cells	13.4032	4.1572
Migration of vascular cells	12.4356	5.03471
DNA damage	12.0105	5.45273
Cell death of fibroblasts	12.6848	4.73177
Shape change of neurites	13.0073	4.40564
Size of cells	11.8349	5.55481
Metabolism of reactive oxygen species	12.2841	5.05395
Abnormal morphology of epithelial tissue	11.2998	6.00456
Morphology of body cavity	11.9271	5.31584
Schizophrenia spectrum disorder	11.2513	5.96186
Formation of muscle	9.58693	7.52873
Formation of brain	11.2715	5.74011
Abnormal morphology of cardiovascular system	10.9803	5.9649
Branching of neurites	12.5872	4.23211
Perinatal death	9.96496	6.81641
Abnormal morphology of mediastinum	11.4274	5.3302
Apoptosis of epithelial cell lines	12.6051	4.09855
Branching of neurons	12.3806	4.31861
Inflammation of respiratory system component	12.2309	4.42985
Cardiogenesis	10.8939	5.72763
Synthesis of reactive oxygen species	12.2342	4.3534
Formation of dendrites	10.2823	6.29273
Apoptosis of connective tissue cells	11.8362	4.62379
Epilepsy or neurodevelopmental disorder	9.84832	6.55647
Abnormal morphology of central nervous system	10.9327	5.46249
Neurodevelopmental disorder	9.05155	7.25063
Quantity of myeloid cells	11.6283	4.66477
Organization of actin cytoskeleton	11.6994	4.58227
Protein kinase cascade	12.0905	4.15523
Apoptosis of liver cells	10.7184	5.51156
Atherosclerosis	10.5427	5.6497
Apoptosis of hepatoma cell lines	11.9578	4.12848
Morphology of head	11.2359	4.7879
Abnormal morphology of heart	10.7197	5.26541
Proliferation of muscle cells	11.2587	4.66471
Progressive motor neuron disease	11.4682	4.3803
Quantity of leukocytes	11.895	3.94734
Progressive neuropathy	11.3822	4.44442
Cell movement of neurons	9.26578	6.53711
Neuronal cell death	10.3705	5.3669
Development of connective tissue cells	10.4842	5.13544
Abnormal morphology of brain	9.27478	6.34297
Adhesion of tumor cell lines	10.7829	4.74194
Progressive motor neuropathy	11.3	4.21365
Fibrogenesis	9.56328	5.88216
Morphology of central nervous system	9.74609	5.6062
Quantity of filaments	9.73293	5.61245
Premature aging	10.42	4.90319
Dysmyelination	10.1038	5.17322
Development of reproductive system	10.8647	4.37215
Morphology of brain	9.3332	5.64758
Hutchinson-Gilford progeria syndrome	9.67764	5.25192
Inflammation of airway	10.5878	4.23491
Familial mental retardation	10.6339	4.16723
Cell death of breast cell lines	10.4469	4.21102
Cell movement of myeloid cells	10.4981	4.06082
Schizophrenia	9.99295	4.54435
Inflammation of body cavity	10.2591	4.09163
Quantity of cellular protrusions	9.36915	4.63662
Formation of skin	9.48499	4.49776
Cell viability of carcinoma cell lines	9.5741	4.36682
Double-stranded DNA break repair of cells	9.57288	4.21548
Wound	9.20694	4.55722
Cell movement of phagocytes	9.07646	4.66021
Movement of vascular endothelial cells	9.70313	3.98618
Endometriosis	9.57193	3.86847
Migration of vascular endothelial cells	9.49539	3.87129
Cell death of hematopoietic cells	9.05481	4.28977
Loss of hair	9.25581	4.07639
Healing of lesion	9.24709	3.91929
Demyelination	8.98265	4.12589

## Sheet: Table S14
Table S14. Diseases and functions enriched in both VILMIR knockdown lines only after H1N1 infection and none of the IFN-β conditions in A549 cells as seen in Figure 8E.
© 2000-2025 QIAGEN. All rights reserved.	-log10 p-value
Diseases and Bio Functions	VILMIRg1vCtrl H1N1	VILMIRg2vCtrl H1N1
Intracranial lesion	83.6138	41.6258
Pancreatic mass	32.6306	13.0174
Colony formation	25.0512	5.94757
Morphogenesis of neurons	21.0387	9.22574
Abnormal morphology of embryo	19.1246	8.51214
Dysgenesis	15.5616	9.98267
Benign uterine disease	14.4897	8.04482
Hypoplasia	12.8076	8.53397
Sprouting	14.836	4.54407
Proliferation of epithelial cells	13.3046	5.46344
Metabolism of carbohydrate	14.1261	4.54883
Apoptosis of epithelial cells	12.9649	5.69796
Hypoplasia of organ	10.1476	8.00735
Migration of vascular cells	12.4356	5.03471
Shape change of neurites	13.0073	4.40564
Schizophrenia spectrum disorder	11.2513	5.96186
Formation of muscle	9.58693	7.52873
Branching of neurites	12.5872	4.23211
Branching of neurons	12.3806	4.31861
Cardiogenesis	10.8939	5.72763
Formation of dendrites	10.2823	6.29273
Apoptosis of hepatoma cell lines	11.9578	4.12848
Morphology of head	11.2359	4.7879
Progressive motor neuron disease	11.4682	4.3803
Cell movement of neurons	9.26578	6.53711
Development of connective tissue cells	10.4842	5.13544
Abnormal morphology of brain	9.27478	6.34297
Morphology of central nervous system	9.74609	5.6062
Quantity of filaments	9.73293	5.61245
Development of reproductive system	10.8647	4.37215
Morphology of brain	9.3332	5.64758
Inflammation of airway	10.5878	4.23491
Cell movement of myeloid cells	10.4981	4.06082
Schizophrenia	9.99295	4.54435
Quantity of cellular protrusions	9.36915	4.63662
Formation of skin	9.48499	4.49776
Wound	9.20694	4.55722
Cell movement of phagocytes	9.07646	4.66021
Movement of vascular endothelial cells	9.70313	3.98618
Endometriosis	9.57193	3.86847
Migration of vascular endothelial cells	9.49539	3.87129
Cell death of hematopoietic cells	9.05481	4.28977
Loss of hair	9.25581	4.07639
Healing of lesion	9.24709	3.91929
